# Supplementary material for: DNAm landscape up to 4 months post SARS-CoV-2 infection: insights from four population-based cohorts
Source: Clin Epigenetics. 2026 Jun 13;18:116. doi: 10.1186/s13148-026-02166-1 (PMC13263947; doi:10.1186/s13148-026-02166-1)
Supplement: Supplementary file 1 — Supplementary Material 1 [file 13148_2026_2166_MOESM1_ESM.zip]

Archive with 8 entries (8 files):
- ST7_Metaanalysis_case_status_model5_annotated_20250210_results.txt
- ST4_TiKoCo_case_status_model1_20250208_results.txt
- ST5_Metaanalysis_case_status_model1_annotated_20250208_results.txt
- ST3_LifeLines_case_status_model1_20250208_results.txt
- ST1_NAKO_case_status_model1_20250208_results.txt
- ST2_CONVINCE_case_status_model1_20250208_results.txt
- Orchestra_Manuscript-SupplTables_v20260505.xlsx
- Orchestra_Manuscript-SupplFile_v20260507.docx
