# Supplementary material for: DNAm landscape up to 4 months post SARS-CoV-2 infection: insights from four population-based cohorts
Source: Clin Epigenetics. 2026 Jun 13;18:116. doi: 10.1186/s13148-026-02166-1 (PMC13263947; doi:10.1186/s13148-026-02166-1)
Supplement: Supplementary file 1 — Supplementary Material 1 [file 13148_2026_2166_MOESM1_ESM.zip › ST4_TiKoCo_case_status_model1_20250208_results.txt]

BETA	SE	P_VAL	N	mean	SD	probeID	study
-0.0025217709753992	0.00194081416183375	0.195445314802256	200	0.858025346996921	0.0135164161370524	cg07881041	TiKoCo
0.00089205633189802	0.00183577242549935	0.627592070883359	200	0.873314629647192	0.0127927053237429	cg03513874	TiKoCo
-0.00271988032329752	0.00174795893036248	0.121409490990465	200	0.0593362974423694	0.0125339363054358	cg05451842	TiKoCo
-0.00391908326283579	0.00239231712862617	0.103080567579647	200	0.911666258628312	0.0167178409991719	cg14797042	TiKoCo
-0.00109249805430321	0.00246444610026075	0.658064059904559	200	0.040641599194056	0.0167845225838732	cg09838562	TiKoCo
0.00410439628979319	0.00349784545197604	0.242141142978282	200	0.602249603151332	0.0266603462562934	cg09261072	TiKoCo
-0.000613746647052818	0.0034622627501134	0.859492212877394	200	0.794652185662848	0.0276949999892578	cg02404579	TiKoCo
-0.000416854211745778	0.00376202392352586	0.911890433764672	200	0.584470612487378	0.0394554820436388	cg04118974	TiKoCo
-0.000993271239476443	0.00531954152595639	0.852083827032345	200	0.610489999033248	0.0460198367227192	cg01236347	TiKoCo
0.00266895964951506	0.00216639033333397	0.219518389206118	200	0.850786931553015	0.019053977768995	cg22585117	TiKoCo
-0.000238977275600783	0.00323369629725046	0.94116804920111	200	0.847633751012408	0.026925823667418	cg25552317	TiKoCo
0.0180904802064712	0.00917508311106596	0.0501350007236417	200	0.603736962189977	0.0643476452390567	cg23875663	TiKoCo
0.000155813625446837	0.00361969329075253	0.96571122183049	200	0.176423760044927	0.0408991617371622	cg07659892	TiKoCo
-0.00165343420774202	0.00201115955870822	0.412061355349299	200	0.893773253732889	0.0144563848539636	cg15995909	TiKoCo
-0.00280567405228796	0.00618090622922272	0.650414153000306	200	0.34421267534426	0.0464707357383991	cg23728960	TiKoCo
-0.000827110209978378	0.00368217458464869	0.82251854958268	200	0.549192866029894	0.037681267148016	cg11993619	TiKoCo
0.00432188116728003	0.00679405832039983	0.525480117272586	200	0.690239748590402	0.0479020900626018	cg01925883	TiKoCo
0.00412254370779191	0.00432181929232626	0.341383621367022	200	0.60349322918727	0.0357876180150579	cg03452160	TiKoCo
-0.00246302902793207	0.00334435831521597	0.462375858701501	200	0.690301438666598	0.0490900008384442	cg09430819	TiKoCo
-0.00621366267680932	0.00660961913993036	0.34839524248234	200	0.695302923084856	0.0477704378368926	cg13871826	TiKoCo
0.00247994341814441	0.00226861283388048	0.275747543921125	200	0.843792731128154	0.0171878987240355	cg16474293	TiKoCo
-0.0051750458360245	0.00859017629409409	0.547620541412788	200	0.617086389946185	0.0595356945522027	cg14463239	TiKoCo
0.00111156096408356	0.00384551836680177	0.772864005490565	200	0.844944798492854	0.0259231704745787	cg05301794	TiKoCo
0.000183098533794321	0.00182457498191918	0.920174071628323	200	0.0613889244504883	0.0124424576503765	cg08829765	TiKoCo
-0.00173247890746249	0.00225505159893025	0.443308884178529	200	0.867430274876276	0.0155197165133543	cg10855276	TiKoCo
-0.00726124379062207	0.00353396095444928	0.0413134431301238	200	0.809537671458635	0.0272693430851164	cg12406992	TiKoCo
0.00217822728857455	0.00187475357577199	0.246783460497345	200	0.0391123010615137	0.0128366132082195	cg14370485	TiKoCo
0.000488864085505404	0.00439479061815394	0.911548865339462	200	0.702952435129046	0.036688954173181	cg05493344	TiKoCo
-0.00373433637615902	0.00384316073411148	0.332476686855648	200	0.486238824334322	0.0454320629471629	cg05650511	TiKoCo
0.00545943851417601	0.00706590419044347	0.440723601892082	199	0.587356573642035	0.0560793271407685	cg05530295	TiKoCo
0.0011405057678951	0.00173262007842124	0.511192630212217	200	0.906924079955648	0.0125786773944055	cg10136773	TiKoCo
0.00869723738282028	0.00436768729580968	0.0479310247677719	199	0.0600037780310065	0.0298481310499625	cg20725941	TiKoCo
-0.00131825011845681	0.0031480536136592	0.675883981589111	200	0.860550166443657	0.0220900674187383	cg08098819	TiKoCo
0.00033191280733734	0.00133430739447285	0.803827875732266	200	0.0661598365346932	0.00988962672335766	cg15743833	TiKoCo
0.00286756770274106	0.00584015069323677	0.624001894792873	200	0.756557136681587	0.043115113008321	cg01282269	TiKoCo
0.000718383213880331	0.00478279628239916	0.880769269838024	200	0.661821050694779	0.0327342101869504	cg23897083	TiKoCo
-0.000461638133261345	0.00235987204370115	0.845122309683907	200	0.920267722590984	0.0167502817284363	cg20930040	TiKoCo
0.00225579177569806	0.00442921185925188	0.61114982081536	200	0.751559255120892	0.0322055172577802	cg06386634	TiKoCo
0.00319562894475539	0.00257599320209172	0.216345779868579	200	0.866340275808893	0.0185530659990042	cg01140522	TiKoCo
-0.00100255786986174	0.0022795254018353	0.66058814605506	200	0.871980882990068	0.0157493687887851	cg05173528	TiKoCo
-0.000239364875518302	0.00417062880590523	0.954294085322055	200	0.311900936494048	0.0346523446600285	cg21432842	TiKoCo
0.0022205209030078	0.00293961013165934	0.45098201901358	200	0.868023788533915	0.020773758745737	cg24347498	TiKoCo
-0.00241397339858047	0.00396323828350589	0.543211257103266	200	0.219240228156251	0.0287056688201915	cg10732921	TiKoCo
-0.00365304934100649	0.00587483274288375	0.534830150371658	200	0.831696014299538	0.0402356028050568	cg01098981	TiKoCo
0.000865906839815618	0.00252021635367663	0.731549074809632	200	0.856989945567379	0.0179611543017135	cg07726959	TiKoCo
-0.000678008889244698	0.00372980859592111	0.855953500242378	200	0.155773330891891	0.0256548669101033	cg17408660	TiKoCo
-0.00456535756888504	0.00623263798812634	0.464795325519047	200	0.819711602122589	0.0438511667212121	cg12062270	TiKoCo
-0.00325873287762909	0.00313489906002055	0.299928131159888	200	0.728375458671638	0.0277749380949595	cg24581795	TiKoCo
-0.00113734143508588	0.00460603938475418	0.805240876914172	200	0.893093669362403	0.0338126737272256	cg18160831	TiKoCo
-0.000975807771517348	0.00280709369209846	0.728519195177469	200	0.846933170115849	0.0202396302666339	cg25568397	TiKoCo
0.00217678188955848	0.00268366282538281	0.418337071798055	200	0.853205292714551	0.0182237469110611	cg06964503	TiKoCo
-0.000856119723806319	0.00185603266344967	0.64515157320174	200	0.907360842297932	0.0128641021770304	cg25361701	TiKoCo
-0.000557674109008676	0.00547993604496382	0.919052203280179	200	0.307743971814154	0.0419640079671203	cg13702222	TiKoCo
0.00238283929100807	0.00831059792486666	0.774645311359066	200	0.346464322488207	0.0630902023238785	cg18548246	TiKoCo
-0.00220511873603382	0.00325016573292639	0.498325665850478	200	0.591735363484726	0.0284839621319943	cg21931115	TiKoCo
1.08336968309512e-05	0.00174295312913793	0.995047307802172	200	0.0996359685754453	0.0129160062071012	cg12409226	TiKoCo
-0.00137181713128837	0.00453447664321197	0.762587621489137	200	0.203349620548752	0.0354183263079328	cg10421346	TiKoCo
-0.00334773924417443	0.00277064433919068	0.228478322515164	200	0.842562093194631	0.019383219580133	cg10089552	TiKoCo
-0.000200520225771965	0.00397198784487829	0.959791486650989	200	0.807759018950293	0.0275379876372897	cg02073627	TiKoCo
-0.00161721063795851	0.00200779168311674	0.421584089360829	200	0.888491459162611	0.0138409729677868	cg13431597	TiKoCo
0.000884999162702417	0.00566328277599619	0.875990881151529	200	0.72061925161938	0.0394142807058341	cg07147414	TiKoCo
-0.000816157735996491	0.00534200869228336	0.878737442374349	200	0.738066304574203	0.0406696784921144	cg25617519	TiKoCo
-0.0026291998643991	0.00192259255922268	0.173118821369881	200	0.865998232225904	0.013107006779101	cg16514717	TiKoCo
0.00205362903017169	0.00202734079334253	0.312398983320013	200	0.0870123231599906	0.0147651119429363	cg02068090	TiKoCo
-0.000415075707396202	0.00109147716687544	0.704167877160666	200	0.0439583624033226	0.00755156107971349	cg02638655	TiKoCo
-0.00268084966877174	0.00304658820453439	0.380027241371594	200	0.905045631740107	0.0211783025892616	cg03436892	TiKoCo
-0.00579530120943627	0.0031588469651395	0.068167284397259	200	0.17353512189531	0.0291977108792112	cg14172094	TiKoCo
0.00198826998469799	0.00343877471577715	0.563838051696398	200	0.894621146222077	0.0234674031957482	cg14120658	TiKoCo
0.00464926482703195	0.00387250508064239	0.231447901962185	200	0.347788233398318	0.0365755267974414	cg15376097	TiKoCo
0.00282624348725918	0.00563655656973256	0.616679773173778	199	0.845165171120436	0.0389610285049628	cg12013871	TiKoCo
-5.96857868905075e-05	0.00192611820408621	0.975312830833744	200	0.843984354259296	0.0136062215450738	cg07590135	TiKoCo
0.000137823553439061	0.000982350086133945	0.888575732037522	200	0.0218960369060473	0.00689614137840051	cg22344912	TiKoCo
-0.00195807440968676	0.00430053964757062	0.649420858025632	200	0.771270046253879	0.0352180755876922	cg11420685	TiKoCo
0.00121075958676259	0.00217110402465236	0.577743915734548	200	0.876073334160074	0.0159102032921524	cg00039070	TiKoCo
0.00016783046259735	0.00248617400109076	0.946252171160772	200	0.817376269403009	0.0174508122349244	cg20259501	TiKoCo
-0.00130713538291835	0.00195367802740057	0.504288803184874	200	0.0506396608964371	0.0142623617128313	cg24851364	TiKoCo
-0.0010532170162382	0.00393573572939402	0.789302575641942	200	0.604322768017907	0.0294088218181278	cg24506916	TiKoCo
0.00063064252575434	0.00272127314831665	0.81699190480514	200	0.895838027971685	0.018683917768404	cg13643060	TiKoCo
0.00126155490038615	0.00349297563739752	0.718385144268838	200	0.891897844115555	0.0248599861499859	cg20390814	TiKoCo
0.000275251162361548	0.00461236195672674	0.952477437244183	200	0.864727240926829	0.0313524064264849	cg03434319	TiKoCo
0.00162364694749443	0.00886361262554728	0.854856468467557	200	0.189292255959533	0.0605941421563758	cg07176589	TiKoCo
0.000331742834629694	0.00364142132707017	0.927509658501259	200	0.399160984055426	0.0323178367476783	cg06537454	TiKoCo
-0.0041147437459122	0.00655587997433802	0.531012615100181	200	0.694324647774722	0.0594278252360436	cg14485407	TiKoCo
-0.00415183689030489	0.00308822944670992	0.180463002973509	200	0.904537282170929	0.0210318512221026	cg20060284	TiKoCo
-0.00342755132535429	0.00267944464517435	0.20242801230476	200	0.847913830485095	0.0189671492064626	cg22337977	TiKoCo
-0.00519985237294681	0.0032728977847059	0.113821903453053	200	0.859918448871865	0.023790659532016	cg04002950	TiKoCo
0.00366669720411245	0.00396196370452707	0.355924694893241	200	0.755154340883053	0.0289319670967513	cg03716619	TiKoCo
0.000115173356250762	0.00595554924135883	0.98459176205388	199	0.793018243176255	0.0446521134930973	cg13941639	TiKoCo
0.00129382171999139	0.00216998055804732	0.551746048391588	200	0.861127812526798	0.0152262330253713	cg01998051	TiKoCo
-0.00171007243162451	0.00477348421921248	0.720569110031823	200	0.530324532076432	0.03499569433078	cg19993487	TiKoCo
0.00153627758284393	0.0019804456322268	0.438902958947024	200	0.0654490348846458	0.0140499839243266	cg03437204	TiKoCo
-0.010387375298935	0.0055888769712301	0.0646752234321791	200	0.775718150993547	0.042895003844986	cg21948301	TiKoCo
-0.00177656210244183	0.00182136857506956	0.330635798018548	200	0.81160106348152	0.0143795746206376	cg05458295	TiKoCo
-0.00365851569100615	0.00220598180950266	0.0989207135643816	200	0.0612991016407913	0.015391699757763	cg05876918	TiKoCo
0.00462663710811242	0.00222810788588481	0.0392310121651041	200	0.0774176588354051	0.01554498337446	cg16515064	TiKoCo
-9.4981974081681e-06	0.00182329073215685	0.995849155422159	200	0.845319328399749	0.0126084122931441	cg01966076	TiKoCo
0.000529273200526373	0.00172473281714191	0.75928549649883	200	0.0759787264615951	0.0125308659056469	cg13523652	TiKoCo
-0.000635437806551829	0.00197415441364095	0.747908172296569	200	0.865665811338134	0.0150150272274459	cg19789047	TiKoCo
0.00108176952235597	0.00197766820019306	0.585043132194804	200	0.766138434467997	0.0144819337190248	cg10405115	TiKoCo
-0.000732723783032971	0.00229789661087767	0.75018697005953	200	0.0854304299805037	0.0172627363707018	cg19873382	TiKoCo
-0.00435721387772613	0.00555569651414917	0.433879705451513	200	0.872250714058707	0.0393491256973341	cg17021917	TiKoCo
0.000453353300043694	0.00348181076582243	0.896544769379997	200	0.761684735321064	0.0268653978520583	cg08792798	TiKoCo
-0.00213507295396679	0.00424878874846838	0.615904124410462	200	0.854367227440439	0.02945337513682	cg27308188	TiKoCo
-0.00142932394853951	0.00245016917122514	0.560363315697787	200	0.84383348273689	0.0193118759040528	cg13807925	TiKoCo
0.00166763414265347	0.00170121648835387	0.328238062490772	200	0.873125181151689	0.0123730900270142	cg20974387	TiKoCo
0.00331901142793189	0.00227969386144888	0.147114571876664	200	0.883211395268563	0.0168090601658553	cg09948909	TiKoCo
0.00151576826021929	0.00175978809495846	0.390168199921884	200	0.0722553410263943	0.0127618180963727	cg02102020	TiKoCo
0.000281275708009384	0.00228875837124468	0.902324083373709	200	0.720610023209591	0.0248977057920034	cg03739014	TiKoCo
0.00139334767489683	0.00189441267044005	0.462964177638151	200	0.82569103319862	0.0134618683598224	cg04405466	TiKoCo
-0.00240075682202498	0.00168153894779124	0.155060024643327	200	0.074631760989028	0.0121090642709725	cg00982984	TiKoCo
-0.00148135769967703	0.00172049843775403	0.390349838249207	200	0.0815705392434212	0.0121561797625872	cg21952484	TiKoCo
0.000114276553980194	0.00397169046700257	0.977076829890616	200	0.651800897395595	0.035156390578016	cg09840155	TiKoCo
0.00044761172633639	0.00215909221098064	0.835992054262115	200	0.773932014041257	0.0152728843192678	cg20390681	TiKoCo
-0.000600485578795621	0.00225534548495737	0.79034323998692	200	0.904919590187123	0.0154704621092092	cg25924761	TiKoCo
0.000909974909659907	0.0026683273549674	0.733469334361236	200	0.878429014757902	0.0182958145844684	cg00075608	TiKoCo
0.0021151684113074	0.00254187597322064	0.40640905252781	200	0.764864999252032	0.0196671495863376	cg06674009	TiKoCo
0.000415565928929812	0.00173005163759139	0.81043780006218	200	0.0435999742784043	0.0121823692216756	cg20247596	TiKoCo
6.43314228377259e-05	0.00208863674958321	0.97546170478049	200	0.826247922283272	0.0152033889748711	cg06320334	TiKoCo
-0.00332974510799201	0.00354912610772843	0.349371381212769	200	0.223748904607618	0.0387474822001366	cg18426033	TiKoCo
-0.00427134294719924	0.0021564649969326	0.049105227795393	200	0.836873345178138	0.0231691033158326	cg04608300	TiKoCo
-0.00027026599323635	0.00180764176011698	0.881311697518816	200	0.881065596665873	0.0127854190982658	cg14057072	TiKoCo
0.000208314243301068	0.0047046376770999	0.964730175119626	200	0.536331420729944	0.0359299625743988	cg00233745	TiKoCo
-0.00314284518158789	0.00355129070786982	0.377312568173691	200	0.830246299670498	0.0257193304092104	cg09170686	TiKoCo
-0.00539868300265617	0.00518387624702512	0.299031631877958	200	0.44790965640517	0.0405591490466332	cg01155927	TiKoCo
0.00284033621653645	0.00220035471028391	0.19836518042217	200	0.815045650324856	0.0177003929138357	cg21262144	TiKoCo
0.000238341380061109	0.00189253716588968	0.899918164919471	200	0.877343054186646	0.0137714551205356	cg04226863	TiKoCo
-0.00146421078290165	0.00356997669717038	0.682173605022834	200	0.868214910284823	0.0245994026775034	cg15734102	TiKoCo
-0.0122355924871572	0.00810867874439593	0.133017444785645	200	0.61636347312253	0.0582367998113129	cg18617728	TiKoCo
-0.00284878294877734	0.002773882712752	0.305760472782642	200	0.822948910365391	0.0267935301706732	cg00657287	TiKoCo
-0.000133353817869441	0.00317360169250263	0.966528302569678	200	0.807620657726646	0.040121618254806	cg04957307	TiKoCo
-0.00366525695329502	0.00397591330694695	0.357799429939288	200	0.841087809611514	0.0274208526519536	cg00415852	TiKoCo
0.00416544126831311	0.00597644334979279	0.486692310437409	200	0.273740977464313	0.0456672687188626	cg07281747	TiKoCo
0.00514844745530427	0.00242362859939547	0.0349755547678034	200	0.797789323627645	0.0369532137447275	cg25633548	TiKoCo
-0.000521660633777097	0.0035408577345907	0.883035096157303	200	0.887784314114904	0.0242581321240842	cg01761362	TiKoCo
0.000739849509566929	0.00180217717567544	0.681891576713514	200	0.038821829707161	0.0123938238449838	cg03372187	TiKoCo
-0.00439476592958776	0.00356473682061651	0.219198135023563	200	0.774883882711159	0.0252066942611125	cg13460871	TiKoCo
-0.00467772563810619	0.00294259765525203	0.11361924272165	200	0.875161555365433	0.0201671975786564	cg03760670	TiKoCo
0.00196223874647796	0.00231098607788273	0.396927739349208	200	0.839286179705429	0.0161202768875706	cg21208107	TiKoCo
-0.00241010179655331	0.0047542196436514	0.612800963404963	200	0.791071463090294	0.0372107108497715	cg25573839	TiKoCo
0.00158002050627614	0.00312296557314623	0.613503953064796	200	0.817208208207093	0.0278240705589582	cg23760585	TiKoCo
-0.00393432490618621	0.00324383385858104	0.226728788517079	200	0.77071413236298	0.0249781611414396	cg07078398	TiKoCo
-0.000294088674360713	0.00213141901581124	0.890407963951973	200	0.869077273992073	0.0158866303927337	cg01414772	TiKoCo
0.003162207501287	0.00183023476709449	0.0856999345023415	200	0.857952416008122	0.0129441999363381	cg23659616	TiKoCo
-0.000741098755355004	0.00194965516694582	0.704293971498945	200	0.878956787011656	0.0134617712512323	cg14434197	TiKoCo
0.00532820260711693	0.00446900174860856	0.23468720156602	200	0.870986629574393	0.0307606051123115	cg04490824	TiKoCo
-0.00678829391273285	0.00373621703807179	0.0708523128859951	200	0.844035818452944	0.0281016134664278	cg17224835	TiKoCo
0.0032606908963503	0.00350792851447066	0.353830758435572	200	0.804014875479785	0.0302757601035287	cg23964696	TiKoCo
0.0121631374170813	0.00781107323734567	0.121140131665987	200	0.49932839133	0.0640088732689191	cg07677084	TiKoCo
0.00491721604065115	0.00486862655018718	0.313831111854432	199	0.836823275945714	0.0346771242157593	cg02713373	TiKoCo
0.00131611700912168	0.00516578580938644	0.799179289975217	200	0.266358377125159	0.0476315068657167	cg21630608	TiKoCo
-0.0075970676505964	0.00692667207010052	0.274161141093536	200	0.517499881180913	0.0508302581634524	cg25771195	TiKoCo
-0.000843579262187638	0.00291963986449372	0.772956430444066	200	0.6277995170133	0.060258256956675	cg10630015	TiKoCo
0.0022474531205318	0.0060334134339959	0.709946184873031	200	0.91673523407731	0.0418021994012376	cg10873486	TiKoCo
-0.00238775426114468	0.00185610737699082	0.199900197757848	200	0.853955954280772	0.0128043613082892	cg25553841	TiKoCo
-0.000516379073504132	0.002317738363007	0.823941336461379	200	0.855477595417811	0.0164726713443516	cg09717359	TiKoCo
0.00281604218570398	0.0030196235581235	0.352252080575088	200	0.730902173949568	0.026951318967311	cg10331755	TiKoCo
-0.000146366738011832	0.00304695130184149	0.961738485420279	200	0.766202554199692	0.0261599816332947	cg01808968	TiKoCo
-0.00492566964636623	0.00484048786671597	0.310198088026502	200	0.839333307008504	0.0343814793049115	cg06130805	TiKoCo
0.00525886366999021	0.00362697088500958	0.148770481722064	200	0.870158370280958	0.0255395667475105	cg02157216	TiKoCo
0.00276617937372387	0.00405252482441685	0.495724997647308	200	0.876061368308226	0.0276218988594447	cg25894317	TiKoCo
-0.00523361896222365	0.00226687404479702	0.0220634035836334	200	0.786139065223051	0.0180212553442134	cg07911708	TiKoCo
0.00165897139252485	0.00250045057604946	0.507856151293722	200	0.15007125656064	0.0185468192122883	cg18527814	TiKoCo
-0.00124630671899928	0.00194612860792913	0.522702988043585	200	0.873360279202545	0.0136896649237224	cg17652538	TiKoCo
0.000356447835427184	0.00286205357297837	0.90102082708611	200	0.682172577489282	0.038668522776752	cg02965092	TiKoCo
0.00292306262858598	0.00580311430870277	0.615067370047193	200	0.468046840197668	0.0398301255184628	cg10147507	TiKoCo
0.00148700789050446	0.00258483953907689	0.565800603823635	200	0.822727658711518	0.01961891390354	cg26222125	TiKoCo
0.000283997003666195	0.00226537520409036	0.900371336613628	200	0.850768315023853	0.015892816161773	cg19087038	TiKoCo
0.000591466549918978	0.00458140591118331	0.897417554162471	200	0.823974419584967	0.0328976145867593	cg01995086	TiKoCo
-0.000390232186659205	0.00391649260083305	0.920739470518225	200	0.889932264234326	0.0270590046429216	cg11017445	TiKoCo
0.00210067377366331	0.00173932914682669	0.228685387508537	200	0.886716383064867	0.0125982844073627	cg08787332	TiKoCo
-0.00322559268501809	0.0027092941069212	0.235349544198669	200	0.874230824155341	0.0190491220958689	cg07194830	TiKoCo
0.005195318908413	0.00300773939044975	0.0857797584638632	200	0.345518021006362	0.0521742186676093	cg20350272	TiKoCo
0.00228732995198452	0.00415946207188894	0.583044357748185	200	0.476490375218417	0.0734835882363036	cg05098827	TiKoCo
-0.000126055574329352	0.00388562400412571	0.974154920246863	200	0.592398593894166	0.0304823820082387	cg16788014	TiKoCo
0.00192170596401371	0.00240754964380632	0.425777905021491	200	0.839443808822118	0.0175310975008829	cg13098091	TiKoCo
0.00258080896406601	0.00231462223101265	0.266295804909193	200	0.871354198439258	0.0161505011834222	cg18450859	TiKoCo
0.000534612254377245	0.00631966489768251	0.932675822124404	198	0.845623899626224	0.0440776511636841	cg26357360	TiKoCo
-0.0022088768499665	0.00295764095588472	0.45610981499453	200	0.853066369533721	0.0204740572735165	cg24172523	TiKoCo
0.0076759532291191	0.00590412981689898	0.195184475136159	200	0.155362241691427	0.0501994850564679	cg06133110	TiKoCo
0.000298609947045337	0.00245952027883574	0.903498199038795	200	0.850291506965157	0.016973427633935	cg07433154	TiKoCo
0.00554831308374554	0.00569645220911218	0.331337993495046	199	0.841980486714632	0.0394672856280302	cg10394510	TiKoCo
0.00118545534860229	0.00473221028147938	0.80247270029813	200	0.338977023956761	0.0411967171635179	cg26550989	TiKoCo
0.00301805803677078	0.0037477694060135	0.421689169453229	199	0.874628340009052	0.0256505491918317	cg08792074	TiKoCo
0.00131760711624762	0.00236811643759015	0.578613531068719	200	0.872215018491308	0.0170521308822154	cg19248668	TiKoCo
0.0048756409339217	0.00254195018899014	0.0566420062112534	200	0.102995702871765	0.0287394996234913	cg24188797	TiKoCo
0.00706815226929824	0.00193981375517879	0.000348931256052818	200	0.889892628893901	0.0150339514628121	cg07264416	TiKoCo
0.000910980594179938	0.0022900075625751	0.691231252211123	200	0.779957396376911	0.0230654332272108	cg01222290	TiKoCo
-0.00100537130337263	0.00447162637198546	0.822356965574184	200	0.803195880672503	0.0324574000012345	cg16818223	TiKoCo
0.00438462041377264	0.00270514190494887	0.106753700250969	200	0.790802949303509	0.0220681038950688	cg23194206	TiKoCo
-0.00443215957995059	0.00440584352447444	0.315742515602182	200	0.82234662700772	0.0313977629669408	cg09362366	TiKoCo
-0.000518025162780874	0.00142476089588282	0.716581258907014	200	0.0652934494016889	0.0104406165419476	cg17331315	TiKoCo
-0.000957198529281832	0.0017751485801076	0.590382273194604	200	0.856614633208306	0.0125292624548783	cg26737090	TiKoCo
7.90627547286341e-05	0.00337023555619276	0.981309332232096	200	0.451728088556158	0.0688407032401258	cg16649792	TiKoCo
-0.00193587251710509	0.00222154741782503	0.384661264152275	200	0.874738586086979	0.0157010691129616	cg17526311	TiKoCo
-0.00139693734135328	0.00173333924445114	0.421322167183189	200	0.839763659553613	0.0120698553686498	cg10314411	TiKoCo
-0.00165796370136717	0.00192005591817369	0.388982039015677	200	0.876021142817684	0.0137932733128844	cg23885502	TiKoCo
0.0024184935031794	0.0011099690347444	0.0306044331657018	200	0.0438434341812176	0.00798966815826874	cg25877179	TiKoCo
-0.00309318613897536	0.00384087258811516	0.421660690822902	200	0.618953616047794	0.0333592590135845	cg04591709	TiKoCo
-0.00113568765765665	0.00297309091454338	0.702908039572542	200	0.124514211686045	0.0219229712911815	cg11057802	TiKoCo
0.00152762573075304	0.00149472610773055	0.308110524700825	200	0.82644628950566	0.0112659385524812	cg26510500	TiKoCo
0.0136458949253595	0.00976111409928176	0.163791325451292	200	0.35910157379328	0.0698579887258691	cg23026595	TiKoCo
0.000437403198947674	0.00214838618481158	0.838892861326534	200	0.844508607331823	0.0149492112833801	cg04834289	TiKoCo
-0.00173650435855458	0.00282082800328525	0.538914524331445	200	0.726925638955297	0.0212117747488512	cg01687997	TiKoCo
0.00409842665186344	0.0048319630559634	0.397433752020057	199	0.069317942170877	0.0335601716144203	cg05296869	TiKoCo
-0.0202619159825402	0.00990479987457284	0.04220474178767	200	0.308684675801419	0.0693779097551261	cg01420492	TiKoCo
-0.00123588132781503	0.00172101669179134	0.473594624628103	200	0.900838728883863	0.0121370418527734	cg18130079	TiKoCo
-0.00283363578740059	0.00244038195768964	0.247079218224535	200	0.886143474717707	0.0172460852725543	cg21514951	TiKoCo
0.0019566084748291	0.00159183191356828	0.220574714878362	200	0.0789573468416653	0.0111073580604578	cg23865187	TiKoCo
-0.000693480391122852	0.00251779486166982	0.783292023708998	200	0.0907832839948845	0.0182857465330572	cg05511196	TiKoCo
0.00115353315156062	0.00457763090310851	0.801325830264167	200	0.146696663510238	0.0321173149413261	cg11735846	TiKoCo
9.79500827053203e-05	0.00196026686878352	0.960202011803085	200	0.885913594652746	0.0144588656412699	cg17751228	TiKoCo
-0.00147930432245895	0.00151163824636949	0.329050687004637	200	0.0409064646049464	0.010689447692176	cg04758330	TiKoCo
-0.00165277667783251	0.00233680450791088	0.480282061461309	200	0.787749257890948	0.0175010626281342	cg01723252	TiKoCo
0.00244019859943671	0.00244270104624751	0.319111383096853	200	0.864508488548406	0.017240057135059	cg04842787	TiKoCo
-0.00606521772280923	0.00437309672426998	0.1671292081877	200	0.875040412100341	0.0308517946281616	cg25235648	TiKoCo
-0.00157875974198033	0.0102821197176837	0.878136501233141	200	0.270941454871169	0.0713016917306746	cg22193436	TiKoCo
0.0016065427148707	0.00188077909778292	0.394104450768356	200	0.860377637605962	0.0132379821687877	cg00621197	TiKoCo
0.00201499075500222	0.002390982610109	0.400458803105215	200	0.0442546282391911	0.0163485881574971	cg12177942	TiKoCo
0.000606551226165123	0.00355604062017873	0.864748868182052	200	0.766780514623614	0.0254051373713367	cg23222243	TiKoCo
-0.00451605129058169	0.00519774905884541	0.386056318985349	200	0.786151114494683	0.0372438094922993	cg16625007	TiKoCo
-0.00212196974102642	0.00212851073683128	0.320102128006017	200	0.870917445675674	0.0157073594194928	cg14616687	TiKoCo
-0.000626693764119571	0.00306341217813211	0.838130044803607	200	0.872594174230863	0.0210446735151569	cg20659485	TiKoCo
0.00109570109732405	0.00300617460557998	0.715913255606306	200	0.858022298958254	0.0216270103587576	cg10436473	TiKoCo
0.00350270753434112	0.00185117520948944	0.0600325199687904	200	0.817430964718183	0.0136949225912193	cg00135175	TiKoCo
0.00180249214654719	0.00293871737469157	0.540391595221427	200	0.811536907823506	0.0205985887683002	cg24173616	TiKoCo
0.0028169666995572	0.0037950657495689	0.458864627656117	200	0.288451333571919	0.0277292658510831	cg00323916	TiKoCo
0.00296861058506796	0.00289842197359496	0.307070582048131	200	0.873561013000818	0.0200532219785987	cg02747703	TiKoCo
-0.00852454995243288	0.00351264389808377	0.0161907369114826	200	0.749874150535131	0.0262246356582193	cg05666078	TiKoCo
-0.00744952928633039	0.00597271671376794	0.213878899727719	200	0.216821619399618	0.0421599501722742	cg07104818	TiKoCo
0.00433910985800421	0.003907299718232	0.268219017215353	200	0.700861818597123	0.0273881894128024	cg25481439	TiKoCo
0.00404561235599945	0.00587746568841475	0.49210973629511	200	0.718130251567251	0.0401068846433986	cg24760717	TiKoCo
-0.000286241852531488	0.0019627729125091	0.884210076390027	200	0.0959202951074341	0.0141512026766152	cg21380842	TiKoCo
0.00512052101313823	0.00340296108118995	0.134100114914271	200	0.389311193968727	0.0520667863210068	cg12039595	TiKoCo
0.00144644993198435	0.0029573611150454	0.625349157800475	200	0.741447671839313	0.0316315240776511	cg11766129	TiKoCo
0.00292793957438777	0.0020240602204436	0.149710286019458	200	0.0861494656076124	0.0140914875368707	cg17484733	TiKoCo
0.00045341914798933	0.00285208784482174	0.873859645974	200	0.515225300195504	0.025679318633753	cg08657391	TiKoCo
-0.00330145984904916	0.00416330731613363	0.428799627136175	200	0.820809784737056	0.0289214774983722	cg00588047	TiKoCo
-0.000371146582213841	0.00279099871657609	0.894353852020174	200	0.0686729551018984	0.0196837460843916	cg00602891	TiKoCo
0.00168942724000967	0.00169382857453031	0.319872426290622	200	0.85592070896852	0.0129202094761272	cg08095423	TiKoCo
-0.00102308504476681	0.00244607679645907	0.676245436122532	200	0.813565887402887	0.0173264187438311	cg23235067	TiKoCo
-0.000643242718333148	0.00143455042477235	0.654394131207871	200	0.0459113971592948	0.0102160928839609	cg03077789	TiKoCo
-0.00528268503341398	0.00442430864843602	0.234001369262989	200	0.598299588531972	0.0318733357821643	cg12539787	TiKoCo
0.00138563824186392	0.00228277700858231	0.544597299525139	200	0.809001024602357	0.0236562935578843	cg14514991	TiKoCo
-0.00184713614458038	0.00275248411983202	0.503006783545867	200	0.785200765582907	0.0216352306383424	cg13323074	TiKoCo
-0.00727442039296281	0.0053199136573481	0.173160700863969	200	0.856249560623663	0.0377430947726165	cg06557624	TiKoCo
-9.89618741932603e-06	0.00196611935784214	0.995989399822845	200	0.0735889350442574	0.0136976316982959	cg04288036	TiKoCo
0.00552405225949476	0.00561118525899444	0.326169474192807	200	0.65360161185826	0.0406731653593135	cg01232121	TiKoCo
-0.00143205290437939	0.00176521982468582	0.418258657610333	200	0.851732661989469	0.0137881424006151	cg07671420	TiKoCo
0.00582421238832054	0.00729716337598841	0.425808276600679	200	0.682729324647311	0.051846263655845	cg14003978	TiKoCo
-0.00105837422221504	0.000927806091004298	0.255457767681278	200	0.0259020513907431	0.00648447251760712	cg09920145	TiKoCo
-0.00222373561283211	0.00152742903516631	0.147123931617989	200	0.0841734162256343	0.0109661931542086	cg01262913	TiKoCo
-0.00174144695286938	0.00209955366506206	0.407926263123904	200	0.867353670702916	0.0147751778171506	cg15070208	TiKoCo
0.00231285415243561	0.00168429874637139	0.171356782298071	200	0.869628783987785	0.0121858365473339	cg22701938	TiKoCo
0.0012773636915365	0.00263517840883757	0.628437642451066	200	0.886430607540389	0.0180930532734725	cg18455208	TiKoCo
0.0087658442294831	0.0064520004338228	0.175919952513884	200	0.186640467708467	0.0442052360751011	cg00925717	TiKoCo
0.00212079779215706	0.00249037751868889	0.395538854962534	200	0.857665707690783	0.0169468489115255	cg17668781	TiKoCo
-4.9819854919494e-05	0.00496075741629466	0.991997967547414	200	0.853566947537154	0.0351586297879195	cg05527459	TiKoCo
-0.000146008320736019	0.00576817646272129	0.97983279924993	200	0.520728773463873	0.0435286694888503	cg21408915	TiKoCo
-0.00382319582570546	0.00315099957010755	0.226551338497573	200	0.769883240749694	0.043161590589337	cg11798406	TiKoCo
-0.00511644464738459	0.00246592644594031	0.0393836724264068	200	0.847763295759613	0.019966443067965	cg11579693	TiKoCo
0.00286991055773981	0.00150266434203303	0.0576955732272178	200	0.883184670359739	0.0106528992968301	cg00749199	TiKoCo
0.00520220716650103	0.00552961115079858	0.348038894030015	200	0.380078306171803	0.0443290798154575	cg18346273	TiKoCo
0.00478904595951986	0.00363155252489096	0.188888727295161	200	0.164736282049573	0.0253654979522581	cg14087351	TiKoCo
-0.00123535452097839	0.0022111077614875	0.577039444317515	200	0.881934259131994	0.0159999187552309	cg08901307	TiKoCo
0.008500257537765	0.0101507046174941	0.403445081494031	200	0.45307322036356	0.0718143852854406	cg05194412	TiKoCo
0.00177388604707715	0.00172610682718535	0.305442005450547	200	0.880728064552796	0.0120196803381044	cg27661091	TiKoCo
-0.000957592390324701	0.00161752274433495	0.554565559889188	200	0.085899679929743	0.0121519470714476	cg15952216	TiKoCo
0.00191532503870864	0.00490580372382332	0.696675008625835	200	0.0700049522948342	0.034197559644093	cg23025942	TiKoCo
-0.00509429736427638	0.00350291208241017	0.147556649428891	200	0.861308524329503	0.0243286584261112	cg20655644	TiKoCo
-0.0265411862250216	0.0116686846483834	0.0240796546216315	200	0.54818937959884	0.0821024083220487	cg25952247	TiKoCo
-0.0103325602693099	0.00769871824437799	0.181203711205999	200	0.772644028633271	0.0538850792183913	cg25400487	TiKoCo
0.00209972353780884	0.00206178370124781	0.309817175728483	200	0.807841579895022	0.0140720104316377	cg01934674	TiKoCo
-0.0053085739067619	0.00625945703889763	0.397484591686173	200	0.898172884316475	0.0428255486720837	cg10663442	TiKoCo
-0.00418171914054736	0.00718393827353258	0.561212826180825	200	0.318178706838076	0.0509813595595909	cg07612655	TiKoCo
-0.00110754739858992	0.00198965118692198	0.578436557210388	200	0.839321091870184	0.014417864944795	cg02431114	TiKoCo
0.000809856347348572	0.00386354637662315	0.834199011534067	200	0.840004360194248	0.0270814149797718	cg20438269	TiKoCo
-0.00165407509762921	0.00353144689990331	0.640061017359291	200	0.785306316625543	0.0329476464619625	cg09112723	TiKoCo
0.0034894207593247	0.00193500838352841	0.0729666533293652	200	0.899094499696546	0.0138200014152059	cg02492410	TiKoCo
-0.00979912639036272	0.0062316894307553	0.117550937247577	200	0.827050266795132	0.043078179757114	cg13155648	TiKoCo
-0.00350746788569547	0.00233889485471697	0.135415848921679	200	0.797059808175566	0.0172917926629817	cg18154417	TiKoCo
-0.016691463549398	0.0119320424004392	0.163524040203199	200	0.402836120069622	0.0873915650590917	cg22298860	TiKoCo
0.00391252125664318	0.00381454207591136	0.306379013030723	200	0.393149180438294	0.056715705319204	cg08800144	TiKoCo
-0.0216063400235775	0.0197048531728117	0.274285993692612	200	0.411768958948854	0.13591460747663	cg03983883	TiKoCo
-0.00154784515457628	0.00225725390043019	0.493747811668219	200	0.848995190723242	0.0175559621739458	cg07972046	TiKoCo
-0.00117430472247198	0.00142074743370261	0.409562521377432	200	0.0708696870201768	0.0107888249485071	cg18811860	TiKoCo
-0.00125244349444181	0.00301612948873214	0.678441131961948	200	0.850263117472331	0.0206235316888166	cg11006676	TiKoCo
-0.00118426567718717	0.00347768301300455	0.733841586903731	200	0.314458849938098	0.0367918890850144	cg13232525	TiKoCo
-0.00186442198027733	0.00218356281852048	0.394295673863025	200	0.867702920520084	0.0150767075674232	cg01425763	TiKoCo
-0.000293823368578337	0.00231320006879805	0.899062283684577	200	0.790337707992728	0.0194144448333271	cg00852773	TiKoCo
-0.00258414139620806	0.00480514204791228	0.591370671456128	200	0.847882250603919	0.0353707229352971	cg26124780	TiKoCo
0.00353772723166056	0.00397562869816282	0.374700227697746	200	0.670157307114541	0.0317589654970336	cg18291698	TiKoCo
0.00617274508891326	0.00496624782007305	0.215463163597722	200	0.278278181370681	0.0361310475195056	cg12406027	TiKoCo
-0.00289127524148561	0.00216092345285643	0.182544827518322	200	0.894393590940728	0.0152052628901252	cg08670534	TiKoCo
4.73780982863858e-05	0.00202572411622808	0.981365802263483	200	0.879168613732251	0.0143356113703171	cg11468635	TiKoCo
-0.00720314320288934	0.00268994996750192	0.00807755368440974	200	0.0540629078332003	0.0190360146439853	cg02993010	TiKoCo
0.0176333414386037	0.00690583821323255	0.0114743635711146	200	0.163778785426028	0.0499230617397862	cg05812452	TiKoCo
0.00333312399831261	0.00520385203935505	0.5226330508528	200	0.280163154093204	0.0367177092013841	cg17309077	TiKoCo
0.00216568874581279	0.00317281381060916	0.495728171583768	200	0.885423134652562	0.0216496088732741	cg13673603	TiKoCo
0.00398331557565888	0.00407205802946781	0.329249406134052	200	0.133578211068248	0.0301870238036906	cg18486235	TiKoCo
-0.000501463003140599	0.00224426462556141	0.823438048201736	200	0.855221721761316	0.0160069204584337	cg00174855	TiKoCo
0.00266930849004106	0.00218206009346672	0.222773278235357	200	0.875193382677594	0.0155164629855989	cg17837371	TiKoCo
0.000660768041457677	0.00213458055736807	0.757248494232616	200	0.853616569227661	0.0149288983079433	cg21619825	TiKoCo
0.00991189309620946	0.0131776028749459	0.45290041043769	200	0.499484170681924	0.0918661623112984	cg02079122	TiKoCo
-0.00149287150788736	0.00434088734805355	0.731305066354731	200	0.459159345041116	0.0316184595339813	cg03353971	TiKoCo
-0.00331699385047092	0.00212326292070696	0.119946266829276	200	0.841805746382496	0.0155636929427584	cg25153852	TiKoCo
-0.00257876937814976	0.00223547509975216	0.250166064106752	200	0.880452271876628	0.0161043437094683	cg13448404	TiKoCo
-0.000415726474844711	0.00267288158815452	0.876569187477978	200	0.843960989726232	0.0213923812788747	cg20581070	TiKoCo
-0.000887077432059031	0.00590594004597607	0.880769759232494	200	0.421717101910536	0.0408767831985051	cg03993550	TiKoCo
0.00204101561728068	0.00193882721287427	0.293848646105598	200	0.857786679951497	0.0133991317098336	cg17137307	TiKoCo
0.001867713881739	0.00260389707459084	0.474108236961138	200	0.855307429854093	0.0194088114045299	cg11739508	TiKoCo
-0.00458594129784114	0.00205107492249426	0.0265553720072115	200	0.842804538265701	0.0155580336746941	cg00679662	TiKoCo
-0.000402268022578825	0.00218098370499577	0.853867662727689	200	0.802552543828214	0.0148906235980022	cg23679767	TiKoCo
0.00575429604253666	0.00311727142735275	0.0664988644791959	200	0.803997403555716	0.0348701724706176	cg17210999	TiKoCo
-0.00145133245076988	0.00237728316757029	0.542279605684983	200	0.0733259801191475	0.0166464248646951	cg01845178	TiKoCo
-0.00217142659876213	0.00276849844880553	0.433847469131082	200	0.834997751857935	0.0210266526402657	cg09249998	TiKoCo
-8.06747129975851e-05	0.00222609848448827	0.971129741994334	200	0.070312009603079	0.0163091467233947	cg01625368	TiKoCo
-0.0121784330548972	0.0102509649515059	0.23634535680326	200	0.680164509277221	0.0741671443559449	cg13212668	TiKoCo
-0.00560865035103406	0.00957903396330853	0.558916277780364	200	0.561985973993788	0.0664651727112582	cg19363607	TiKoCo
0.00222987048739009	0.00327596327187546	0.496927374474147	200	0.172861193750096	0.0320737418451806	cg12786697	TiKoCo
-0.000568346081068295	0.00188797423897148	0.76372597239045	200	0.056499596747005	0.013416413455034	cg15538837	TiKoCo
-0.00429834384450852	0.00602673555128673	0.476612895036843	200	0.867338857600224	0.0409611502685441	cg24026226	TiKoCo
0.000865524901820874	0.00266635595795258	0.745843270195689	200	0.831678964536249	0.0223084262863698	cg09752625	TiKoCo
-0.00209968901840727	0.00712987529407338	0.76871239517902	200	0.516539130438905	0.0774154017591826	cg17295556	TiKoCo
0.00262335740724312	0.00233444891690627	0.262571474111072	200	0.67609106026904	0.0351016583465066	cg03328369	TiKoCo
-0.00136182435975977	0.00214196411885101	0.525703579228977	200	0.924324546929527	0.0148696245628032	cg00872486	TiKoCo
-0.000576860667070285	0.00252091480268857	0.81925389167725	200	0.0794627799514473	0.0178323831105793	cg23212838	TiKoCo
-0.00942149805195195	0.0127230775778258	0.459932629306774	200	0.731057941817734	0.0901500000524898	cg26343358	TiKoCo
0.00119010182831324	0.00191986625356756	0.536094363475259	200	0.800736687890645	0.0138467398145242	cg12867876	TiKoCo
-0.00139411056186324	0.00452287727647518	0.758250056746571	200	0.0732448094328735	0.0314582527975783	cg09322114	TiKoCo
0.00155063808985328	0.00227875467076232	0.49705378255271	200	0.849654741772135	0.0163110482143236	cg02189760	TiKoCo
-0.00245920440494459	0.0019475883761936	0.208289129761852	200	0.861539493242578	0.013740134740206	cg14864365	TiKoCo
0.00178418227588703	0.00466354204862124	0.702469686079817	200	0.452134407108923	0.046338910075988	cg18196453	TiKoCo
0.000403561102051482	0.00229790182373554	0.860783342229407	200	0.85552777626462	0.015822625545983	cg16427753	TiKoCo
0.00311194399293631	0.00219754032117555	0.158426741346996	200	0.899378205753982	0.0155177655061524	cg10544611	TiKoCo
0.000186615938789414	0.00188170028683275	0.921107416133012	200	0.0326158379915122	0.0132462884651485	cg16505946	TiKoCo
-0.0017220311536197	0.00322785710031383	0.594334439135236	200	0.271385944638828	0.0514681113287849	cg23450649	TiKoCo
-0.00140213126102138	0.00392319952367068	0.721203619265811	200	0.177513903490716	0.0325760061674206	cg24245367	TiKoCo
-0.000712697391910383	0.00205419705469064	0.729025517440961	200	0.0375380120795243	0.0141366150478574	cg01802653	TiKoCo
0.00203499432057976	0.00200826008395495	0.312234526873201	200	0.874899403119637	0.0143277268483073	cg09149894	TiKoCo
-0.000129216081927578	0.00455367147011904	0.977392660381963	200	0.675466979944686	0.0355225118808168	cg16371688	TiKoCo
-0.000811035354490302	0.00261653623888289	0.756936253712619	200	0.795579922737208	0.0198602865618277	cg12486635	TiKoCo
0.00225404528628718	0.00397760683029443	0.571615908969374	200	0.799158684678552	0.0303197448606208	cg25188071	TiKoCo
0.00113859175269761	0.00475744306284633	0.811115800148636	200	0.0794874324402149	0.0332216989341049	cg03326689	TiKoCo
-0.0171435425304948	0.0189349121257627	0.366434681877319	200	0.692507768313204	0.130084399170967	cg24804488	TiKoCo
0.00145823536804688	0.00219659254689225	0.507604818773082	200	0.87860654254711	0.0149458012755504	cg02137872	TiKoCo
-0.00167352476085255	0.00219449775814187	0.446673023191233	200	0.8679030830905	0.0157027633841007	cg00531463	TiKoCo
0.000911613747749432	0.0022448630535094	0.685146678554719	200	0.864344570666876	0.0156109192680019	cg08163642	TiKoCo
0.000273813265152377	0.00410916050097006	0.946944363646553	200	0.728913359224426	0.0302946336870968	cg17922749	TiKoCo
0.000715594586015298	0.00181859713698256	0.694412828291642	200	0.911717588032905	0.0126267387482146	cg07148651	TiKoCo
0.000387965011481698	0.00258229746222772	0.88073874956922	200	0.909373736672215	0.0180191410314411	cg27298602	TiKoCo
-0.010323145968637	0.00951438683666344	0.279331840764878	200	0.723371671919857	0.066264850724293	cg01842146	TiKoCo
-0.00369958085428546	0.00316330789766232	0.243695090672942	200	0.822179502412138	0.0227691934311393	cg21367957	TiKoCo
0.000638440479865206	0.00099257050120669	0.520878303723217	200	0.0509803901862056	0.00714434630080318	cg24964318	TiKoCo
0.00298930782757578	0.00268030005464033	0.266173474394509	200	0.834783155269736	0.0193308611183373	cg05392141	TiKoCo
-0.00311357358140714	0.00554995443645314	0.575470369047806	200	0.813351561447799	0.0377719537358002	cg08521639	TiKoCo
0.00430229270343235	0.00247183918081952	0.0834299540836295	200	0.21495953030053	0.0440602500625843	cg24048497	TiKoCo
0.00223395392978601	0.00271885799672044	0.412332865861571	200	0.717113026419014	0.0272153308538679	cg06608224	TiKoCo
-0.000556652938057696	0.00197345554679229	0.778205006436308	200	0.892222090526069	0.0142991918994686	cg04309437	TiKoCo
-0.0115882517773727	0.00788881386088781	0.14354545865429	200	0.396281052169954	0.0561653532287933	cg15558558	TiKoCo
0.00280581908886819	0.00273986116863053	0.307137788692369	200	0.639854604879478	0.0525915260209002	cg25433259	TiKoCo
0.00206680989873212	0.0024728170643276	0.404338927657216	200	0.901719474156266	0.0169670529310482	cg18383680	TiKoCo
0.00197924764502479	0.00438146385356026	0.651991174179528	200	0.511374684538817	0.040199603009077	cg10012740	TiKoCo
0.00559321848747954	0.00723503431622981	0.440465081416425	200	0.593326690778735	0.0522128164515603	cg24467428	TiKoCo
-4.54710252146655e-05	0.00244909728805739	0.985206981402414	200	0.884803917248347	0.0178549616358656	cg16993807	TiKoCo
-0.00723293560407679	0.00390737056571447	0.0657579137418039	199	0.661472683373146	0.0404792246187229	cg17797074	TiKoCo
0.00283876676995723	0.00181347396650279	0.119203935249438	200	0.834682824739271	0.0126149990723287	cg25903177	TiKoCo
-0.00130298289839888	0.00233023428670027	0.57672613743528	200	0.903206773623999	0.0159991943538373	cg13599549	TiKoCo
0.00326026850653271	0.00402469815347088	0.418943376075449	200	0.32902057558325	0.0694465810873722	cg19214942	TiKoCo
0.0011972213532566	0.00236406452967145	0.61316133443159	200	0.802668440180757	0.018826639982337	cg10526031	TiKoCo
-0.000463707514448214	0.00846221539157596	0.956358993150477	200	0.552991700102948	0.0597853209271173	cg19779096	TiKoCo
0.00194851684889133	0.00210515867534355	0.355864167007548	200	0.869047401364933	0.0145625358300337	cg03127141	TiKoCo
9.75080177968199e-05	0.00312397118288686	0.975133446610323	200	0.864916104335519	0.0216963698439733	cg05770171	TiKoCo
-0.00157509455735663	0.00562834841895538	0.779905070029026	200	0.793785940557498	0.0385791586849113	cg23726745	TiKoCo
0.000100836631181362	0.00208416707858398	0.961463820845769	200	0.844968357086107	0.0157747633933722	cg14834082	TiKoCo
0.00319779020323271	0.00227068076534122	0.160721800854889	200	0.813061725323874	0.0234873204528831	cg02172637	TiKoCo
-0.00619763651774721	0.00863040530891523	0.473591348084205	200	0.597330300509935	0.0707135913569334	cg11574745	TiKoCo
0.00463719650600711	0.00334837461900592	0.16774790723939	200	0.737699094610708	0.0359585965799273	cg07813265	TiKoCo
-0.00226926626098178	0.00170202905548953	0.184082250476236	200	0.0540675375322862	0.0122632916226981	cg09417539	TiKoCo
-0.00484534761317953	0.00685896874265169	0.480812558392308	200	0.590455031249794	0.0491260632599637	cg05880975	TiKoCo
0.00322796201675449	0.00505194757898012	0.523643165754267	200	0.818470799752598	0.0356356198531353	cg23583457	TiKoCo
0.00350638577587385	0.00331657783910191	0.291785174306488	200	0.339716519366107	0.0655817929633429	cg20571119	TiKoCo
-0.00316847717732792	0.00472626610020867	0.503440414146987	200	0.18490215685138	0.0326427540757745	cg03014622	TiKoCo
0.00416875732006932	0.00181662181436485	0.0228680331290616	200	0.858154281054462	0.0146696347957125	cg17891486	TiKoCo
0.00281258180950566	0.00458968323813121	0.540757716530605	200	0.797349333470191	0.0314792817628959	cg27225997	TiKoCo
0.000715543030894918	0.00123051834643918	0.561613215765074	200	0.0438123087984442	0.00883911562365583	cg04960591	TiKoCo
-5.29948171461969e-06	0.00209136243260107	0.997980904745069	200	0.855734304539621	0.0145459408237475	cg08464557	TiKoCo
-0.00188517052927518	0.00145233477741694	0.195893838745772	200	0.0660005005650489	0.0104881677050038	cg08787401	TiKoCo
4.96898255357711e-05	0.00126017706282092	0.968589420736486	200	0.0557106806296566	0.00870403274356639	cg01991383	TiKoCo
-0.000262695613672189	0.00613884024646794	0.965913184970929	200	0.801600134464177	0.0436407744366694	cg11320259	TiKoCo
-0.000110569232707926	0.00297044798182055	0.97034726873302	200	0.111367880011166	0.0218537112435482	cg04486019	TiKoCo
-0.00815663126393144	0.00678429909478606	0.230791437050196	200	0.814205291227816	0.0471095505226113	cg01513086	TiKoCo
0.00374734427757519	0.00823460925793469	0.649590667818387	200	0.639789142796211	0.0575386151125121	cg15311873	TiKoCo
-0.000464262600596165	0.00227382406007052	0.838439613164935	200	0.86605755170142	0.0161581316449129	cg06188746	TiKoCo
-0.000753541783370481	0.00202986257432755	0.710892514521888	200	0.878357194328438	0.0150121883595258	cg05385260	TiKoCo
-0.0026377157446387	0.00266976318744631	0.324444957944681	200	0.0692401169735707	0.0188762509686732	cg24375257	TiKoCo
-0.00343081522784249	0.00633129110200059	0.588551575259476	200	0.72646521227334	0.0475075104025606	cg14977496	TiKoCo
0.00204423004613253	0.00162240438460519	0.209256351200675	200	0.0734695032358717	0.0129742227797551	cg01079345	TiKoCo
0.0026147736794212	0.003442551441206	0.448493203002385	200	0.176377922282574	0.0405402241449153	cg01542452	TiKoCo
-0.0037243067660006	0.00356905931316836	0.298079281280754	200	0.697693129928204	0.0266164954301919	cg17305035	TiKoCo
-0.00365191657988343	0.00387492179098771	0.347191836878651	200	0.823438465557779	0.026900076525082	cg13474083	TiKoCo
0.00225727014994217	0.00214258604688685	0.29347400715273	200	0.0694146285097765	0.0155958726849447	cg17895236	TiKoCo
-0.00502983292634876	0.00447078314206591	0.262027409544148	200	0.761993521497578	0.0338276508216057	cg15289253	TiKoCo
0.000628763790459687	0.0022198294616723	0.777302911904716	200	0.0367486827653403	0.0154808946945145	cg21379885	TiKoCo
0.00391030610626167	0.00225974366954748	0.085222774008192	200	0.0371875628596568	0.0158752074618689	cg17762192	TiKoCo
0.000653762164553003	0.00304640738875969	0.830314758292968	200	0.830678448363359	0.0210346329128667	cg15908988	TiKoCo
-0.000534860644897666	0.00226424692913001	0.81352320601115	200	0.0869462318868691	0.0170184267016277	cg17846194	TiKoCo
0.00329876896551792	0.00423863543406454	0.437408794028974	200	0.69363385570088	0.0422102322261939	cg14813741	TiKoCo
0.000306525159796882	0.00403301909540223	0.939498128064139	200	0.673605570800086	0.0386326583667247	cg07161588	TiKoCo
0.00826740213252086	0.012050986384441	0.4935497069991	200	0.564043539041	0.0860625368841955	cg24989176	TiKoCo
-0.000100547002817925	0.00839543088203865	0.990457352520089	200	0.345811590777815	0.064005845418221	cg20281573	TiKoCo
0.000486924232487952	0.00200298057112306	0.808197396126087	200	0.8836289080966	0.0150254719718127	cg04668521	TiKoCo
-0.00331893962211751	0.00335571419204836	0.323934782124847	200	0.71369020935498	0.0265403340793799	cg05398769	TiKoCo
-0.00628994690815861	0.00422935709116106	0.138661447514239	200	0.867096307106763	0.0299107521221288	cg09136786	TiKoCo
0.00204866584388457	0.00487232584168005	0.674630282101681	200	0.704225851767214	0.0373710731654759	cg03039335	TiKoCo
-0.000462952148547726	0.00244843133205601	0.85023650984468	200	0.702507856715776	0.0198519244609733	cg01003928	TiKoCo
0.00310425392137691	0.0020945897419676	0.140032504498281	200	0.896873983320378	0.0147002534188919	cg04844120	TiKoCo
0.00619782636068417	0.00441358737607159	0.161917900254358	200	0.275284925528765	0.0394126982320463	cg07065217	TiKoCo
0.00306824279511272	0.00569195226581054	0.590500951375403	200	0.379400896410794	0.0397645780644952	cg17422460	TiKoCo
0.00568964031842351	0.0044615282819146	0.203813837109436	200	0.25467009844617	0.0347338639997819	cg13531599	TiKoCo
-0.00112501595455959	0.00260590263861307	0.666448846820214	200	0.741014013397691	0.043890062621706	cg20994481	TiKoCo
-0.00869780787750943	0.00486109198542595	0.0752072024096751	200	0.512027510678634	0.0592156267791229	cg08248297	TiKoCo
0.00100902789065831	0.00114408776044115	0.37894846029259	200	0.0541511240265294	0.00806261822938161	cg05215474	TiKoCo
-0.00124110588073724	0.00290669781013213	0.669889378567566	200	0.804484676124892	0.0342765190642949	cg10330169	TiKoCo
0.00372110118800982	0.00169320494386557	0.029214433158243	200	0.834814919507296	0.0129713637521814	cg24432968	TiKoCo
-0.000419978341063399	0.00257897259889561	0.870816526799849	200	0.906493100477089	0.0177540011797458	cg21474351	TiKoCo
-0.00109967189458292	0.00230694188622163	0.634152914582623	200	0.838367743689198	0.0231301695288297	cg19986295	TiKoCo
-0.00197198541271535	0.00917588026647724	0.830074466391235	200	0.716556444455812	0.0664081097783839	cg07915849	TiKoCo
-8.90596930375766e-05	0.00309450828454141	0.977071140648582	200	0.874751090212663	0.0214994005140594	cg25578048	TiKoCo
0.00240148942577125	0.00380387585292764	0.528606016592598	200	0.174622986124299	0.0277664094414681	cg02966722	TiKoCo
0.00242605509612205	0.00176347704335996	0.170570855873854	200	0.872526129244875	0.012652987556565	cg16898491	TiKoCo
0.000252565363226678	0.00787016715643094	0.974433688683656	200	0.77159614009914	0.0540034078667739	cg02321845	TiKoCo
0.00193696769788787	0.00134213391537531	0.150655247458089	200	0.0518639775241693	0.00964031721399727	cg26486113	TiKoCo
0.000981220823543534	0.00302731870332672	0.746211771456667	200	0.797040652532096	0.0251240120206519	cg05772555	TiKoCo
-0.00517910593742437	0.00239424302002872	0.0318124864252234	200	0.860864650743147	0.0168150225300437	cg04013448	TiKoCo
0.0044298406316992	0.00620046675692368	0.475882702108481	195	0.706575792843387	0.0482828724374511	cg23872009	TiKoCo
0.00339327107624927	0.0028957107482403	0.24277356938087	200	0.873313668240581	0.0204585918030212	cg13981572	TiKoCo
0.0013150159224299	0.00253851100839598	0.605058746313389	200	0.767795812578984	0.0180691628402765	cg11995137	TiKoCo
-0.00555914607831487	0.00302037638747827	0.0672897646084299	200	0.905063450037623	0.0210577003641877	cg01355876	TiKoCo
-0.000817605530687896	0.00189714236678453	0.666994173455128	200	0.0536333873036474	0.0130805224810377	cg21634673	TiKoCo
0.000861547779124046	0.00188521967379398	0.648206296235711	200	0.897591402777542	0.0130856988780864	cg12973549	TiKoCo
0.000529879225031047	0.00282104966679123	0.851215368636596	200	0.710277794696635	0.021116281966846	cg10696445	TiKoCo
0.000817316506115833	0.00504737618151452	0.871538493965139	200	0.661084606527912	0.0470972167677077	cg00421693	TiKoCo
0.00331031019832463	0.00234981220377801	0.16058605678137	200	0.867561661349793	0.0203704504975303	cg25080260	TiKoCo
-0.000166296657497163	0.002055862675937	0.935617675653624	200	0.810213676745384	0.0202269374424628	cg00718527	TiKoCo
0.000424748585921038	0.0021528508750292	0.843812609248969	200	0.70891141250509	0.0211894392680618	cg13200704	TiKoCo
-0.0012017311271694	0.00424442714228478	0.77739258332369	200	0.676665171025556	0.0399281953595009	cg14555811	TiKoCo
0.00195378136148633	0.0062269876652828	0.754056617480711	200	0.697871180962007	0.0472138777987127	cg19085165	TiKoCo
-0.00408309773125291	0.00306275022321455	0.184122752742058	200	0.718440923067633	0.0262315602865748	cg04898835	TiKoCo
-0.00077321407650694	0.00250230823571132	0.757668986919635	200	0.835092890283879	0.0211028078241008	cg13572037	TiKoCo
0.00132556455468512	0.0014826794923003	0.372465781835484	200	0.057842877011979	0.0102718696694613	cg27167439	TiKoCo
0.00828276791701756	0.00714988625991121	0.248174702620806	200	0.533587098612836	0.051661348254187	cg23976431	TiKoCo
-0.0037616293852991	0.00295692626015917	0.204919466502388	200	0.834529597814966	0.021500132865964	cg08851810	TiKoCo
0.00240313867974917	0.00366902176534795	0.513293694547929	200	0.414366479231525	0.0443061340486319	cg26483667	TiKoCo
0.000465330982887858	0.00298719661620195	0.876380107374011	200	0.841886135204022	0.0205295157412166	cg00304947	TiKoCo
-0.00379220678723659	0.0025692116027536	0.141638659521702	200	0.872303295659202	0.0177910533800812	cg04376808	TiKoCo
6.3614266694526e-05	0.00354761444075968	0.985712774745561	200	0.113456313176405	0.0244002723951209	cg03367519	TiKoCo
-0.00310267301549377	0.00218385268748161	0.15707746317323	200	0.868435518471913	0.0158087307699629	cg24997677	TiKoCo
-0.00431313848393247	0.00459144854639556	0.348764567994385	199	0.863868781929666	0.0311276626971082	cg14511259	TiKoCo
0.000845342733993925	0.00446536495571447	0.85005660421461	200	0.877068101556391	0.0304881064351814	cg07310930	TiKoCo
-0.00246871282162847	0.00161928093477632	0.129073171026085	200	0.0681242052961518	0.0116435469602603	cg06517489	TiKoCo
0.000199403031618457	0.00257310134256474	0.938313350447557	200	0.772973396997915	0.0202897625258221	cg15208638	TiKoCo
-0.00706126274062541	0.00520510680796003	0.1765605791608	200	0.784892899706986	0.0380849360783497	cg08162263	TiKoCo
0.000214212347178542	0.00228231558671033	0.925323957933964	200	0.751466759053399	0.024746263387008	cg02765820	TiKoCo
-0.000563640878232613	0.00167875867446614	0.737440912970655	200	0.902031306222621	0.0117934416535339	cg01006231	TiKoCo
0.000103094529588551	0.00426695652672922	0.980750116638149	200	0.284273648095953	0.0461653737284369	cg10163136	TiKoCo
-0.000485076397602012	0.00285991254054457	0.865500359282651	200	0.798259333627325	0.019847821063904	cg10962930	TiKoCo
0.000376497980983031	0.00349556857519381	0.914344660455216	200	0.887050679512358	0.0239053689849573	cg17677042	TiKoCo
-0.00271473562170785	0.00212468523571565	0.202952022404092	200	0.872316824375523	0.0145609483613916	cg21916297	TiKoCo
0.00275039903258775	0.00288144254692634	0.341065264858763	200	0.818076726618667	0.020960965630709	cg20312457	TiKoCo
0.0012519323239357	0.0019356242651903	0.51857288994503	200	0.0496205014221873	0.0133893849723172	cg11025193	TiKoCo
-0.00213399660537405	0.00267083374874536	0.425314914973198	200	0.848775553762366	0.0239802978510798	cg14318180	TiKoCo
0.00727229412850715	0.00860375722386267	0.39906516225318	200	0.591646020847739	0.0590472310467005	cg24609704	TiKoCo
-0.00136698200491049	0.00271606618750813	0.615355728589249	200	0.745824805376175	0.0209278052754879	cg21129253	TiKoCo
0.00287895333307369	0.00362541183327429	0.428152440067614	200	0.821652056503691	0.0279438897282376	cg00637744	TiKoCo
-0.002346320563609	0.00218076531406143	0.283365887840296	200	0.883220635073526	0.0151449548228017	cg07158163	TiKoCo
0.000492475663842498	0.00449509226079037	0.91287890178662	199	0.0664490269684793	0.0316042029830323	cg14150252	TiKoCo
0.00161738046060878	0.00527253862745682	0.759374437732908	200	0.824292651510366	0.037784113719411	cg01109187	TiKoCo
0.000152771529578027	0.00161409432068328	0.924696499030092	200	0.073794201071915	0.0129812952848878	cg01968493	TiKoCo
-0.00130314308150168	0.00279857577025209	0.64201727333031	200	0.829373409194511	0.0232002728210499	cg17075459	TiKoCo
0.00389550958042197	0.00544763885863135	0.475459692481294	200	0.372252493288562	0.0387082362786141	cg00110785	TiKoCo
0.00115020502552239	0.00508391658363238	0.821261513822794	200	0.855401082012047	0.0354238386958308	cg04144222	TiKoCo
0.00401192519931321	0.00327533853649601	0.222174471548995	200	0.809162154870615	0.0227250641047229	cg14320036	TiKoCo
-0.00277562967226823	0.00233875161856592	0.236828413652754	200	0.837935383243414	0.0185274265650071	cg08983446	TiKoCo
-8.57752461547119e-05	0.00142651524278712	0.952117624646505	200	0.0576664015631701	0.0103011620093191	cg17256555	TiKoCo
-0.00110059009044686	0.00512734925398704	0.830275937605266	200	0.233169607194388	0.0428148210197115	cg02985292	TiKoCo
-0.000420108997912754	0.00269793843337674	0.876427591291233	200	0.807654319700411	0.0195669364070649	cg14880340	TiKoCo
0.000962969123503966	0.001616540672547	0.552105441865433	200	0.0342832554294798	0.0110702841456417	cg18422603	TiKoCo
-0.000595767133495709	0.003466552420311	0.863734212439271	200	0.788425507288099	0.0238183247737885	cg16455471	TiKoCo
0.000412332065021644	0.00378805939402183	0.913439061438774	200	0.740844261380453	0.0309062659261487	cg24660073	TiKoCo
0.000330111559624057	0.00112247941696556	0.769017751738714	200	0.0563206866337307	0.00785998446390398	cg14890446	TiKoCo
-0.00450986737543437	0.00278604308936009	0.107207705063431	200	0.855412621617283	0.019226726652191	cg26898127	TiKoCo
-0.00518402772688225	0.0045381617240102	0.254797770658025	200	0.820298519611726	0.031090607547512	cg08299880	TiKoCo
0.00220544517434819	0.00342489971517559	0.520408982785965	200	0.140718225379477	0.0255770918350138	cg00144550	TiKoCo
-0.000296072957815756	0.00105561848904942	0.779427687918888	200	0.065656548749131	0.00842555417319496	cg23490289	TiKoCo
0.00272954253169322	0.00209947154013206	0.195180940943689	200	0.771798313977242	0.0161119753204686	cg08342791	TiKoCo
0.00278595836762578	0.00295360058242324	0.346787605910961	200	0.776568517864299	0.0225572946547231	cg13553499	TiKoCo
0.00131956272521946	0.00212247306115306	0.534897960121689	200	0.839912487956722	0.0156967394897661	cg08314751	TiKoCo
-0.00140490657926487	0.00437184153409777	0.748305284468285	200	0.788633594769579	0.0319542487864583	cg18160157	TiKoCo
0.00149645425363057	0.00240420433552377	0.534424121889904	200	0.681549682534452	0.0484355520843974	cg06067885	TiKoCo
-0.00380097296675698	0.00232176543130043	0.103308511482595	200	0.914758188563015	0.0161119487578941	cg13028683	TiKoCo
-0.00104870021188085	0.00138215507964611	0.448972012708484	200	0.0391189201668149	0.00942626425756805	cg03042870	TiKoCo
0.00624502363189063	0.00472414961413829	0.187821678038788	200	0.753454774321764	0.0326635271471386	cg13793687	TiKoCo
0.000994963945032213	0.00221527962620114	0.653858564556609	200	0.859868769907115	0.0159034940242618	cg09215989	TiKoCo
0.00497530682905533	0.00442512283682985	0.26232896802089	200	0.187521513965231	0.0334265491300888	cg14360777	TiKoCo
0.000342204365992253	0.00247712600616436	0.890275498790268	200	0.7672006278874	0.0206606427763593	cg08683731	TiKoCo
-0.0029946532136824	0.00465256725634893	0.520595584716419	200	0.67436386378076	0.0434288079645644	cg15383740	TiKoCo
0.00201160302453327	0.00392178796298506	0.608612161429799	200	0.279754776395191	0.0461865665980648	cg00393957	TiKoCo
0.00163075064705015	0.00176249457712976	0.356040482595239	200	0.884197203508785	0.013112068773658	cg02576247	TiKoCo
-0.000963210154086404	0.00168988043671418	0.569377939839786	200	0.0911523401307169	0.0125234155644557	cg20809991	TiKoCo
0.00213060338435829	0.00187284853288629	0.256747424470873	200	0.853023434694913	0.0137187571373607	cg05406469	TiKoCo
-0.00107211197314563	0.00429109128906624	0.802983661663802	200	0.848051667781768	0.0303535551089996	cg06886080	TiKoCo
-0.00568992579517634	0.00470151581480608	0.227733834655899	200	0.839025142546396	0.0330694685307335	cg18365027	TiKoCo
0.00218806339120526	0.00230608374752429	0.343948863762272	200	0.795586602800293	0.0173426737487503	cg03448964	TiKoCo
-0.00406627363043729	0.00232184931402502	0.0815501175895759	200	0.886651974024609	0.0160866620436713	cg02582514	TiKoCo
0.00254971775266181	0.00438439853876993	0.561582228099233	200	0.632423213106949	0.0324814214943314	cg19230532	TiKoCo
-0.00298624550472592	0.00213758433470446	0.164081358453073	200	0.85406979484872	0.0152872003833913	cg03044837	TiKoCo
-0.00452229539590774	0.0041944330078402	0.282363439838199	200	0.699019829509795	0.0321186847106772	cg02887497	TiKoCo
-0.00321508145895165	0.00243204981371121	0.187812499914023	200	0.893293345278324	0.0167568130454181	cg13750142	TiKoCo
0.000624486814792648	0.00252108980397043	0.804637290320164	200	0.878493846505134	0.0185235964451864	cg09572352	TiKoCo
-5.2490493761891e-05	0.00121706474975298	0.96564540716751	200	0.0398461135163349	0.00909870972076074	cg24703625	TiKoCo
0.000763990267178874	0.00195905572325683	0.697000814193163	200	0.0646189597441459	0.0137408384113308	cg22782018	TiKoCo
0.0149979598852912	0.00597628412354949	0.0129458775834278	200	0.782946282763076	0.0423569934609667	cg06789194	TiKoCo
0.00409562102252686	0.00399261065928556	0.306325148227744	200	0.258012351665215	0.0314879343494618	cg17238334	TiKoCo
-0.0250836161644632	0.0202494541717847	0.217014736396477	200	0.564755575666179	0.144267879460522	cg15529130	TiKoCo
0.0040188080761733	0.00272675783112958	0.142223889879316	200	0.0617328843584541	0.0202381058485769	cg14814195	TiKoCo
-0.00706345468694278	0.00439197625690746	0.109491995591024	199	0.769542266758472	0.0312242182828888	cg16926095	TiKoCo
-0.00587470321005017	0.00223895184350347	0.00941976714271704	200	0.893053905631455	0.0158100876889835	cg00808492	TiKoCo
-0.000652559556524528	0.00242006653638544	0.787733676087669	200	0.0513740942246617	0.0166459754274574	cg15788625	TiKoCo
-0.000160752631047435	0.0025660305583364	0.950115696026312	200	0.751559346374585	0.0244303143180997	cg16967068	TiKoCo
0.00210829153053404	0.0029782480277322	0.479900391540111	200	0.838624574386829	0.0235728298850599	cg06545409	TiKoCo
0.00193815517771667	0.00232541641161952	0.405656837288902	200	0.811465600727823	0.02823773768952	cg20681321	TiKoCo
0.00178814509832839	0.00197577786136757	0.36662476576114	200	0.90376076172176	0.0140067294022032	cg08162092	TiKoCo
0.00395531708594879	0.00315305067606576	0.211264223807507	200	0.743238806189307	0.0233416901455308	cg16294641	TiKoCo
0.00122580363592644	0.00175652007265552	0.486141448719599	200	0.875436565766647	0.0120716540200646	cg13524307	TiKoCo
-0.00492810925634375	0.00235548112895182	0.0377863330786289	200	0.858915831020485	0.0239342561953871	cg08847738	TiKoCo
0.0127051995429697	0.00820522775023429	0.123228394575036	200	0.291340837391019	0.057328620150443	cg05322222	TiKoCo
0.00538004849906428	0.00277613249490268	0.0541497507146616	200	0.782836247629473	0.0221989320456227	cg16384429	TiKoCo
-0.00148003714364343	0.00241695160583047	0.541053538090276	200	0.830682716300831	0.0180316511664977	cg06813597	TiKoCo
-0.00125821593758522	0.00291816919554757	0.666849508709686	200	0.853012226948573	0.0203395293738426	cg00739066	TiKoCo
0.00163554956156272	0.0031374584100591	0.602782935588558	200	0.616535908923721	0.0559591342045712	cg08859278	TiKoCo
-0.00101862499301928	0.00603603181898128	0.866171839208843	200	0.739089899743526	0.0417575290191592	cg20148084	TiKoCo
0.00239773873735854	0.00179126706061391	0.182352926761305	200	0.89424136732585	0.013212331394816	cg21112220	TiKoCo
0.00129309522316187	0.00172264296321435	0.45381935693709	200	0.810622859067373	0.0125574284386868	cg18623476	TiKoCo
0.0025331420002605	0.00174808401602768	0.149003645428522	200	0.0843251199370019	0.013068621092925	cg09902029	TiKoCo
-0.0105725766555553	0.00825696433179664	0.202074109888075	191	0.102929977528733	0.0554195311215204	cg20636249	TiKoCo
0.00274872064884811	0.00190066950594546	0.149817235936743	200	0.898846690569237	0.013642518652814	cg10710457	TiKoCo
0.000144354958245201	0.00424164509890535	0.972887705366221	200	0.459676094218437	0.0778012394421231	cg25757820	TiKoCo
0.00180548843444202	0.00290437790593743	0.534941421736512	200	0.817777464226464	0.0244760371526522	cg25846372	TiKoCo
-0.00318087545014376	0.00247623267596787	0.200551396837014	200	0.853488013628528	0.0171478782598389	cg19912197	TiKoCo
-0.000926289689059419	0.00298980248663135	0.757049322345486	200	0.180270648855406	0.0332640795430497	cg26552641	TiKoCo
-0.00149533482229149	0.00247310112160076	0.546159359135391	200	0.815972569440626	0.0194372596914067	cg00617975	TiKoCo
0.00208266491335986	0.00302427452495441	0.491906597523346	200	0.86751752830431	0.0213460605811276	cg06867876	TiKoCo
-0.00108632607761906	0.00306099003550011	0.723073478380047	200	0.717768919627537	0.0312717169597934	cg09427959	TiKoCo
0.0023301067113288	0.00132985912824771	0.081405628240177	200	0.0393113756492458	0.00918274044227709	cg19207295	TiKoCo
-0.0024241653578941	0.00441288484064866	0.583435988454716	200	0.822522503161181	0.0311832849740541	cg01022012	TiKoCo
-0.00405992039073768	0.00438676136238083	0.355914801170085	200	0.852614359143746	0.0314720356321549	cg08525835	TiKoCo
0.00310809990994799	0.00268649770394497	0.248791091925554	200	0.690684780678299	0.0319067554942195	cg07244547	TiKoCo
0.00385730378326969	0.00316577996130568	0.224609438211681	200	0.176928617696215	0.0266743337921735	cg26084511	TiKoCo
-0.000851684367589253	0.00176910535822189	0.630786307382722	200	0.0621314807419954	0.0138467276381723	cg11010122	TiKoCo
0.0137478210037882	0.0105418321673831	0.193812699386417	200	0.440964730765045	0.0728537567844768	cg26435773	TiKoCo
-0.00678832314050532	0.0063679719193714	0.287815797283408	199	0.844682286807013	0.0455512413335631	cg12826529	TiKoCo
0.00374063402925456	0.0040277875011035	0.354251147633201	200	0.396075588377428	0.0325514437758864	cg19791728	TiKoCo
0.000783903363153005	0.00304912800960868	0.797394238674817	200	0.865179375123866	0.0210674614282555	cg04217084	TiKoCo
-0.000436918240218807	0.00240946921707625	0.856304082930845	200	0.858422841002343	0.0185142102966516	cg18542613	TiKoCo
0.00364694679205392	0.00262851084545465	0.166971378687027	200	0.789394492186464	0.0191889362914945	cg02900740	TiKoCo
-0.00650647585852732	0.00480167924084356	0.177056525636396	200	0.864786269344975	0.0327054686868139	cg04354845	TiKoCo
0.000932407999594826	0.00234706135166233	0.691629172323096	200	0.779781653486516	0.0176423397286048	cg08210814	TiKoCo
-0.000775124210419879	0.00282251851853039	0.783913492079538	200	0.828165334181049	0.0194998243093431	cg15612847	TiKoCo
0.00330587214454448	0.00481292550174981	0.493022384674665	200	0.784421043732982	0.0354440319564919	cg26085663	TiKoCo
0.00225476010032477	0.00496191775759406	0.650064286446166	200	0.834528541381181	0.0339692687316148	cg19189115	TiKoCo
-0.000599832068940732	0.00281770276453937	0.831655093066384	200	0.0663598538367095	0.0191903834839203	cg12179826	TiKoCo
0.000148358726031188	0.00186004574786361	0.936513719854647	200	0.855628646519773	0.0135339354901706	cg14785392	TiKoCo
0.000177781320573652	0.00266162892818387	0.946817686947662	200	0.794501764226611	0.0218500310053415	cg00462700	TiKoCo
-0.00918152768795394	0.00814801891936327	0.261268894345831	200	0.200588758626106	0.0572854653006101	cg10673740	TiKoCo
0.00206322323031402	0.00215258321035738	0.339068139049058	200	0.896786529816	0.0150548007302787	cg03585323	TiKoCo
-0.00469081124607994	0.00554179014816839	0.398399046322669	200	0.682165062394908	0.0468510037572542	cg11968680	TiKoCo
0.00216298665681386	0.0030355571836832	0.477021906035595	200	0.673556982047938	0.0338307144271955	cg21276056	TiKoCo
0.00124027848167214	0.00124961443135148	0.322235966326161	200	0.0372988545435719	0.00882681059146765	cg23983340	TiKoCo
0.00164995912704143	0.00231709888938655	0.47731244519709	200	0.824548160798021	0.0164461682602808	cg03289833	TiKoCo
-0.000319130171820951	0.00145277530480574	0.826370887825416	200	0.0577622572250199	0.00995939399719374	cg26660414	TiKoCo
-0.00325345313911514	0.0033823623598203	0.337361504447821	200	0.117071839737106	0.0233844338672592	cg08784464	TiKoCo
-0.00064527922818088	0.00442694705148395	0.884268226715727	200	0.386663371118892	0.0307264549046032	cg10101975	TiKoCo
0.00377214326443951	0.00276036003225955	0.173427983467771	200	0.87945027198491	0.0189080144362853	cg10498926	TiKoCo
0.00276462377603199	0.0080723111666016	0.732376748894683	200	0.67235090887286	0.0554358443958079	cg15057250	TiKoCo
3.07343366421065e-05	0.00270593246450172	0.990949956171814	200	0.873460871496456	0.0186857332387431	cg07068554	TiKoCo
-0.00142057462006454	0.0025090795021893	0.571961910487274	200	0.790666547984551	0.0182626975798064	cg09103423	TiKoCo
-0.00278170580412326	0.00662175494129247	0.674910202135673	200	0.127978236575797	0.0460947173467065	cg01502588	TiKoCo
-0.00108142706593822	0.00285982194938999	0.705756499169862	200	0.866822930596958	0.0201907952384129	cg20972966	TiKoCo
0.00333037739461384	0.00312987782272815	0.288688454597844	200	0.769056395063272	0.0219655285151798	cg22499348	TiKoCo
-0.000254637191959191	0.00112868562743631	0.821757636809153	200	0.077811720639737	0.00831382331501488	cg06631912	TiKoCo
-0.000591228408879628	0.00183076339645109	0.747104698696928	200	0.858033199285538	0.0124897426356265	cg09394488	TiKoCo
0.00141014042174144	0.00301119134193747	0.640121458292101	200	0.8709417535862	0.0203504185139478	cg00597982	TiKoCo
-0.002690428942682	0.00390051710089391	0.491208110335996	200	0.528422659444931	0.0634324597902163	cg21769463	TiKoCo
0.00203107734158937	0.00245650924123547	0.409407375529965	200	0.864022274308135	0.016996397895376	cg03291265	TiKoCo
0.0022429813730724	0.00209662588095066	0.286100785866573	200	0.864999863288719	0.015531847101874	cg01900030	TiKoCo
0.00133925586665589	0.00166899418919664	0.423332196669757	200	0.888363393761686	0.0123518687131325	cg21551951	TiKoCo
0.0118859862083007	0.0105788707985739	0.262655999162311	200	0.71634480377195	0.0739878816204237	cg09248044	TiKoCo
-0.00197261855984492	0.00220986554313648	0.373208614372386	200	0.795620875735374	0.0179586131471626	cg07716603	TiKoCo
-0.000463843768127256	0.00119064890852119	0.697300975300044	200	0.0556668247237744	0.00839467349316231	cg25083463	TiKoCo
-0.000436505427756486	0.00199421449479521	0.82698022383658	200	0.826322177602661	0.0145684067295761	cg07899389	TiKoCo
0.000630276853860937	0.00272615355456264	0.817417735707322	200	0.775779267469962	0.022140073635978	cg04563870	TiKoCo
0.0100785059767762	0.00352267222708322	0.00470860605511659	200	0.846499249191629	0.0250180699683099	cg06159375	TiKoCo
0.00122316856792623	0.00117914650369755	0.300934248640697	200	0.0523571339593547	0.00863167759135338	cg16579225	TiKoCo
0.00974860421157636	0.00723206905546283	0.179316617735522	200	0.205341519048446	0.0500674618894465	cg05103917	TiKoCo
-0.00539471277410466	0.00352845978169034	0.127993699384252	200	0.744515248397888	0.0265730786641273	cg20745272	TiKoCo
-0.000553343484410952	0.00371867004359924	0.881872384547482	200	0.831042691708078	0.0256420158706723	cg08525483	TiKoCo
0.00341331595733571	0.00221872710496458	0.125656574388407	200	0.0842735153536447	0.015580148101057	cg24980367	TiKoCo
-0.00357973670374298	0.00266488975354221	0.180821524043144	200	0.849808904508962	0.0197438431967394	cg14408262	TiKoCo
0.00475891871943616	0.00499423081097203	0.341892579975391	200	0.730068401991847	0.0360666063655428	cg27476859	TiKoCo
-0.00894802393868859	0.00989321161083291	0.366927318559309	200	0.299353417553001	0.0723335276395808	cg14561934	TiKoCo
-0.00149911462820904	0.00194997029164979	0.442999242602496	200	0.890330230151743	0.0137728425419531	cg15110079	TiKoCo
0.00617668235836196	0.00742413400933858	0.406502381460071	199	0.723366716429798	0.0576480400745314	cg12736384	TiKoCo
-0.00639221885396749	0.00412570679379878	0.123003388167302	200	0.70066590258133	0.0294021109987146	cg12218359	TiKoCo
-0.000659247929679809	0.00160086879461076	0.680958095268452	200	0.0713150335859101	0.0128361655431541	cg13335388	TiKoCo
0.000377615322599027	0.0019860257090375	0.849410896925484	200	0.872884146853828	0.0142146801184506	cg15912031	TiKoCo
0.00397458772289765	0.00259263903923556	0.126977314228101	200	0.811249996660811	0.0197107297531145	cg14473485	TiKoCo
-0.0055089166009495	0.00236459141119796	0.0208983295725976	200	0.821607745188522	0.0209834627497873	cg07574908	TiKoCo
0.00265360310332983	0.00315557346991013	0.401475103484326	200	0.702299594661942	0.0237015185706886	cg07611279	TiKoCo
-0.00197820496147623	0.00279083398098629	0.479327099137708	200	0.0610676889918587	0.0197382629082641	cg19430897	TiKoCo
-0.000248642303910649	0.00125706453374039	0.843421863022377	200	0.0385696768928671	0.0090204181213807	cg17313420	TiKoCo
0.00470754341510877	0.00441118515800232	0.287279694404983	200	0.436279395432167	0.0350515749460815	cg03128241	TiKoCo
-0.000596281580575502	0.00194246958534975	0.759210795048998	200	0.862023638843193	0.0134439230054773	cg03887958	TiKoCo
0.000276841456432476	0.00160302240683639	0.863076288162488	200	0.0445493018472298	0.0116199190128074	cg25649672	TiKoCo
0.00474468929512302	0.00267622905181179	0.0778906483126893	200	0.845876307017166	0.0186551190741736	cg04353304	TiKoCo
-0.00355193502312303	0.00237829585156106	0.137015383529638	200	0.833077404254343	0.0169889333675473	cg13936797	TiKoCo
0.00115880440614101	0.00334370148045367	0.729313241976024	200	0.814601879191926	0.0237598430247481	cg02616886	TiKoCo
0.00135311734244953	0.0029860661855668	0.650976230658992	200	0.871891047954516	0.0227956357515407	cg11809014	TiKoCo
-0.00516295291084944	0.00382050698694732	0.178233210585679	199	0.888199671549905	0.0262680870627339	cg07169914	TiKoCo
0.0058552340495049	0.0033415247311857	0.0813851720885528	200	0.669073668411848	0.0309309937745356	cg10850444	TiKoCo
-0.00517308344367787	0.00254700583332425	0.0436814303924817	200	0.0501830193695188	0.0181546595447018	cg10434947	TiKoCo
0.00441061064346425	0.00381457050376551	0.249068429732875	200	0.652854621403151	0.031085499647754	cg27629673	TiKoCo
-0.00383129640513632	0.00696672874315677	0.583022513025162	200	0.37395086046105	0.0501726083764179	cg16843058	TiKoCo
-0.00649739447590454	0.00489898345678023	0.186383968839572	200	0.859018082485119	0.0354724224307269	cg11615758	TiKoCo
0.003499895799972	0.0039900581033584	0.381540584162242	200	0.145304168226588	0.0311830803060483	cg17255712	TiKoCo
0.00169207126929869	0.00162680523615297	0.299641981463529	200	0.0667311503220393	0.0115400920014606	cg14365143	TiKoCo
0.00608933473266969	0.00289089821776221	0.0365198501676589	200	0.739708484251209	0.0297008756229156	cg10618553	TiKoCo
-0.00243373081168486	0.00240191621506758	0.312266259027566	200	0.808332955293889	0.0169272167558465	cg06161723	TiKoCo
-0.000734709440240486	0.00194162388657903	0.7055677277995	200	0.0752262874910963	0.0138852426929397	cg07061916	TiKoCo
9.3306494494569e-06	0.00298487849997367	0.997509206725585	200	0.747595748582038	0.0269136813543341	cg08765764	TiKoCo
-0.000782160107382771	0.00721373180440993	0.9137748438385	200	0.535607477218399	0.0498372477003628	cg10033488	TiKoCo
0.000114807724368491	0.00211887372399539	0.956847535426089	200	0.79256719697534	0.015625942753282	cg18370407	TiKoCo
0.00131591521121868	0.00311464762865252	0.673156216090118	200	0.0457939150975697	0.0216420370135884	cg16505237	TiKoCo
0.00249008774029267	0.00221419384751835	0.26221457369592	200	0.818472323290381	0.0216694828302743	cg14750782	TiKoCo
0.00274222898691924	0.0028460841126121	0.336549649125239	200	0.896810833247804	0.0198480759178274	cg01177961	TiKoCo
-0.00165407310891696	0.00277335536765179	0.551626544418212	200	0.901204534330257	0.0196743511841916	cg03324748	TiKoCo
-0.00271854141060795	0.00180924881698619	0.134652373792068	200	0.88551608755749	0.013178019720943	cg21462724	TiKoCo
0.00183722263055975	0.00250346643815477	0.463956106780871	200	0.851704670075004	0.0186807503325098	cg03724010	TiKoCo
0.00118543531000468	0.00237377734066131	0.618099621051034	200	0.888786566490594	0.0163327152079487	cg06967602	TiKoCo
-0.00457230392605387	0.00186286893680717	0.0150353559543551	200	0.0617705841203439	0.0129457217303502	cg09430976	TiKoCo
0.000920064544349967	0.00162279071743544	0.571425641970286	200	0.857930972153065	0.0116094022405256	cg14442595	TiKoCo
0.00219016541242944	0.00921247740543795	0.812346602998763	200	0.522408240987936	0.0694185116871528	cg25880433	TiKoCo
-0.000108445668359276	0.00255078314161836	0.966134278717859	200	0.886185454524249	0.0178947839924022	cg21026634	TiKoCo
-0.00244028423884748	0.00331908474098508	0.463131644048809	200	0.75161570049634	0.0287441074583298	cg18203005	TiKoCo
-0.00408766734087649	0.00249650697986808	0.10325623444382	200	0.787308370209812	0.0193809581025373	cg05853389	TiKoCo
-0.000570965627145803	0.00243555797354655	0.814911127837434	200	0.823436549935253	0.0176170427582148	cg19934822	TiKoCo
0.00189128706084792	0.00490722250701274	0.700377295174153	200	0.38793021153444	0.0388432756910096	cg08893895	TiKoCo
0.000415350190692831	0.00224336373996796	0.853317215641989	200	0.847941519895584	0.0160811956317816	cg14778280	TiKoCo
-0.00171670937745683	0.00208866213368606	0.412181487183223	200	0.84969244720048	0.014927475878266	cg08477744	TiKoCo
0.00102935256860886	0.00173175262881777	0.552971282393545	200	0.871653650529845	0.0134381259574903	cg18757815	TiKoCo
-0.000614976546279363	0.00220446872798875	0.780580873658948	200	0.803240843961195	0.0161833691461074	cg14268714	TiKoCo
-0.000746518181383925	0.00291057617352851	0.797861612464614	200	0.209360633852725	0.03344984697644	cg07056138	TiKoCo
0.00429909864517461	0.00465474981931273	0.356900828748742	200	0.290295950139783	0.0348402234923971	cg09088834	TiKoCo
-0.00412291985212194	0.0022112342759527	0.0638308477874133	200	0.888161196040246	0.0156049048117878	cg05077108	TiKoCo
-0.00138320323142794	0.00333981449896287	0.67923985331058	200	0.852104054697596	0.0237374958942844	cg12612065	TiKoCo
0.00244756558492815	0.00383349774714039	0.523958679822719	200	0.226989245097399	0.0469899910775881	cg16553500	TiKoCo
-0.0003262146998311	0.00278568317527453	0.90690465749437	200	0.768696299103367	0.0225387501070677	cg24868646	TiKoCo
0.000713654743653383	0.00360653589457725	0.843357640120671	200	0.885632436228029	0.0245941918869554	cg22428145	TiKoCo
0.000401657395857564	0.00178911519398709	0.822615576195431	200	0.0907860687822222	0.0131606213747919	cg06509993	TiKoCo
0.00462476263334678	0.00623048988221778	0.458869902221956	198	0.848229560766276	0.0434403114336979	cg09037197	TiKoCo
0.00146006061251659	0.00299931331574216	0.626977511769347	200	0.786935643315328	0.0224497354622964	cg00915818	TiKoCo
-0.00211701590713577	0.00309144834955728	0.494328804026864	200	0.278624507825882	0.048099280175029	cg10588135	TiKoCo
0.000474294536435421	0.00304463583585487	0.876375983515643	200	0.666833809249154	0.0237951466424857	cg14220262	TiKoCo
0.00171101861891786	0.00576098571747193	0.766798935053266	200	0.436914811102596	0.0421836904269068	cg21063296	TiKoCo
0.000145095166816002	0.00222630483428636	0.948106557915921	200	0.0803014185148038	0.015872781602914	cg09101004	TiKoCo
0.00398719657628196	0.00297012409122871	0.181100187917515	200	0.85931100923076	0.0207475839456314	cg11899277	TiKoCo
0.00574993005049083	0.0076130118424016	0.451043499500791	200	0.232584916630132	0.0522219880631616	cg15829654	TiKoCo
-0.000172595455250067	0.00196456342098062	0.930087459435739	200	0.86930469025328	0.0142338799983846	cg06178611	TiKoCo
7.69577125763326e-05	0.00292375155272927	0.979029226571785	200	0.856003423450784	0.0211147400255035	cg01131321	TiKoCo
0.00139002241307696	0.00172850284028412	0.422326861085662	200	0.868882481380357	0.0121806277229106	cg22681977	TiKoCo
-0.0025837315900407	0.00184411313255111	0.162868369744416	200	0.902903665370777	0.0129435576037018	cg15887420	TiKoCo
-0.000665855856012195	0.00227906093506892	0.770489859827372	200	0.804252625867856	0.0161727141336715	cg12148243	TiKoCo
-0.0017222594272053	0.00209220374618291	0.411465727858718	200	0.777587288458831	0.016601875756462	cg23202058	TiKoCo
0.000160011599579854	0.00399584775470867	0.968100855956255	200	0.247842714981998	0.0460109710465002	cg08151705	TiKoCo
-0.019802906562396	0.0103338025595623	0.0568654757351285	200	0.681626690659757	0.0714293330083145	cg17101542	TiKoCo
-0.00812329335870009	0.00557307305677502	0.146647120414984	200	0.851719964643985	0.0384728006047645	cg11692800	TiKoCo
-0.00131617558696409	0.00347054116887286	0.704942966656452	200	0.151724728402502	0.03214276163382	cg16802508	TiKoCo
0.00812045230119588	0.00677197202683323	0.232012323289205	200	0.821287995502762	0.0468921803837534	cg14805186	TiKoCo
0.00378101136632386	0.00634067007194343	0.55170037858558	199	0.78945904343404	0.0467754741694665	cg05765254	TiKoCo
-0.00168936917406637	0.00180899588975973	0.351587613661173	200	0.891677643412659	0.0123022194300846	cg21256968	TiKoCo
-0.00399721992823681	0.00489505120288428	0.415216525135615	200	0.73912277007302	0.0364910021954686	cg11051597	TiKoCo
0.00309079617387309	0.00231609702418932	0.183685206509443	200	0.87804540157493	0.0163179057793727	cg14657876	TiKoCo
0.0065278315749436	0.00734674670679508	0.375407588179573	200	0.618148215748053	0.0509080387726798	cg04779428	TiKoCo
-0.00165007006523744	0.00754689239562893	0.827169694102944	200	0.41645362147846	0.0556317466776413	cg17307912	TiKoCo
-0.00493832459360231	0.00262596484973691	0.0616011060343085	200	0.877818238353917	0.0185440787707977	cg13408955	TiKoCo
-0.000591108689298379	0.00325939402117258	0.856287168309405	200	0.308014416828112	0.0465208170215923	cg05628049	TiKoCo
0.00484869130397157	0.00279194699102858	0.0841099758558009	200	0.891009595716542	0.0195788275400633	cg05457373	TiKoCo
0.00444392344040383	0.00741301038913747	0.549588829949041	200	0.517641589607819	0.0518910838577855	cg14011845	TiKoCo
0.00334505105193333	0.00405083721927117	0.409999424963364	200	0.603635034704084	0.0298880687268172	cg21926091	TiKoCo
-0.000684959682244785	0.00225068340511317	0.761215434411067	200	0.835107359133168	0.0157380468563149	cg20496997	TiKoCo
-0.00595313621560954	0.00924996569848333	0.520641793834778	200	0.257862573079724	0.064761006293468	cg24561881	TiKoCo
0.00116394787978048	0.00200369334129642	0.562014035304245	200	0.73799336449869	0.0143008164406661	cg11037856	TiKoCo
0.000588109533526309	0.00694043372658029	0.932562337595917	200	0.0779790588448137	0.0482286951380844	cg20154743	TiKoCo
0.00159160585912033	0.00198263963509375	0.423137141199852	200	0.88574615676801	0.014057556034526	cg14146959	TiKoCo
-0.00208492936286134	0.00215988362854538	0.335656176862723	200	0.742300562097982	0.0158224962891021	cg06968688	TiKoCo
-0.00370015132469135	0.00304374766435608	0.225673248878126	199	0.9022019574622	0.0216971955030393	cg02784956	TiKoCo
0.000966412127450611	0.0034045399407761	0.776835238525908	200	0.642896040617004	0.0308494195438539	cg00341878	TiKoCo
0.000750723002129064	0.00862069759395422	0.930699096950547	200	0.554164378278926	0.0603190248185803	cg24860511	TiKoCo
-0.00168177121939795	0.00222575430055504	0.450852368740492	200	0.805358077578919	0.0165635731847477	cg09762748	TiKoCo
-0.00293363808070059	0.00353706563922211	0.407947657346154	200	0.713522793720157	0.0241537590257543	cg16956804	TiKoCo
-0.000389455746580329	0.00347407554384582	0.910862947845696	200	0.825192973609388	0.0257164031482139	cg00176407	TiKoCo
0.00286810586082415	0.00306954572386897	0.351328619476974	200	0.118818330093358	0.0257187686450722	cg18511007	TiKoCo
0.000627792105803406	0.00340524832350734	0.853932859692337	200	0.85532710921895	0.0232280394484359	cg07042179	TiKoCo
-0.00257022526802819	0.00554983899575282	0.643824772761068	200	0.665520874961083	0.0502236081354388	cg18227092	TiKoCo
0.00461932230915466	0.0024986088922046	0.0660886935816764	200	0.851075149174104	0.0184594188110473	cg05785120	TiKoCo
-0.0011978869577345	0.00343694454880655	0.727836605568738	200	0.813047236788808	0.0265175368531979	cg16681377	TiKoCo
-0.000403186170016963	0.00283022051980777	0.886873667434966	200	0.0855892353271788	0.021467311283382	cg18896174	TiKoCo
-0.00825125683396168	0.00474978379858228	0.0840187225185931	200	0.22867174563807	0.0343351466893525	cg04500520	TiKoCo
0.00118769575376609	0.00421750566204694	0.778556598358513	200	0.687404297823985	0.0364612576774152	cg12652753	TiKoCo
-0.00108330011941558	0.00289645489800717	0.70882593794096	200	0.493470491368669	0.0429121722873321	cg25626999	TiKoCo
0.0023132072857149	0.00487196406209967	0.635489730974008	200	0.225180026008596	0.0344467557277445	cg09785869	TiKoCo
0.00419953556318772	0.00221025447886656	0.0589854658849899	200	0.793127127533387	0.0152729694332341	cg04009062	TiKoCo
0.0023519698614402	0.00221740349907379	0.290215199231071	200	0.0535053801417194	0.0162176167873026	cg14209549	TiKoCo
-0.00240354828238465	0.00282402962367228	0.395810817229795	200	0.860985432279026	0.0196273048626187	cg01202950	TiKoCo
0.00128473522797429	0.00354152177092002	0.717195590688451	200	0.853224547128431	0.0245090148342486	cg22035897	TiKoCo
0.000808216489208215	0.00166553861310602	0.628067255011036	200	0.0609418646154277	0.0122599605348492	cg23831998	TiKoCo
-0.00198092057066267	0.0029579246282898	0.503884381109541	200	0.0636272516392524	0.0204626744806919	cg02530971	TiKoCo
-0.000746984141840066	0.00251229340050757	0.766546982132196	200	0.799630919156895	0.0241080099891236	cg24881910	TiKoCo
-0.000694592670559007	0.00144183940720636	0.630559570559538	200	0.052293176179511	0.0102009059762555	cg14006005	TiKoCo
-0.00288461953185517	0.00240108065211357	0.231138101222188	200	0.832864147949539	0.0190399274678126	cg27226564	TiKoCo
0.00527642045567149	0.00438414172925596	0.230311330971008	200	0.827109596562846	0.0311144643886137	cg21211321	TiKoCo
0.00814929532074942	0.00437773219526161	0.0642551601865937	200	0.220938815062692	0.0360255974389491	cg24094513	TiKoCo
0.002513272951541	0.00197495365882471	0.204766605986245	200	0.919638971791659	0.0137259345376716	cg13011204	TiKoCo
0.00226363197972656	0.00300022861579366	0.45151648059719	200	0.80613574591445	0.022763714285351	cg05888894	TiKoCo
0.00288678762271419	0.00195577670709427	0.141635534094625	200	0.860925003473039	0.0138898311144683	cg14645124	TiKoCo
0.00237705890517682	0.00209506334382192	0.258010903435959	200	0.839580684779627	0.0152378887438903	cg13392848	TiKoCo
0.000156476992934998	0.00254149483409216	0.950972624350312	200	0.784063552434099	0.0176213919309019	cg15032621	TiKoCo
-0.00408516521005622	0.00825997573851833	0.621488006112006	200	0.720594612357057	0.0581562053219658	cg08098256	TiKoCo
-0.000307221418442814	0.0027416691219892	0.910900221429574	200	0.79843760084132	0.0400762531783084	cg11400153	TiKoCo
0.00265988355785219	0.0023592143701746	0.261014691826196	200	0.109031806336082	0.0163055573388346	cg18128164	TiKoCo
-0.00592190442201527	0.00227691548668871	0.01005128989633	200	0.90584828694535	0.0165273303983729	cg23623569	TiKoCo
-0.00711990430905238	0.00578564772195392	0.220029303586688	200	0.740824390357847	0.0422512404751521	cg27309868	TiKoCo
0.0020568683894032	0.00571322597693094	0.719243790961709	200	0.234509658225166	0.0442927476742078	cg03445516	TiKoCo
-0.00109338534270326	0.00205380926710427	0.59510893631059	200	0.833554502330726	0.01496675036495	cg11191464	TiKoCo
0.00714115259670635	0.00894190275973664	0.425536757055561	200	0.504044432572217	0.0631598760101102	cg20445254	TiKoCo
-0.00581690378066702	0.00401510826421686	0.149099158589438	200	0.11117280063376	0.033585701852521	cg07460778	TiKoCo
0.00132927079690691	0.00348096066207103	0.702996843011607	200	0.794518395273116	0.0241004107527803	cg13335665	TiKoCo
0.000609318410372924	0.00225588985898677	0.787383515617929	200	0.912383889767521	0.0154434250895461	cg15066599	TiKoCo
-0.00600724840372443	0.00694906272258896	0.388449874058868	200	0.327765728658539	0.0502910433734052	cg04284122	TiKoCo
-0.0124575920744094	0.00440065986898709	0.00515603426516522	200	0.651199109027307	0.0354223495715025	cg26305756	TiKoCo
-0.000273393012216662	0.00150430772723997	0.855985681893698	200	0.871794112731716	0.0110712265718312	cg01285676	TiKoCo
0.001150185341369	0.00260557778702286	0.659415800582724	200	0.798399347470747	0.0267963407014122	cg02747789	TiKoCo
-0.000708839606195179	0.00196334629054443	0.718484131965626	200	0.854308529869326	0.0133836739320553	cg15821214	TiKoCo
0.00493787478747861	0.00263117514716227	0.0621364090002131	200	0.802659478012404	0.0199064983107254	cg02198192	TiKoCo
0.0016007146873585	0.00508905677125642	0.753464977708653	200	0.300094827580439	0.043700851282361	cg06649737	TiKoCo
0.0015524574106199	0.00188421178903817	0.411040643407868	200	0.0846105043415833	0.0132627557002931	cg22931383	TiKoCo
0.00155365192733357	0.0024548340474809	0.527583812761186	200	0.811321228887906	0.0258976724117121	cg14969476	TiKoCo
-0.00168789407535206	0.00208753511194669	0.419807752813306	200	0.839228770166512	0.0147666263950931	cg20025748	TiKoCo
-0.00104013559441376	0.0028519476778196	0.715743995568043	200	0.838117767600164	0.0214024280975384	cg17879076	TiKoCo
-0.00285649399704226	0.00370619619820834	0.441847391941865	200	0.363822055713355	0.0419108028559825	cg26405097	TiKoCo
0.00318980115587779	0.00457749960949202	0.486775385826431	200	0.551270091279281	0.0336707202711759	cg14646998	TiKoCo
0.00377887100308148	0.0114120266722914	0.740920621293951	200	0.608733368544865	0.0814232497392158	cg19781472	TiKoCo
0.00207025945683201	0.00528808655596786	0.695881938306963	200	0.839134004130575	0.0362991008786584	cg20389063	TiKoCo
0.00268501114781627	0.00632730112001071	0.671801229638499	200	0.0943330626724936	0.0436406922660726	cg10038504	TiKoCo
-0.00936186010833436	0.00724114462160873	0.197668219212516	200	0.81694667270239	0.0499270168771615	cg24408907	TiKoCo
-0.00333700885218042	0.00210396440747145	0.114434012222168	200	0.916769392673305	0.0153482638180608	cg17975314	TiKoCo
-0.00149897233159658	0.0017163706187721	0.383610860844047	200	0.0485869449607745	0.0117515368433697	cg05890541	TiKoCo
-0.000462988773281032	0.00212623997764218	0.827863881948247	200	0.881958880103854	0.0146408819514392	cg05958729	TiKoCo
-0.00228929293542037	0.00236390939660761	0.334091460733095	200	0.879223524163063	0.016738761695507	cg01315447	TiKoCo
0.00161990687931559	0.00165480718024476	0.32890295108962	200	0.0794458441662156	0.0117857803924769	cg17796043	TiKoCo
-0.00163318016142381	0.00198650001086973	0.412055839779963	200	0.841235789271542	0.0142455427145021	cg02830006	TiKoCo
0.000668659094152891	0.00207315320345913	0.747413600751704	200	0.863432730347486	0.014205375105983	cg27400458	TiKoCo
0.00344730357583674	0.00201125862158333	0.0882030159474172	200	0.876750312480031	0.0138879337818417	cg05540577	TiKoCo
0.000231651663385618	0.0024234140598479	0.923950485591412	200	0.869045429390191	0.0175291275284367	cg15535166	TiKoCo
0.00719012259907212	0.00828917521197324	0.386840517491415	200	0.583206740772783	0.0601379416322462	cg26572207	TiKoCo
0.00592516084916359	0.00377535426199948	0.118256163829192	200	0.808421170476414	0.0288840010291812	cg05187154	TiKoCo
0.00270486296994036	0.0022690673935921	0.234764850771175	200	0.837630039493634	0.0169908967652852	cg11916065	TiKoCo
0.000859864604858361	0.00181765086925093	0.636725427014399	200	0.0575482475785141	0.0141613511664528	cg15852141	TiKoCo
0.000795785947323072	0.00306734061135796	0.795585476645768	200	0.755191285163277	0.0267673333993849	cg18329758	TiKoCo
-0.000240131842656844	0.00344270486843051	0.944467247485514	200	0.128227075192217	0.0298364771675343	cg04415168	TiKoCo
0.00102112900742291	0.00204087154870774	0.617430591776581	200	0.0655940290602426	0.0144032075566065	cg17050643	TiKoCo
0.00219398059156789	0.00196842829824195	0.266474188307384	200	0.0975725131543601	0.0140022117087296	cg15816817	TiKoCo
0.00138066417821545	0.00278513129510291	0.620675561898489	200	0.815608414990956	0.020223012654307	cg02852651	TiKoCo
0.000425709366524087	0.00175299453840883	0.808393004700945	200	0.0770711916260382	0.0127155469135087	cg16703647	TiKoCo
-0.00149434322198294	0.0042951222892836	0.728298560106342	200	0.119223442212818	0.0310011427456898	cg04072323	TiKoCo
-0.000571492298474934	0.00332292876230222	0.863637690290953	200	0.872846606375158	0.0237491244010755	cg27109989	TiKoCo
0.00287363721038792	0.00190683955131315	0.133512299435763	200	0.853393885416368	0.0138363733181608	cg27282505	TiKoCo
0.00223850054038595	0.00345532924703074	0.51789161394648	200	0.831947088192719	0.0301448486194951	cg23430560	TiKoCo
0.0093419448011796	0.00790235453245471	0.23865456269917	200	0.337057783188724	0.0623644459592151	cg12999267	TiKoCo
0.00155945090376251	0.00229778572690342	0.498191586316592	200	0.874383458920926	0.0160633716227626	cg27085107	TiKoCo
0.00247965796474143	0.00149452259944245	0.0987770800585628	200	0.0420282160140704	0.0102936786586479	cg05817552	TiKoCo
0.0022008077110439	0.00324208894387767	0.498097717134821	200	0.764774612336145	0.0297656086706132	cg08778580	TiKoCo
0.00470742163683799	0.00248933688048357	0.0601826547809875	200	0.79048926374186	0.017769694156655	cg16731907	TiKoCo
4.40479644731643e-05	0.00292827275330298	0.988014641448147	200	0.882578874394232	0.0205058293272674	cg12099313	TiKoCo
-0.00238891241740794	0.00269927233375337	0.377294194626265	200	0.903736923348351	0.0186230039781684	cg05690388	TiKoCo
-1.80745932264725e-05	0.00327938962724932	0.995608362521264	200	0.843584575430403	0.0229234673706107	cg18345229	TiKoCo
0.0135116618670307	0.00823725388105189	0.102639598856392	200	0.57114478352102	0.0573919631528592	cg20083442	TiKoCo
-0.00140215274927058	0.00358985925081732	0.696551849312582	200	0.647909752782473	0.0293999716372985	cg16693881	TiKoCo
-0.00442351724287987	0.0047163635062224	0.349514297597674	200	0.782110374661698	0.0332192656574024	cg22433802	TiKoCo
0.00585379812221686	0.00312368360544421	0.062506374485947	200	0.791818560166647	0.0254231520493964	cg26442256	TiKoCo
0.000575609882553904	0.00273744228060655	0.83368610414514	200	0.0574993498742018	0.0183675686538183	cg16071772	TiKoCo
0.00192234360163344	0.00205072904246586	0.3497774360891	200	0.85413160273343	0.0146877846019295	cg19628053	TiKoCo
0.0134323584378619	0.00700667257041288	0.0567685089328233	200	0.20071872172121	0.0488712896994559	cg10168894	TiKoCo
0.000830578431315105	0.00755870898624712	0.912620766146837	200	0.573480303299839	0.0525803357956789	cg23562538	TiKoCo
-0.00386997126643153	0.00201318074194201	0.0561021789073057	200	0.856435368508304	0.0159793412483868	cg15953070	TiKoCo
-0.00248217364016128	0.00627374337028854	0.69282299322412	200	0.717444199858907	0.0434368689503226	cg01674000	TiKoCo
-4.95803378532598e-06	0.0019641884236741	0.997988689823692	200	0.0626092822104764	0.0141058306593356	cg12989020	TiKoCo
0.0018501144383678	0.00210477898315456	0.380538021110749	200	0.873785584942279	0.015096551730355	cg06149204	TiKoCo
0.00354522856897137	0.00335372203224934	0.29184313844795	200	0.805538551305775	0.0241407854190699	cg00321129	TiKoCo
0.00243379095532749	0.00624850731620242	0.697354626892971	200	0.707972578215365	0.0511834850068008	cg07005706	TiKoCo
-0.00342122165638514	0.00250569811501573	0.173792632265422	200	0.0923730563763917	0.0193047515134941	cg08584627	TiKoCo
0.000371074590001334	0.00320898949211155	0.908066480179066	200	0.750035090108684	0.0227944300384266	cg06586971	TiKoCo
-0.00147451922613059	0.00201376011494442	0.464959763911654	200	0.860856727901446	0.0140628991140906	cg21594327	TiKoCo
-0.00217724380841816	0.00511149329404017	0.670638967609197	200	0.253073506166127	0.0352095969488262	cg19134374	TiKoCo
-0.00383195014814949	0.00321975019545971	0.235516794464298	200	0.787108362737868	0.02622379850133	cg14950134	TiKoCo
-0.00231081917133971	0.00528285391646539	0.662317920275154	200	0.462118783279315	0.0544574893214714	cg13759797	TiKoCo
0.00928504793237041	0.00495647046329598	0.0626015673580044	200	0.24462340139884	0.0455908839872653	cg01591938	TiKoCo
-0.00197744349720073	0.00154403415694972	0.201902561196815	200	0.0873839832491976	0.0121924446328669	cg14548597	TiKoCo
0.00427542326818781	0.00341241111846232	0.211821997891638	200	0.0615854675411138	0.0238938972428996	cg10517290	TiKoCo
-0.00425035616286079	0.00386987217094161	0.273492362063777	200	0.761027481432331	0.0277307812145961	cg13022387	TiKoCo
0.00406622657927021	0.00433128581042178	0.349062324594418	199	0.8486429547326	0.0320670569318279	cg00746248	TiKoCo
-0.00550828798762969	0.0034589644475958	0.112986916056697	200	0.850851218154741	0.0242410054806262	cg17988641	TiKoCo
-0.00142734342875718	0.00194443888943683	0.463838792123229	200	0.0590847102911441	0.0135081539280901	cg02694955	TiKoCo
0.00229793789306691	0.00235059469756882	0.32954955950147	200	0.0982219733426527	0.0169657404249931	cg16787065	TiKoCo
0.00154199288248375	0.0022117064809476	0.486555354681783	200	0.820990142016232	0.0166693450691688	cg18697991	TiKoCo
0.000928496160043299	0.00135780831727321	0.494944607424371	200	0.0678173808900051	0.0101847706278928	cg13576479	TiKoCo
-0.00451034332694955	0.0055908047201609	0.420856019721496	199	0.853596307525443	0.0388439162830533	cg22838357	TiKoCo
-0.00172862065853766	0.00385500500502262	0.654385311158522	199	0.901006541549844	0.0264658068959724	cg24908618	TiKoCo
-0.00299901884645164	0.00415858851520776	0.471719797794175	200	0.731926185251052	0.0295122803434035	cg02877451	TiKoCo
0.000984400279919145	0.00131954624841636	0.45660570048365	200	0.0685202183445957	0.00923724936351543	cg10892454	TiKoCo
-0.00482262161411147	0.00568838902488564	0.397644358948742	200	0.777606986486489	0.0393431565601916	cg15272467	TiKoCo
-0.00101460157128917	0.00287524757914393	0.724584250365975	200	0.898825363539651	0.0201377303068966	cg11076970	TiKoCo
0.00474628710857943	0.00331878667340746	0.154367228941245	200	0.704302798012502	0.0285072345481846	cg05622566	TiKoCo
0.00186223012252885	0.00173363740636302	0.284143254372665	200	0.0797692568501524	0.0128023410001609	cg15257376	TiKoCo
0.00249326217130173	0.00276270011932236	0.36797918599061	200	0.872669624100732	0.020733746657844	cg13409174	TiKoCo
-0.00643699663211549	0.00394124519572984	0.104119422788296	200	0.894285779458044	0.0278305958599164	cg02446319	TiKoCo
-0.00117126757976803	0.00145286322595642	0.421174827342688	200	0.0339171771952059	0.0100098296327225	cg22403971	TiKoCo
-0.00059757101177149	0.00424726202314594	0.888263508480481	200	0.452381250981292	0.0502328866790547	cg09633152	TiKoCo
-0.00240031186053524	0.00239479042515514	0.317505203521844	200	0.624409021787629	0.031646563116606	cg10989328	TiKoCo
-0.00154943136134991	0.00321611029980492	0.630537465275206	200	0.649776345351528	0.0265869985149751	cg08398371	TiKoCo
-0.00298550803272684	0.00341817265828265	0.383565283565396	200	0.765559097405681	0.0315305827905491	cg15865637	TiKoCo
-8.03300377094239e-05	0.00280968362963691	0.977222070370776	200	0.733638640540306	0.0340918430228022	cg04254083	TiKoCo
0.00265208152756856	0.00463091429307048	0.567549496350256	200	0.887944495293294	0.0316609425816678	cg16949673	TiKoCo
-0.000462566598474645	0.00223696170399162	0.836406417454916	200	0.113023316981935	0.0187109213274114	cg07552544	TiKoCo
0.00328629975766235	0.00301842840265766	0.277682475978709	200	0.794816201735724	0.0208841294750227	cg25431820	TiKoCo
-0.00517879440539906	0.00252490147329581	0.0416681374873689	200	0.810543594228187	0.0176538318329771	cg14278345	TiKoCo
0.0044671997963978	0.00696562426260629	0.522107996262497	200	0.671866239339922	0.0508256441500196	cg14138047	TiKoCo
-0.00344353011621777	0.00243330059784033	0.158700222341719	200	0.894277283782468	0.0172226460019095	cg13862271	TiKoCo
0.000593355809213438	0.00120157326438551	0.622022075754359	200	0.0399088049697614	0.00833022580360427	cg06122933	TiKoCo
0.00244206273381192	0.00287824648207318	0.397281069453748	200	0.723356128595174	0.0237099912275091	cg26351416	TiKoCo
-0.0040925161904796	0.00315891543102479	0.196746578483675	200	0.0688310657136893	0.0217860378863245	cg22544563	TiKoCo
0.000151899659975649	0.00287056382581083	0.957855681355437	200	0.774508021090486	0.0226950458920377	cg13526518	TiKoCo
0.00265638090225034	0.00337362917979024	0.432057916689376	200	0.74129212222456	0.0383937858605628	cg27057797	TiKoCo
-0.000967776523615323	0.00509527091606072	0.84956734878837	200	0.104626942886487	0.0354692800818956	cg27175819	TiKoCo
-0.00106436378855362	0.00218573649811378	0.626863926051377	200	0.843369229573682	0.0154008293251009	cg16362974	TiKoCo
0.000305194326256019	0.00203767533981149	0.88110471211653	200	0.852494926341133	0.0142276658789458	cg18477664	TiKoCo
0.00204742397576445	0.00120204279159228	0.0901936296250816	200	0.0567372550122654	0.00873665695195545	cg11184340	TiKoCo
-0.0234059919390533	0.0109247298200466	0.0334621385667471	200	0.5018942357297	0.080473605712128	cg09000805	TiKoCo
0.00226513314913574	0.00250750117386072	0.367518718022789	200	0.881599755460533	0.0172665851851836	cg01739737	TiKoCo
-0.00318982917419039	0.00397315881635598	0.423094765927281	200	0.843272068420913	0.0273659738076442	cg25219415	TiKoCo
0.000681766772566379	0.00169537307453658	0.68804979941373	200	0.831206854000889	0.0123449109189258	cg24744210	TiKoCo
0.00157860021511412	0.00312989599903597	0.614607275716025	200	0.800616483642712	0.0285356591391326	cg00666360	TiKoCo
-0.00128734001859074	0.00261939270096173	0.623680123031456	200	0.837884867579425	0.0186541631815774	cg26207409	TiKoCo
-0.00278174431477751	0.00407016615792542	0.495183921355808	199	0.852639100761751	0.028950857532764	cg20028646	TiKoCo
-0.00596743596959485	0.00491943104150908	0.226663515609607	200	0.657199022063097	0.0419911933378589	cg12944192	TiKoCo
-0.000325881844516345	0.00401316113936265	0.935368074117757	200	0.781597537468618	0.0311472188519133	cg26036406	TiKoCo
0.000347611007336018	0.00603165250933516	0.954104644820166	200	0.661137419647067	0.0464215859660655	cg11875987	TiKoCo
-0.000156261263832891	0.00271712058621816	0.954201108819172	200	0.844831338048499	0.0190250720766445	cg07612416	TiKoCo
0.00370112767841721	0.00471078977465108	0.433065749781304	200	0.873313915410327	0.0326577696500674	cg05275589	TiKoCo
1.819473113312e-05	0.00229175174763278	0.993674036758364	200	0.863482113441043	0.0167957950813517	cg18736183	TiKoCo
0.00201766169746237	0.00269943652386505	0.45574813073342	200	0.790940581187092	0.022095735416395	cg11938080	TiKoCo
0.00154772407005433	0.00302483277648046	0.609493677551857	199	0.623534569621061	0.0353500662158647	cg06933777	TiKoCo
-0.00138135870989907	0.00177214871651208	0.436691630715941	200	0.831459085489513	0.0128647857239669	cg08649436	TiKoCo
0.00258986899921505	0.00535700784061148	0.629344834513995	200	0.297866899922804	0.0374490305003528	cg00327735	TiKoCo
0.00015726653500788	0.00310270535097728	0.959629695136935	200	0.147834499159922	0.0252476520069556	cg19777470	TiKoCo
0.00309315995284306	0.00343768569490017	0.36940719329841	200	0.792048823799777	0.0297175396350297	cg08301035	TiKoCo
-0.001287478801719	0.0017888920513541	0.472613416195911	200	0.0786985591909432	0.0123965049453516	cg03852963	TiKoCo
0.00162370371351096	0.00202306107163994	0.423237282165108	200	0.883888888031163	0.0143485060000061	cg17244176	TiKoCo
-0.00100853741404546	0.0017166198068739	0.55757524342125	200	0.840814710755467	0.0122265941242408	cg04169830	TiKoCo
0.000132059867487062	0.00364273995090518	0.971119797605672	200	0.790818082288102	0.0248460361405013	cg25115145	TiKoCo
-0.0035442674164688	0.0033044361258943	0.284857370908125	200	0.859046711505928	0.0230026409595279	cg25993238	TiKoCo
0.00209080680675831	0.00230590650016402	0.365735447628202	200	0.867700266682974	0.0157569836675933	cg10487414	TiKoCo
0.00566466534630107	0.00604701971154485	0.350098267583502	200	0.653664268811944	0.0453117431673189	cg15256480	TiKoCo
-0.00295860083222024	0.00417697922511028	0.479643576205041	200	0.749773727728221	0.0371929680227601	cg16760684	TiKoCo
0.00190629881591065	0.00420841961455364	0.651099261349776	200	0.74686167528434	0.0287651661069656	cg25477905	TiKoCo
-0.00067782285707816	0.00257551762083854	0.792705287381941	200	0.849848321018559	0.0177661554159397	cg14317086	TiKoCo
0.000248757569311845	0.00376641590058522	0.947412338530433	200	0.864494302519609	0.0262211817535701	cg12013404	TiKoCo
-0.00831619780490538	0.00565800046973682	0.143311223717271	200	0.800757084198422	0.0390432705571255	cg09608199	TiKoCo
-0.0024115620644524	0.00275259945343529	0.382109899948128	200	0.752155648650554	0.027501746460195	cg02161940	TiKoCo
0.00382589460269829	0.00271845160851038	0.16099264174117	200	0.806289145354258	0.0201587652882568	cg12477065	TiKoCo
0.000685996690191316	0.00482648390802779	0.88713059331815	200	0.583155181056069	0.0531178236324947	cg07826657	TiKoCo
-0.00113050031352358	0.000973647925538439	0.247098171792691	200	0.0423163759067357	0.00677493217243832	cg04584781	TiKoCo
0.00322763076598175	0.00195697984563388	0.10078485005873	200	0.887913282813667	0.0140236971377023	cg15163306	TiKoCo
-0.00433418908532927	0.00229306815334078	0.0603046775400536	200	0.793479771760593	0.018002950727277	cg17179826	TiKoCo
0.000908843122373683	0.00144821176008825	0.531064528224739	200	0.068346431128716	0.010530653982723	cg13710703	TiKoCo
-0.00076041718217973	0.00204258459578736	0.710109118940722	200	0.826148863640427	0.0144273746061456	cg01412803	TiKoCo
0.000294776616745082	0.00288991902799755	0.918865808335779	200	0.834618513786594	0.0201168017213415	cg23105820	TiKoCo
-0.00517999346343254	0.00672716300294013	0.442275147335832	200	0.617361885965572	0.0482467133359219	cg26279525	TiKoCo
0.0179876484102573	0.00904778862293341	0.048278589214185	200	0.698909370464915	0.0624654433573759	cg13696505	TiKoCo
0.000123204103348132	0.00146043598540104	0.932860490600334	200	0.879332433170028	0.00988476593574581	cg26772810	TiKoCo
0.00265725216355962	0.00197989515821115	0.181202656901694	200	0.774833605943471	0.0143153270829734	cg12038708	TiKoCo
-0.00516661370025708	0.00282867121430642	0.0694019286452573	198	0.0806828249971855	0.021920947506556	cg09258150	TiKoCo
0.00565706241728968	0.00497808595716402	0.257261989904426	200	0.419344914115031	0.0685118038013703	cg19470726	TiKoCo
0.00394035118751843	0.00271816803711741	0.148853468449748	200	0.845727925926419	0.0203667575837375	cg02018796	TiKoCo
0.00115891958200935	0.00208748132386021	0.579444932683277	200	0.872542858979861	0.014429071842946	cg12609498	TiKoCo
0.00129317433932604	0.00192508840687079	0.502582104534095	200	0.852701466657514	0.0146539107262288	cg15696968	TiKoCo
0.00435435217533948	0.00223984398273152	0.0534070639801685	200	0.82972989410816	0.0175179283098538	cg02913568	TiKoCo
0.00382324407535517	0.00379899987241821	0.31554645948572	200	0.723003335336048	0.0294482167278878	cg20282636	TiKoCo
0.000753850866864059	0.00377529201371775	0.841950052262429	200	0.835910464753892	0.0266071465669903	cg07966482	TiKoCo
0.00201861214711375	0.00292599829234149	0.491128901018374	200	0.182645374466284	0.0462020692836524	cg06026160	TiKoCo
-0.00326280661687595	0.0103237738768063	0.752322470084402	200	0.413416136037644	0.0763785681086661	cg15648389	TiKoCo
0.000838391060753917	0.00245617594434319	0.733235027690646	200	0.844197929755615	0.0183416021151392	cg06947381	TiKoCo
0.000511697322228152	0.00286292899373626	0.858343641673097	200	0.857750300598436	0.0202421331368897	cg06566847	TiKoCo
-0.00601299968091579	0.00705480958087733	0.395135066951666	200	0.681657450747027	0.0720735884788746	cg01395130	TiKoCo
-0.00334376730144179	0.00217806588184911	0.126443087602356	200	0.81669518842906	0.0156374051732977	cg25653839	TiKoCo
-0.00257901617826076	0.00347208565502787	0.458553467188634	200	0.734254678285289	0.0348483617164273	cg18810506	TiKoCo
0.00140185091978311	0.00458987752203298	0.760387919261134	200	0.805026219210415	0.0319191565344637	cg13838713	TiKoCo
-3.91731162732879e-05	0.0035464954439957	0.991198979824144	200	0.134169524787601	0.0289485331475672	cg03251079	TiKoCo
0.00225502727023045	0.00424737538721112	0.596109265216039	200	0.261593511786843	0.0335142959262824	cg03061960	TiKoCo
-0.00367865423775347	0.00503485279233533	0.465924647555487	200	0.443667898083753	0.0529687364535144	cg00390511	TiKoCo
0.00217354921599436	0.00245776133749685	0.377649058047056	200	0.798696752939874	0.0171113005382825	cg25554986	TiKoCo
0.000410109587209754	0.00425405112162041	0.92330368765656	200	0.854824599178875	0.0291994112859329	cg20374317	TiKoCo
0.00490125770587221	0.00317067413962676	0.123859523293331	200	0.687585955081026	0.024574998246345	cg23120725	TiKoCo
0.00148184624648644	0.00542401359041273	0.785003410063608	200	0.847834581641024	0.0386984719353334	cg26150142	TiKoCo
-0.00160722617013311	0.0038966903181858	0.680480377531158	200	0.333803709916216	0.0588524733965025	cg21368651	TiKoCo
-0.0152399488507487	0.00484184601335807	0.00191949890605008	200	0.23746328983556	0.0541136199129771	cg12482123	TiKoCo
0.00600402778515017	0.00245778232468923	0.0155104051795006	200	0.614252046024959	0.0414310991842293	cg21792330	TiKoCo
-0.000974438806070887	0.00457421581599516	0.83153921651946	200	0.84341635567234	0.0321140347955058	cg09049978	TiKoCo
-1.21679246876893e-05	0.00396932894786868	0.997557402447293	200	0.692531165124615	0.0335120007018014	cg03302009	TiKoCo
0.0001390268533817	0.00132939835560251	0.91682334937449	200	0.0507376322390675	0.00918445462939176	cg17109273	TiKoCo
-0.000745072371390564	0.00413612139368422	0.857241447785827	200	0.126948659299962	0.0306449874337232	cg12825577	TiKoCo
0.00301323556569135	0.00264318421959103	0.255759210156207	200	0.0941293722470098	0.0237242386631748	cg19267596	TiKoCo
0.00162688448205083	0.00266831779159536	0.542805911608014	200	0.0860613276240335	0.0194577545682717	cg04096472	TiKoCo
0.00319917283991028	0.0026564692951447	0.230014059689439	200	0.872860909040339	0.0202573645537467	cg03675477	TiKoCo
0.00235072206726494	0.00433521156216959	0.588306220211965	200	0.87183995162404	0.0298087684415036	cg23296652	TiKoCo
0.000710025290490567	0.00266737920589988	0.790390584732082	200	0.855201335843595	0.0189567362404482	cg27260597	TiKoCo
0.00123518382420467	0.00245548038043958	0.6155405203744	200	0.0485511012552816	0.0169223793005187	cg18905676	TiKoCo
-0.00116778638358898	0.00227754148044115	0.6087449480011	200	0.859902312080977	0.015636541272383	cg13735610	TiKoCo
-0.000783892629303469	0.00466288817480404	0.8666779398066	200	0.263792989010061	0.0453586949375951	cg15504461	TiKoCo
-0.00557720645720377	0.00292445357080449	0.0580579379609611	200	0.835935346017245	0.0219872805941675	cg11363290	TiKoCo
-0.000473394274825219	0.00208025646343427	0.820235464105763	200	0.897523798998166	0.014506688236134	cg27665123	TiKoCo
0.000672199796994492	0.00320318968476315	0.834013129127095	200	0.553386346289831	0.0348221816627286	cg11717907	TiKoCo
-0.00329283259322168	0.00256003479168996	0.199964894011854	200	0.864673874612646	0.0186751302398904	cg06496084	TiKoCo
2.68383974276134e-05	0.00132015200023763	0.983802210712531	200	0.0609508477089459	0.00924127667618059	cg00977164	TiKoCo
0.00173739318577082	0.0025446618602766	0.49561261673676	200	0.891881333812268	0.0173917646789677	cg16918683	TiKoCo
-0.000333309603737004	0.00189386583569604	0.860490913888138	200	0.902736613134989	0.0134385465831602	cg00062776	TiKoCo
-0.002621510578767	0.0021914641211317	0.233134945474437	200	0.817172265764337	0.0152888933501324	cg27551007	TiKoCo
0.00385040415108593	0.00206605939497076	0.0639560513534101	200	0.777540889030283	0.0149982353978541	cg05647567	TiKoCo
-0.0017197192063986	0.00219358929362786	0.434057375450738	200	0.778324178692142	0.0239049416994711	cg12081704	TiKoCo
0.00674174040846819	0.00603405869462429	0.265322999122309	200	0.515682376721964	0.0456747125008893	cg16451155	TiKoCo
0.00888184480764293	0.00366879123839956	0.0164474801928904	200	0.599931035788258	0.0312303839598869	cg17349289	TiKoCo
0.00459082630399985	0.00358320626646603	0.201724872834949	200	0.0990140975061776	0.0285107775462147	cg07222015	TiKoCo
0.00140458645747397	0.00207442342491659	0.499190029571067	200	0.878694706102107	0.0141573742343886	cg22200903	TiKoCo
0.000790722144115644	0.00399065242075131	0.843150293683631	200	0.859271555509236	0.0280663752083352	cg16171587	TiKoCo
0.000254659619457743	0.002696338650512	0.92485673261397	200	0.847833385237286	0.018845999856059	cg25334112	TiKoCo
-0.00337234636481956	0.00204916893533089	0.101520496595764	200	0.818487626789738	0.0196398641071541	cg07830828	TiKoCo
-4.48718266717962e-05	0.00243827998208232	0.985337139247278	200	0.87455313448935	0.0170420972086242	cg24496609	TiKoCo
0.00421671571751456	0.00453527511578096	0.353707151260642	200	0.435640667672833	0.0312314764662505	cg14593306	TiKoCo
0.00830806923679598	0.00514670638313423	0.108177588955041	200	0.254925767219309	0.0455719313003789	cg00399483	TiKoCo
0.000242138332215118	0.00296581308039708	0.935018745432554	200	0.787672310370628	0.0283681493367193	cg19015997	TiKoCo
0.000282833084675937	0.00273728662123131	0.917816102668843	200	0.839844979311096	0.0198752344936698	cg26540635	TiKoCo
0.00070131483615565	0.00274463606898491	0.798603839624295	200	0.858478513267067	0.0190615399680839	cg07263853	TiKoCo
0.00691309748728375	0.00320806714499109	0.0324613703440576	200	0.592648872558592	0.0374745354395975	cg00527254	TiKoCo
0.00324208200701574	0.00191637712246547	0.0923722592601794	200	0.811407869781579	0.0141100617198393	cg22006408	TiKoCo
0.00207724857572301	0.00476188478277939	0.663182826728078	200	0.170550727041132	0.0348481372177153	cg09651522	TiKoCo
-0.00294702108313986	0.00235731148120911	0.21281945475831	200	0.824058045798032	0.0171696568956979	cg17634045	TiKoCo
0.00408604295399022	0.00397889263251692	0.305794409741329	200	0.265754986467205	0.0283913798710426	cg21833837	TiKoCo
0.00040470310107498	0.0025638820658977	0.874748901601845	200	0.81027267621301	0.0188501694342355	cg11376173	TiKoCo
0.00099383918387387	0.00182379604001315	0.586458723097406	200	0.885586176593752	0.013414992616594	cg23993073	TiKoCo
0.00250178423859699	0.00261772613594311	0.340466486783531	200	0.89133081495622	0.0179648442929954	cg15081901	TiKoCo
-0.00232043392603668	0.00178368240538414	0.194902737363718	200	0.853504003776803	0.0131137622451485	cg03370161	TiKoCo
-0.00149621963988619	0.00146491414424587	0.308412845172683	200	0.05404841770581	0.0101407813320895	cg27354051	TiKoCo
-0.00282779783893599	0.00197358296436646	0.153595687002233	200	0.0625923086172105	0.0141653019539753	cg04230910	TiKoCo
-0.00320091774201723	0.0057823077947722	0.580540910077563	200	0.527252270928103	0.0444524566781576	cg08650784	TiKoCo
0.00288059916361796	0.00585060803443804	0.623049409019058	200	0.572235851756097	0.0470854157163314	cg21843015	TiKoCo
0.00103003559772718	0.00323096970014473	0.750237248056791	200	0.830362111484212	0.0231148103517258	cg11855117	TiKoCo
0.00795588791243347	0.00353190221076997	0.0254604613937927	200	0.0875766583482848	0.0252358210984094	cg17088073	TiKoCo
0.000591301007239903	0.00466788226995201	0.899336457019048	199	0.782460852874293	0.0375547200584329	cg21261985	TiKoCo
0.00413558883763899	0.0058378263587619	0.479580818677381	200	0.458945933549974	0.0442488576423336	cg01336858	TiKoCo
-0.00231501765658295	0.00487127570565368	0.63517760961976	200	0.492107558257002	0.0406376870819148	cg22512670	TiKoCo
-0.000802875628267089	0.00159846031269077	0.61606746666094	200	0.0437427959982085	0.0114049599796894	cg14629021	TiKoCo
-0.00261302718351654	0.00220911472979927	0.238390825001459	200	0.790618116623676	0.0154289179857191	cg06399118	TiKoCo
-0.00374270797269909	0.00195347554373167	0.0569168124936253	200	0.843027462174946	0.0146767310117407	cg07452843	TiKoCo
-0.000759642387518738	0.00426820299328957	0.85893569186556	200	0.813949822738399	0.0313155441450729	cg21717858	TiKoCo
-0.00679318993689709	0.00374073837999042	0.070988888895057	200	0.864843979891662	0.025598399367767	cg07804621	TiKoCo
-0.0056997928574174	0.00244489566825036	0.0208146363848627	200	0.872413977584747	0.0171361525684855	cg15900624	TiKoCo
-0.0084974457314674	0.00659243797651405	0.19901841288976	200	0.826128897406568	0.045386819889959	cg10848624	TiKoCo
0.00312056499121671	0.00421984818882237	0.460542578091061	200	0.102907494922399	0.0305793736550553	cg11412853	TiKoCo
-0.000726912258457424	0.00235203212147998	0.757625863449403	200	0.8040541262442	0.0169238767124514	cg01919204	TiKoCo
0.00356954742788679	0.00348149272808682	0.306564078966411	200	0.157368028826247	0.0267408078587301	cg11432630	TiKoCo
0.00222162748866901	0.00246354321621988	0.368334775757997	200	0.577422017347138	0.0293456124935583	cg11360845	TiKoCo
-0.0015644890318287	0.0019848088257567	0.431570091736325	200	0.826597019228803	0.0150188806490825	cg13788594	TiKoCo
0.0103700509054551	0.00765788320386765	0.177334959345303	200	0.794211147568888	0.0523912678309731	cg15716876	TiKoCo
-0.00109456511473024	0.00170039815471212	0.520560000465122	200	0.0429912437724278	0.0119672569775916	cg04382191	TiKoCo
0.00170202120274926	0.00363052161007695	0.639758125278813	200	0.139358173224269	0.0327050544893858	cg15772216	TiKoCo
-0.00221083980069755	0.00294958355185175	0.454482039143092	200	0.41146972885846	0.0480504554232385	cg14531665	TiKoCo
-0.000531308909393439	0.00180270615060103	0.768531744200689	200	0.854556502650533	0.0139395091351339	cg24031653	TiKoCo
0.0021483823848354	0.00234493807210153	0.360765881810834	200	0.856943834142953	0.0181133166851108	cg13904134	TiKoCo
0.00208194425702752	0.00270876138402595	0.443112992500697	200	0.731226267827748	0.0369589671441664	cg01131233	TiKoCo
0.00351366858521077	0.0019277458767478	0.0699658820605287	200	0.0834297059620714	0.0157794227095563	cg08768517	TiKoCo
-0.00137429118009059	0.00227330961787019	0.546229895396356	200	0.820194329059692	0.0159301199779114	cg23488636	TiKoCo
-0.00177125914933491	0.0027070946381116	0.513729419489355	200	0.874576118474227	0.0202800748255305	cg26721247	TiKoCo
-0.00117615805174718	0.00389615263848574	0.763085075164834	200	0.686435323811069	0.0282531881548842	cg04205195	TiKoCo
-0.000580336103313787	0.00256431895328321	0.821208630664316	200	0.871146088578851	0.0181059381898684	cg16654680	TiKoCo
-0.00201073921325008	0.0052012719826209	0.699506965626499	200	0.334698777705593	0.0383125532794811	cg24892628	TiKoCo
-0.00378146715680769	0.00168159092537809	0.0257082524992872	200	0.0460489488534354	0.0117825349785473	cg27308166	TiKoCo
0.0020724265209194	0.001596985740908	0.196002282226501	200	0.0752664911616263	0.0116521390839138	cg09757107	TiKoCo
-0.00080015239092493	0.00263840434500888	0.762023865735851	200	0.859221961265309	0.0182379820750759	cg19607792	TiKoCo
0.00589411130218437	0.00309912337464252	0.058742821253971	200	0.0811125867061967	0.0228593794046638	cg06373032	TiKoCo
-0.00134585568705137	0.00275059796041897	0.625212005923257	200	0.87641447172405	0.0192061777742671	cg23111246	TiKoCo
0.00157228412432236	0.00280447866652463	0.57572588636678	200	0.0999912262987948	0.0230306138798171	cg09597470	TiKoCo
-0.000500394988550209	0.00203974388536421	0.806478687111469	200	0.0356684869339549	0.0140023379451726	cg16130810	TiKoCo
-0.000507310128370494	0.00135833459281274	0.709219224787697	200	0.0776685991183285	0.0101897490947889	cg08017248	TiKoCo
0.00277009572503284	0.00357523444126792	0.43944633075259	200	0.418455433763126	0.0356146363331266	cg07528075	TiKoCo
-0.00347711653636101	0.00297306440648268	0.243690903661226	200	0.824820802764632	0.0252821517970769	cg16045838	TiKoCo
-0.00351430817101899	0.00657637690138873	0.593717748557797	200	0.642405359454723	0.0462799316163214	cg25961199	TiKoCo
0.000519243148530672	0.00141823882601057	0.714695157725091	200	0.0609778302654262	0.0107865232664405	cg02018101	TiKoCo
-0.000757527456284333	0.00106722134350492	0.478713886861675	200	0.0452184427194943	0.00762622455855358	cg10532262	TiKoCo
0.00178030000727254	0.00322568873886368	0.581673951212727	200	0.807904909548346	0.0225271229843583	cg18151134	TiKoCo
0.000667821531176007	0.0012852872788298	0.60397095872954	200	0.0557412047579716	0.00970849630186512	cg17058777	TiKoCo
-0.000306501402233028	0.00193370106398963	0.874231724807662	200	0.092899127491647	0.0183238256461758	cg02265177	TiKoCo
0.00319973564520086	0.0020088036500734	0.112899566134878	200	0.698367060518889	0.014473461340292	cg11315362	TiKoCo
-0.00102414282865194	0.00297881922216812	0.73138088341596	200	0.888794644151126	0.0202360244215519	cg08103098	TiKoCo
0.00436642532275573	0.00395746682535826	0.271313346948226	200	0.739903935400744	0.0283278986157773	cg17970727	TiKoCo
-0.00157807162202137	0.00228409883059685	0.490497733940834	200	0.896261106748959	0.0158644557592308	cg22816059	TiKoCo
0.0111635927592155	0.00618464271019406	0.0726928308448986	200	0.141989985908209	0.0462696784361416	cg19970699	TiKoCo
-0.000540676402775956	0.00389014418723833	0.889612225245354	200	0.163255752818514	0.0281167629207771	cg20785136	TiKoCo
0.00117785796570577	0.00271701371255051	0.665147937281017	200	0.711974488413813	0.0195385871059046	cg01035422	TiKoCo
0.00337055724655556	0.00240270076482823	0.162346438929639	200	0.858470976404199	0.0243472118473234	cg17558655	TiKoCo
-0.00446966662735129	0.00260961541931409	0.0884305580548702	200	0.860780342898011	0.0191952273841513	cg12853551	TiKoCo
0.00373921696367514	0.00375888478028205	0.321155672246631	199	0.0368802723226575	0.0256980000920711	cg21158815	TiKoCo
-0.000454539773412897	0.00586485840232698	0.938307751729068	200	0.778287585102707	0.0399348883768598	cg26782150	TiKoCo
0.00334963475433963	0.0026467345909069	0.207257703021964	200	0.910094225723271	0.0182054716627245	cg18483632	TiKoCo
-0.00354341075612606	0.00281585514300585	0.209840802302096	200	0.149592472738807	0.0437752683987141	cg11587451	TiKoCo
0.000130484549815134	0.00276788754778153	0.962450676035727	200	0.868327926021948	0.020626404646178	cg01347573	TiKoCo
0.0011535209952579	0.00407148984357531	0.777250877809669	200	0.82971049433325	0.0291393308541683	cg05747848	TiKoCo
-0.0035684290837993	0.00267457670313854	0.183777229595283	200	0.794203478300873	0.0211909866163532	cg13563391	TiKoCo
0.000957825274087792	0.00248867848635838	0.70077357241858	200	0.864901285311719	0.0171458080323561	cg22114979	TiKoCo
-0.0012936873399072	0.00195988666759723	0.510021720593442	200	0.0337845445195625	0.0133490060254591	ch.17.4249285F	TiKoCo
0.010874980429713	0.00687819014281497	0.115567527188997	200	0.39695968810919	0.061681849617705	cg25545391	TiKoCo
0.00217848076503906	0.00387375269928825	0.574545009936284	200	0.857756355320549	0.0263574345355432	cg06406532	TiKoCo
-0.000596201290103747	0.00196520705546902	0.761942437374843	200	0.0531481427922127	0.013896967056284	cg21211866	TiKoCo
0.00229582519063974	0.00567006035207006	0.686016510419477	200	0.574195680880273	0.039045472988231	cg19789115	TiKoCo
0.00475769518671654	0.00257754565175249	0.0665158220120319	200	0.902926051886702	0.0179951318595941	cg17099823	TiKoCo
0.000626490188287831	0.00137459930501649	0.649095610949048	200	0.0536579540136999	0.0100259279730032	cg17710617	TiKoCo
-0.000305229664662601	0.00284255019026571	0.914604822411083	200	0.865995249047227	0.0196299497872833	cg02443506	TiKoCo
-0.000356638492578097	0.00519782061349384	0.945371708473487	200	0.846638914431303	0.0381752675409075	cg18139238	TiKoCo
0.00236452666480142	0.00320651704046963	0.461805604659917	200	0.827394004895899	0.0228416069299311	cg03100593	TiKoCo
0.00171444350822621	0.00213278536799995	0.422514216535449	200	0.79961134366519	0.0175331054771298	cg18181787	TiKoCo
0.00577695537216768	0.00437470481888567	0.188287428339821	200	0.814761494350963	0.0322898760228963	cg14554892	TiKoCo
0.00090964739631276	0.00138793835118302	0.513027840443255	200	0.0478949972796008	0.00986334729171858	cg11373810	TiKoCo
-0.00223781542210369	0.00215437963706817	0.300286738684024	200	0.810691376914792	0.0169646883155434	cg10597379	TiKoCo
-0.000108158747880435	0.00217280696316096	0.960352720503372	200	0.857247939633612	0.0150519887545807	cg15609093	TiKoCo
-0.000616238363330777	0.00448223343406886	0.890797230183271	200	0.81982379829488	0.0321489346261858	cg23773105	TiKoCo
-0.00379720104050943	0.00249147811303737	0.129197441432248	200	0.896919686520588	0.0170638311522555	cg16722764	TiKoCo
0.000654443575237559	0.00265707485740009	0.805721320265736	200	0.767613712452306	0.0298514065765139	cg18945877	TiKoCo
0.00137242589965556	0.00400322258153863	0.732115374326657	200	0.0832652891730408	0.0281826510766969	cg01067385	TiKoCo
-0.00138051299089589	0.00385642631273463	0.720768427170069	200	0.887823645503341	0.0268470935805904	cg25616264	TiKoCo
0.00152677584740649	0.00482590560664455	0.752077722424623	200	0.303508246765308	0.0677639431089586	cg15734589	TiKoCo
-0.00445254793432605	0.00395061788403176	0.261180626745137	200	0.0944216491866925	0.0273153556911944	cg02040734	TiKoCo
-0.00416010974036783	0.00232005002941122	0.0745885753361056	200	0.862274799727678	0.0170455449992023	cg05157420	TiKoCo
0.0023768382469983	0.0036960686122644	0.520973643180743	200	0.843316858521456	0.0274410230118264	cg09573237	TiKoCo
0.00234842544782014	0.00938356629026058	0.802656238753131	200	0.645826758898225	0.064728837935327	cg11553687	TiKoCo
0.00349037020381191	0.00230087818873442	0.130980397958026	200	0.873497924290711	0.0173164822478447	cg00096458	TiKoCo
-0.000935008508961325	0.00659304901524753	0.887378625635714	200	0.276719824724409	0.0479941093007503	cg19354156	TiKoCo
0.00250379740569201	0.00258246966750891	0.333543653273613	200	0.721732637625385	0.0324995775776667	cg07735013	TiKoCo
-0.00214328333228509	0.00189471222031792	0.259438534084533	200	0.876802484157803	0.0142414635390807	cg01967465	TiKoCo
0.000353338235308718	0.00643814250249735	0.956291683536261	200	0.828993783284014	0.0440946471678635	cg23550457	TiKoCo
0.00124866027663572	0.0084965196876466	0.883322531971415	200	0.777650692342914	0.0588286050877965	cg08632701	TiKoCo
0.000179646997511989	0.00204263576822468	0.930012640614841	200	0.0465287162364636	0.0141274869992582	cg07197053	TiKoCo
-0.00141252222560272	0.00175150216644791	0.421011258960711	200	0.916189424237523	0.0121044743354847	cg06135996	TiKoCo
0.000266578983463839	0.00181340161684716	0.883288205027176	200	0.912500387209632	0.0125286495452796	cg12282038	TiKoCo
0.00294845190921544	0.00285573370968851	0.303201053599797	200	0.638842825860765	0.0215759130422176	cg24008131	TiKoCo
-0.00414098011178603	0.00390390819962286	0.29019690155524	200	0.864328476544794	0.0273321667197053	cg25678184	TiKoCo
-0.000724107308314943	0.000978637664656767	0.460290344743885	200	0.0248883551181932	0.00671148930727782	cg12674192	TiKoCo
-0.00218743082101086	0.00352850737930596	0.536066090841392	200	0.658226128586715	0.0273465465367483	cg14311710	TiKoCo
0.0064408555541742	0.00353775514297949	0.0702826796090468	200	0.836216018125725	0.025339893524082	cg08248790	TiKoCo
0.000366493600724642	0.00298321437240376	0.902357721073101	200	0.885489001572751	0.0211391790630647	cg20748522	TiKoCo
-0.00311549553765801	0.00390970808937578	0.426552990962616	200	0.841093963815691	0.02714634533865	cg23654404	TiKoCo
-0.00402142714509246	0.00253290265985467	0.11406740831388	200	0.910472135900251	0.0175849818360582	cg13340085	TiKoCo
0.00297099611315156	0.00239352525641771	0.216079910009282	200	0.89636562025117	0.0164034689226155	cg17653583	TiKoCo
0.00693030583078391	0.00427728451440594	0.106880089843648	200	0.644425996440249	0.0315284883631135	cg10625575	TiKoCo
-0.00575080012901067	0.00462039977727992	0.214833324926881	200	0.830610010578918	0.0341327093250103	cg05990420	TiKoCo
0.00285199620743717	0.00261577621425184	0.276996504707226	200	0.771161433571432	0.0194448185108192	cg16059175	TiKoCo
0.00466610672261529	0.00559760282990629	0.405586934306665	200	0.428522165892031	0.0456788464118221	cg08426200	TiKoCo
0.0036818771555152	0.00471308605913985	0.435681629995999	200	0.349140557565085	0.044996913057145	cg14435807	TiKoCo
-0.000123108645014238	0.00253311799780691	0.961290777128615	200	0.858864836282676	0.0177434059068167	cg14301678	TiKoCo
0.00746016038148275	0.00402298661496437	0.0652759986213969	200	0.770046007024766	0.0281018191536922	cg27159675	TiKoCo
-3.56478993577617e-05	0.00132448751056902	0.978556950818658	200	0.0729679448337276	0.00925612187063721	cg07141055	TiKoCo
-0.00331293872973556	0.00242025548950616	0.172709542897956	200	0.880328733972744	0.017447533717632	cg23166288	TiKoCo
0.000927870894179014	0.00373501887394049	0.804081384880031	200	0.765448300273558	0.0275631391656367	cg22794983	TiKoCo
0.00631768289149126	0.00703805040653051	0.370540629485547	200	0.742947302087446	0.0483074467326348	cg08252165	TiKoCo
0.00158337092025276	0.00194935118537606	0.417689078229134	200	0.853068870970914	0.0140083380392734	cg20673652	TiKoCo
-0.00242029047243327	0.00421492184310805	0.566516771765547	200	0.139302074648184	0.0300727680396132	cg23713377	TiKoCo
0.00308591953282022	0.00166563357991477	0.0655183091338032	200	0.820137051309399	0.011821944116226	cg09112054	TiKoCo
0.0033960540126211	0.00180790490918473	0.0618930969817114	200	0.908326535038566	0.0130003343311596	cg22306690	TiKoCo
0.00281245782299389	0.00184337467353092	0.128789506262342	200	0.0375918602303263	0.0128561243056432	cg14733989	TiKoCo
0.00978283743137574	0.00647606904261059	0.132593102020118	200	0.731926290232898	0.0448927527483388	cg16361867	TiKoCo
-0.00268040885615281	0.00202175285220628	0.186545752508351	200	0.856312959718629	0.0146396149801401	cg06651508	TiKoCo
0.000566004677135594	0.00153297498511836	0.712386162356932	200	0.0474496411465297	0.0105958797615811	cg06510642	TiKoCo
-0.000601272841096422	0.00337596123433797	0.858836025769842	200	0.780595541422655	0.0242692495982655	cg02592957	TiKoCo
-0.00130309807178403	0.00217933583975736	0.550615516156201	200	0.081695327549377	0.0171176058583628	cg12045277	TiKoCo
-0.0045507167519283	0.00390056037387095	0.244840188502207	200	0.851340746650206	0.0281629177393745	cg01116646	TiKoCo
0.000655660210443175	0.00199611836475005	0.742929628367891	200	0.8616051002573	0.0138850440725487	cg25880515	TiKoCo
0.00368148876632056	0.00400536955924964	0.35922006258625	200	0.798361011761792	0.0286591160050545	cg22743273	TiKoCo
0.000164312162367396	0.00198426466143632	0.93409406710274	200	0.795479977337916	0.0142595948214448	cg05006075	TiKoCo
0.00295571083866762	0.00188479562153732	0.118546478091101	200	0.763350833656142	0.0136071882436756	cg16709010	TiKoCo
0.00419550280988747	0.0028063246102763	0.136613839624694	200	0.836273660487682	0.0203161745242774	cg08738713	TiKoCo
-0.00166764509389042	0.00822719110545022	0.839592896628569	200	0.836003958544383	0.0556976967083324	cg01772186	TiKoCo
0.000528422223860843	0.00129408509355877	0.683498851157091	200	0.0510442782548144	0.00932262326837145	cg12095961	TiKoCo
-0.00540160480084362	0.0021846983957236	0.0143213103462312	200	0.849323375308462	0.0161491039221342	cg15179060	TiKoCo
-0.00182005986787202	0.00253201358625145	0.473159280604586	200	0.686726043192292	0.0183357794788286	cg03550223	TiKoCo
0.00790552521393383	0.0056241353665092	0.161507420976995	200	0.698157598966176	0.0385524557121689	cg15078015	TiKoCo
0.00421653414485194	0.00363009879960339	0.246915542130836	200	0.665960416340912	0.0288546097887754	cg04572941	TiKoCo
0.00133883095513693	0.00646622250486857	0.836198579415665	200	0.803007639047963	0.0449255699154565	cg25042465	TiKoCo
0.000613233233017818	0.00190425626185162	0.747791342591333	200	0.867954275602423	0.0130344450844602	cg22082379	TiKoCo
-0.00394996712744171	0.00193058732460704	0.0421722985256586	200	0.0476248393237617	0.0134480801852385	cg17689921	TiKoCo
0.00207997875033434	0.00252561630098583	0.411254018760497	200	0.816155010032812	0.0259608370102595	cg12219334	TiKoCo
-0.000588241555395747	0.00233358817845892	0.801262151617042	200	0.101989702274984	0.0161432324496638	cg01920232	TiKoCo
0.00499029546704521	0.00399510297356683	0.213205546634454	200	0.871108551204873	0.0283356304370625	cg16561605	TiKoCo
-0.00106751045599829	0.00227735642123213	0.639800337092032	200	0.0910299002572198	0.015841207690523	cg21314106	TiKoCo
-0.00184826218815526	0.00294916776727389	0.531624325440642	200	0.0624235279075039	0.0203417126810931	cg03521600	TiKoCo
-0.0083216786701359	0.00536279142071529	0.122451206285636	198	0.0561281298300868	0.0369814384830039	cg03690814	TiKoCo
-0.00490421697736695	0.00689286795139256	0.477675884396924	200	0.506513645938569	0.0495033359433519	cg00788760	TiKoCo
-0.000705374891354545	0.00203596524290535	0.729392847528829	200	0.0989500826556807	0.0151382906106653	cg19202058	TiKoCo
0.00546050307277465	0.00746688974940699	0.465523915985583	200	0.353669856531078	0.0555969713486083	cg09942045	TiKoCo
-0.00383227948017193	0.00257527266425329	0.138425422621589	200	0.855710980988495	0.0188134455494505	cg17809595	TiKoCo
-0.00472929218120633	0.00364529871263299	0.196129022046017	199	0.870798883522286	0.0257267660672561	cg26990380	TiKoCo
-0.00165473359677402	0.00197560834473287	0.403346370356372	200	0.861582449425919	0.0140754150018129	cg24748771	TiKoCo
-0.00544043744107551	0.00657186578320344	0.408829114979007	200	0.615474728210084	0.0518228619445999	cg17675840	TiKoCo
0.00284217718237533	0.00400284061735579	0.478573335882412	200	0.817967805144782	0.031003302803085	cg20970380	TiKoCo
-0.00873891538742749	0.00509260109394025	0.0878356246327417	200	0.833613554661109	0.0348931698104764	cg18659362	TiKoCo
0.000550557937965347	0.00231870880171675	0.812576961725953	200	0.75374161880028	0.0170795319098912	cg22882450	TiKoCo
0.00532357313803287	0.00572968837897172	0.354037157054034	200	0.862784443252476	0.0397471083054554	cg05474370	TiKoCo
-0.00332620469809433	0.00394569484742093	0.400319305363043	200	0.844794607063878	0.0275895099681104	cg02659148	TiKoCo
-0.000713081139377594	0.00362078174332968	0.844089738538547	200	0.817846727551656	0.0258312993385297	cg07982825	TiKoCo
-0.000937903840261524	0.00170017473915542	0.58185290750116	200	0.847407164479927	0.0131318332434109	cg04988370	TiKoCo
0.00173121690199402	0.00190252033780894	0.364027769150456	200	0.0614152620775305	0.0138295079456191	cg13982688	TiKoCo
-0.00196289999140556	0.00200225344842524	0.328195929119824	200	0.854624915731396	0.0141922178867034	cg26223555	TiKoCo
0.00888904520234528	0.00560804045082962	0.114662000022456	200	0.635998213154487	0.0403809325091937	cg01397449	TiKoCo
-0.00130663594695523	0.00175355392473614	0.457135171879329	200	0.062829157864252	0.011901760115036	cg09457766	TiKoCo
0.00392809251125572	0.001676920237884	0.0202212845882666	200	0.0319047711406744	0.0115950400842498	ch.5.44854267F	TiKoCo
0.000423947741383922	0.00230386712117135	0.854202675587879	200	0.88112885646728	0.0160490531810229	cg12702941	TiKoCo
0.00209667689010669	0.00224829956171816	0.352262057163343	200	0.89235049629065	0.0156771157387141	cg10329334	TiKoCo
-0.00221541843145266	0.00230955077708806	0.338688741992802	200	0.85002197910119	0.0158704576569622	cg08526541	TiKoCo
-0.00213675288756336	0.00276010622782118	0.439826734671795	200	0.724826550653418	0.0290644332141332	cg04885749	TiKoCo
-0.00230272102567862	0.00330230869631057	0.486486423032841	200	0.873912526134956	0.0240169656063506	cg10979469	TiKoCo
0.00264561005725165	0.00410917146679952	0.520482695051022	200	0.136988597217063	0.0346764795185248	cg06139341	TiKoCo
-0.00125703574852905	0.00191852267416701	0.51314627598134	200	0.813152765158674	0.0137289002792217	cg10223464	TiKoCo
-0.0133836074122625	0.00526398397039727	0.0118260421549854	200	0.507449203793507	0.0457930070781371	cg21585942	TiKoCo
-0.00137658554950499	0.00363839104607648	0.705604345450207	200	0.668827762453016	0.0319061012714058	cg20141534	TiKoCo
0.00210561509001973	0.00293253817534958	0.473651961175214	200	0.0605889255970936	0.0202274177220899	cg25059792	TiKoCo
0.000629972964890275	0.00184682281029485	0.733406549567821	200	0.874769476242812	0.0127614377392309	cg14933152	TiKoCo
-0.00231717825749764	0.00411525271538702	0.574068509669003	200	0.692898782565532	0.0319074567904076	cg11761758	TiKoCo
-0.0170219242783307	0.00656411900781427	0.0102699531369197	200	0.646817768514076	0.0477117716011133	cg22741626	TiKoCo
-0.00232886018500273	0.00205595643432414	0.258790188327862	200	0.899508435916174	0.014191164171208	cg15965474	TiKoCo
0.000392213380958	0.00195623484843666	0.841314475815667	200	0.764093391396917	0.0150384521454046	cg24327452	TiKoCo
0.00542786805175633	0.00348904487387111	0.121491157382145	200	0.835071555800054	0.024493404563167	cg11559446	TiKoCo
0.000438281090792479	0.00330642690517863	0.894689942758476	200	0.87339402677631	0.0228648668294442	cg05514531	TiKoCo
0.00176092626554962	0.0023188207629508	0.448576316899432	200	0.850559894776218	0.0163223940301517	cg01456989	TiKoCo
0.000488084958112019	0.00193984100650356	0.80162118581246	200	0.884146283641586	0.0133953962188101	cg27564137	TiKoCo
-0.00154159344649439	0.00431161602711893	0.72109198449528	200	0.167532575096492	0.030444982982607	cg02277530	TiKoCo
-0.00156917609600712	0.00565944916727657	0.781884996406535	200	0.797059844185008	0.0390343780347405	cg02878578	TiKoCo
-0.0044345057806012	0.00579158944302027	0.444842338573286	200	0.571820871041056	0.0400499854846256	cg23689227	TiKoCo
-0.00218839823222346	0.00352141295776359	0.535065582821076	200	0.818551484480227	0.0253467541760914	cg09143206	TiKoCo
-0.00450782604960573	0.00480497781817847	0.349393293321898	199	0.798459722319489	0.0358295603323692	cg26432608	TiKoCo
0.00472463046216821	0.00311322411557744	0.1308221196539	200	0.135821184115986	0.0237514166123105	cg24647724	TiKoCo
-0.00291614825731541	0.00253320907551609	0.251148929002324	200	0.833520787132891	0.0194185906015467	cg20961280	TiKoCo
0.0013385001252814	0.00326338772099026	0.682165637677277	200	0.854538976039356	0.0240359400316231	cg08270832	TiKoCo
0.00238177078668055	0.00215724198986436	0.270991804717106	200	0.853087245478083	0.0150223662486803	cg00955550	TiKoCo
0.00696062803720267	0.00535119127152317	0.194957719015103	200	0.505325595555259	0.0368791545786724	cg05689321	TiKoCo
0.000997831791731976	0.00271560101283005	0.713707725513683	200	0.824792303077482	0.0204060890450513	cg03152082	TiKoCo
-0.002615778987733	0.00161811786980197	0.107677977393537	200	0.0487788454718143	0.0113879354548716	cg05200380	TiKoCo
-0.00162492976163051	0.00202107912854133	0.422433969137316	200	0.0755507766851302	0.0150327135586808	cg19957905	TiKoCo
-0.000753045005745176	0.00391359711334685	0.847626155474377	200	0.664380488308087	0.0284808094346777	cg11516720	TiKoCo
0.00512142955770322	0.00856250747602206	0.550489637318767	200	0.40037106346271	0.0728669949935078	cg04357717	TiKoCo
-0.00271269836503085	0.00258625199881468	0.295596271381233	200	0.809300281001114	0.0273538491256569	cg04180085	TiKoCo
-0.00560707451212596	0.00223346930068323	0.0129141019228143	200	0.828802263468128	0.0167474070868956	cg18568731	TiKoCo
-0.000465989554438054	0.00153621960656311	0.761975235840666	200	0.894775955995669	0.0111933924401348	cg15886213	TiKoCo
-0.00545702516532504	0.0034037145277262	0.110584109582665	200	0.653381622068681	0.0340654750497038	cg11933267	TiKoCo
0.00146415890964929	0.00192109561793779	0.446942345948696	200	0.828780437820044	0.0138576083805683	cg01559241	TiKoCo
-0.000173322524020678	0.00262237951228515	0.947374669676872	200	0.885217708368906	0.0181216556502693	cg14198080	TiKoCo
0.00511200877346974	0.00350318165243949	0.146192880579026	200	0.853401049559812	0.0246428867716937	cg19251310	TiKoCo
-0.000826346062931071	0.00429477526635603	0.847634228766016	200	0.112239745055151	0.0316661610701697	cg03698447	TiKoCo
0.00175516749448399	0.0034551165703125	0.61206492840122	200	0.083815966013578	0.0232210236583323	cg00930230	TiKoCo
-0.000708541843305109	0.00412907296168222	0.863940910171649	200	0.733737495842953	0.0325111700213127	cg16733419	TiKoCo
0.005162739422004	0.00267622539045132	0.0552471770035789	200	0.754216477959915	0.0238066678805072	cg25429446	TiKoCo
0.0060194946791758	0.00691688968683807	0.385285948088039	200	0.771600891191195	0.048608329755206	cg02636201	TiKoCo
0.000907871176994072	0.0023817255126719	0.703505514378764	200	0.0914731918952274	0.0171053577499941	cg03066979	TiKoCo
-0.000786199479464805	0.0030683036129335	0.798055923870502	200	0.728329677361091	0.0267514421371153	cg21965697	TiKoCo
0.00495350402838355	0.00569744099575113	0.385740700782823	200	0.256743597935638	0.0402976716761997	cg09834179	TiKoCo
-0.0101805145274319	0.00663947747538978	0.126902726724466	200	0.890019672178051	0.0455156771318455	cg07622457	TiKoCo
0.001662911830994	0.00267651755484509	0.535169138578336	200	0.860379569152131	0.0187098893753667	cg05772560	TiKoCo
0.000523434509809242	0.00261129363160825	0.84134863694247	200	0.695677031302564	0.0301933661441443	cg01813215	TiKoCo
-0.00205387602032623	0.00235889959924753	0.385050525187675	200	0.882314018671485	0.016223689775852	cg06288127	TiKoCo
-0.00217849636811004	0.00154732204548157	0.160834682966653	200	0.0566971085340681	0.0108537924869089	cg06839213	TiKoCo
0.000981031247982083	0.00178104822902656	0.582423831442731	200	0.0891113118948325	0.0132648283897825	cg18194292	TiKoCo
0.0080313207747677	0.00708405922080671	0.258380133485209	200	0.363024531318598	0.0679035349995249	cg10880928	TiKoCo
-0.00136065367129444	0.00289974475033421	0.639456182957453	200	0.819278584269436	0.0217303015062851	cg11082447	TiKoCo
0.00322275209305631	0.00556997218892826	0.563566923866367	200	0.623925174146389	0.0384003956878501	cg15716042	TiKoCo
0.00193260385838289	0.00263879984760738	0.46486359605964	200	0.834369791112938	0.0213058293559584	cg26725931	TiKoCo
-0.00525462402174593	0.00325862597804694	0.108551787235386	200	0.839426939184588	0.0232072593368545	cg15864926	TiKoCo
0.00329043010439828	0.00407755559404869	0.420724931249386	200	0.358151214591246	0.0683527376660349	cg10289324	TiKoCo
0.00036936307180192	0.00238083856507473	0.876880157569523	200	0.0513584399144577	0.016439490613382	cg26456957	TiKoCo
0.000410925849994152	0.00198629068139213	0.836330302824366	200	0.796711463839287	0.0147279864431484	cg19870801	TiKoCo
0.00290754426782635	0.0075272454566708	0.699741069542768	200	0.420982273988744	0.0558093614501879	cg25460716	TiKoCo
-0.00451204694551893	0.00380289142278078	0.236955045661578	200	0.118456604361842	0.0275137903336348	cg12326700	TiKoCo
-0.000371125780736606	0.00124768391079182	0.766455374345736	200	0.0335207085423905	0.00867482386922361	cg19621579	TiKoCo
-0.0145370938522919	0.00928337167100236	0.119074326229107	200	0.651594634399633	0.0659175091505746	cg10832763	TiKoCo
-0.00142208953111248	0.00405428540519902	0.72616594791602	200	0.825405603258673	0.0282811840807081	cg02889122	TiKoCo
0.00117359570478488	0.00484295132072823	0.80879237512047	200	0.336061465780507	0.0654373538206017	cg12747525	TiKoCo
-0.000339913894400658	0.00275411423467266	0.90190818420571	200	0.816502914861201	0.0199466324094663	cg00953864	TiKoCo
0.000876741580997814	0.00224389054130022	0.696450927060145	200	0.817749810124117	0.0188479605827743	cg21999213	TiKoCo
0.00571560712933169	0.00521516008101372	0.274520904950403	200	0.756945623136353	0.0363443260107103	cg12965270	TiKoCo
-0.001716909899771	0.00847572852646635	0.839696650775176	199	0.329802543355267	0.0611642166720293	cg01077100	TiKoCo
0.000553203065845982	0.00200378077018457	0.782795063732648	200	0.887031467396069	0.0137560973219716	cg23963483	TiKoCo
-0.000846006939934684	0.00289870247290597	0.770722889916124	200	0.799370402638278	0.0201600400074841	cg26982651	TiKoCo
-0.00114241146119272	0.00298250160223892	0.702131345063756	200	0.798097209628102	0.0276342912977724	cg05358575	TiKoCo
0.00465507171980731	0.00229850303518332	0.0442774689779564	200	0.769375587507273	0.017288558658032	cg18412762	TiKoCo
0.00219084905870226	0.00185900791242753	0.240109167005249	200	0.86093125726663	0.0130568612306521	cg01528287	TiKoCo
-0.00511791099052616	0.00228505883724165	0.0262990719068047	200	0.0667297247577279	0.0159942239187836	cg16278085	TiKoCo
-0.00126330921734393	0.00156730645814772	0.421255578491299	200	0.0755680392882612	0.0117993991236285	cg25461267	TiKoCo
-0.00567181156490036	0.00430289233246011	0.189086758964199	200	0.820050698081829	0.0301258306695174	cg25711723	TiKoCo
-0.00807722993331673	0.00672189483459661	0.231042942699313	200	0.532349532748118	0.0536079517231736	cg17786894	TiKoCo
0.00930356022811398	0.0078351152121024	0.236584984573652	200	0.272270586119903	0.056577832915888	cg27455578	TiKoCo
0.0014553290025485	0.00223375667113682	0.515521743342744	200	0.758888664910227	0.0224405759602841	cg20213830	TiKoCo
0.000516497903417131	0.00249639239287788	0.836317279601433	200	0.895825030226072	0.0177750706173133	cg26622440	TiKoCo
0.00053206089210719	0.00240321926414836	0.825029011543934	200	0.0661884347337805	0.0177470287614708	cg06899530	TiKoCo
0.00418157746978289	0.00457054287056567	0.361436464484611	200	0.318349928606714	0.0598262895222453	cg15437610	TiKoCo
-0.00426609193814366	0.00388206945168883	0.273230110243335	200	0.0626663071322456	0.0274919647524858	cg25994584	TiKoCo
0.00238963656972187	0.00303565628380854	0.432178293660941	200	0.153586085623213	0.0242581831588733	cg15514496	TiKoCo
0.00151313929322315	0.00150626781148009	0.316419959099647	200	0.0413886915988178	0.0107011796766745	cg16629637	TiKoCo
0.00173083413137702	0.0084283407328777	0.837517576323466	200	0.702440957629112	0.0580491684794097	cg15062725	TiKoCo
-0.00199692737357094	0.00343301320424484	0.56148794825045	200	0.883049446179851	0.0234042870846758	cg16924658	TiKoCo
0.00727500381157996	0.00545388239947604	0.183872234414443	200	0.780861569118894	0.0385013062880172	cg00371226	TiKoCo
-0.000221520301364977	0.00282775162499234	0.937643886217168	200	0.882885311124034	0.0196529831793638	cg05378095	TiKoCo
0.00387166753681847	0.00218302718720316	0.0777858573288392	200	0.785689754727448	0.0158813592739116	cg22356083	TiKoCo
0.011928546431052	0.00721235410375642	0.099842639495033	200	0.422990446800095	0.0513724389674032	cg24509282	TiKoCo
0.00442142362550495	0.00332278157631495	0.18494551540253	200	0.86841301455602	0.0236076840077547	cg06812990	TiKoCo
-0.00152157112935644	0.00422221292155911	0.718979399366786	200	0.448819028415684	0.0433814675064314	cg23684449	TiKoCo
0.000356124809997029	0.00244948920951796	0.884563312093846	200	0.867558378944962	0.0176769548374673	cg26900361	TiKoCo
0.0013316975230241	0.00298103684109396	0.655597620999461	200	0.80997185577467	0.0212590874043067	cg25122752	TiKoCo
0.000386717825303719	0.00303474095871992	0.898738273455483	200	0.780057925334416	0.021489482439814	cg06009497	TiKoCo
0.0013248516470798	0.00216587232781082	0.541491043994453	200	0.850548851514077	0.0150980219707932	cg02659431	TiKoCo
0.00167198200692232	0.00182535919578874	0.360872841415406	200	0.830108870778549	0.012822494198694	cg06977494	TiKoCo
0.00311308057775691	0.0064897926894037	0.632015335107499	200	0.364290954424831	0.0622684497856404	cg24519108	TiKoCo
0.00369947344931139	0.00501116378760508	0.461310432759407	198	0.0682908830476402	0.0344767995032379	cg14405643	TiKoCo
0.00222520567253088	0.00211547755860451	0.294231563105479	200	0.738734034038066	0.0164525560936631	cg08866389	TiKoCo
0.00272418614439481	0.00745153477058739	0.715093020377514	199	0.818202245044982	0.0506851507141199	cg18400442	TiKoCo
-0.00308312564099403	0.00172203196029437	0.0750248986307684	200	0.893793451576504	0.0124130405077469	cg08331572	TiKoCo
0.00520149624722504	0.00265553952316344	0.0516470091847241	200	0.881071523926823	0.018748659728172	cg16550124	TiKoCo
-0.0064637524442288	0.00369513176569528	0.0819041214631907	200	0.568790152031734	0.0280212114044789	cg06024642	TiKoCo
0.00161570852818106	0.00292157674257043	0.580913107943426	200	0.780954533718188	0.0205070913090685	cg13371910	TiKoCo
0.000846437308925343	0.00197571565080582	0.668843303785395	200	0.0984014830289952	0.0172267246235776	cg08040115	TiKoCo
-0.00333850873877783	0.00291137557708107	0.252981692277289	200	0.736635771264282	0.0200056874548083	cg14208374	TiKoCo
0.00159851831031431	0.00275331071428753	0.562229807793123	200	0.834315304438141	0.0190655236676639	cg01910366	TiKoCo
0.00115590226469621	0.00165078350983696	0.484673093864456	200	0.825726032995003	0.0116415279252665	cg18128976	TiKoCo
-0.00153624397025821	0.0042297309682211	0.716869148338279	200	0.507733237823084	0.0541810749945009	cg07624608	TiKoCo
-0.000506351903825719	0.00421308477766541	0.904466588526	200	0.20291109822397	0.0456573188167318	cg27339021	TiKoCo
-0.00247799723431821	0.0023254447124641	0.287992589473838	200	0.787764186852793	0.0288579404282581	cg10889401	TiKoCo
-0.00751569002298999	0.00420094659375231	0.0752433355319656	200	0.342774607161306	0.0411120117283889	cg20921684	TiKoCo
-0.000540958456291493	0.00227176174109483	0.81204932362682	200	0.827228587738563	0.0161978572811286	cg21152875	TiKoCo
0.00220309545906896	0.00164625533393888	0.18245855778859	200	0.0491332901322599	0.0117982186905542	cg18046299	TiKoCo
-0.001729890411295	0.0024324038105655	0.477864990379795	200	0.0468195180687422	0.0165935034167539	cg17670640	TiKoCo
-0.00197568861560865	0.00292758104160742	0.500611297787269	200	0.0857289709710203	0.0213158988558845	cg26815815	TiKoCo
-0.00195362088253251	0.00198121927759445	0.325386644236708	200	0.0634296233818274	0.0147163102382065	cg03638642	TiKoCo
0.00601937982837055	0.00460752545273344	0.193030400777784	200	0.131389626736761	0.0345567977108505	cg19384825	TiKoCo
0.00172066060497644	0.0023189932252769	0.459036755223279	200	0.610784793707312	0.0510467652120987	cg01823925	TiKoCo
0.000136990163390282	0.00234067031080023	0.953392790194672	200	0.713883271164879	0.0186826357676644	cg27216173	TiKoCo
0.00158230075239807	0.00201201852716955	0.432625004282966	200	0.787015989814157	0.0139499056819472	cg10689859	TiKoCo
-0.00681389243439539	0.00350463767458466	0.0533818514093028	200	0.84050006037662	0.0252527202894117	cg13054070	TiKoCo
0.00205945592455736	0.00589227465480712	0.727098016453722	200	0.523063905837033	0.0426996786140355	cg01905102	TiKoCo
0.00244361884508226	0.00317860492595964	0.443009657320572	200	0.455371696457045	0.05480551605656	cg06634140	TiKoCo
-0.000565324494108338	0.00201972178778152	0.779865282270608	200	0.858475946913096	0.0148190200247806	cg27143326	TiKoCo
0.0103476071806556	0.00670503302668795	0.124476601510992	200	0.716622835235658	0.0466779469709322	cg05615459	TiKoCo
-0.000126066415633831	0.00121043529365691	0.917163411033381	200	0.0511551561039684	0.00857686554945923	cg07680601	TiKoCo
-0.000535058576679252	0.00312330191920375	0.864165810083258	200	0.833527867144395	0.0226322859631033	cg21369350	TiKoCo
-0.00614491816169417	0.0051043797996595	0.230184849598988	200	0.597631487486713	0.0377972724021226	cg06714761	TiKoCo
0.00184140827232533	0.00105928950001137	0.0838142061999184	200	0.0542691457806021	0.00751456641233963	cg02372113	TiKoCo
-0.000984186782339532	0.00302871061990971	0.745584273646481	200	0.800946641927175	0.0249413775260601	cg08353938	TiKoCo
0.00412475205960559	0.0020121597433738	0.0417839317045153	200	0.860846618345234	0.0143661682339769	cg12137686	TiKoCo
-0.00112755817271812	0.00165664153023036	0.496957264302018	200	0.875581757746182	0.0116584096729939	cg26014813	TiKoCo
0.00493292972229115	0.0029209202658128	0.0929373023313246	200	0.774514179646228	0.0214323496162682	cg04839779	TiKoCo
-0.00152182914006181	0.00398191264101454	0.702762475355711	200	0.852546348205303	0.0279476067030674	cg23795962	TiKoCo
-0.000770475903517313	0.00362840252374993	0.832071076524935	200	0.861277448413951	0.0245302261748487	cg25899315	TiKoCo
0.00139942797694053	0.00210837509613526	0.507678468014012	200	0.897339975508477	0.0147503510592119	cg13975830	TiKoCo
0.000794505486971881	0.00202367391442089	0.695062862812066	200	0.0564659703800416	0.0148631022695047	cg20722587	TiKoCo
-0.00323864847160475	0.0032591315649941	0.321659509443334	200	0.876868658670386	0.0223552771459567	cg18452347	TiKoCo
6.93212753686461e-05	0.0020051367941661	0.972458426735415	200	0.840973498862787	0.0202497807900169	cg16753846	TiKoCo
0.00141223760103262	0.00266769180480343	0.597172657277846	200	0.680806891829361	0.0198691545127318	cg21141297	TiKoCo
-0.00248561958124608	0.00235083393571496	0.291737309406665	200	0.841329009223694	0.0164035501830037	cg19906777	TiKoCo
-0.000553330130424263	0.00219674336428986	0.801408351103401	200	0.764224914309753	0.0151862370156614	cg24410136	TiKoCo
-0.00144207900703301	0.00299001679396105	0.630164432373147	200	0.684822528158853	0.0259535342734706	cg03935096	TiKoCo
0.000298126479747464	0.00322329694741656	0.926407894274216	200	0.140112765084884	0.0252519255590321	cg23960750	TiKoCo
-0.000298687634983826	0.00487012704115654	0.951162157406377	200	0.823195862677495	0.0337670811825708	cg23862925	TiKoCo
0.000169082875931284	0.00492904303724007	0.972672206431705	200	0.887454646304032	0.03385173675905	cg05704640	TiKoCo
-0.000432031912808858	0.00139487590037091	0.757116518974853	200	0.0572528171439167	0.0100907142233183	cg08665271	TiKoCo
0.0028269029202425	0.0051104236170545	0.5808188838957	200	0.490536060282507	0.0427246458144869	cg14876117	TiKoCo
-0.00177097096367345	0.0016946995453467	0.297383772863953	200	0.0469015830385569	0.0116443344110229	cg17393702	TiKoCo
-0.00508202092396664	0.00305773749333573	0.0982022548126861	200	0.0418676890254138	0.0216870605363232	cg04773990	TiKoCo
-0.00393723078623577	0.00280441951220871	0.162013815037289	200	0.840108574299652	0.0205020848542622	cg12419199	TiKoCo
-0.000306289617777517	0.00175821240306129	0.861894740340235	200	0.863905379172051	0.0132068845421683	cg03075552	TiKoCo
-0.00337364740507711	0.0020340476477676	0.0988932787279175	200	0.070894972323917	0.0146261768290784	cg03962411	TiKoCo
-0.00577275493808653	0.00260776889777071	0.028073350098229	200	0.888109317801253	0.018284572274256	cg24786847	TiKoCo
0.00112975054481086	0.00339949146517112	0.740016877522844	200	0.789135143812008	0.023435266404614	cg14038442	TiKoCo
-0.00963906662991346	0.00749443374116048	0.199993380144866	200	0.26106143726774	0.056263325799141	cg13640690	TiKoCo
0.00220489639737982	0.00281263869703638	0.434086942514444	200	0.772506756258229	0.0317947326597216	cg02250442	TiKoCo
-0.00164549092321952	0.00474321869810294	0.729049918639649	200	0.6237235488385	0.0386904726508538	cg02363657	TiKoCo
0.0022342838662746	0.00248095156089242	0.368984973956159	200	0.884469309274183	0.0180463470012945	cg21374793	TiKoCo
-0.00303075774579619	0.00279551733670183	0.279709540805977	200	0.771814075381227	0.0314410326056611	cg03069731	TiKoCo
0.001551964981999	0.00214193450094654	0.469635958031589	200	0.036098210129739	0.0147133549117578	cg06794398	TiKoCo
0.00129430996629261	0.00182712921374453	0.479598142279474	200	0.804760364247734	0.0132418597812143	cg23262831	TiKoCo
0.00502253519886513	0.00837903875420294	0.549628468967607	200	0.463989783164799	0.0594240571059723	cg06327674	TiKoCo
0.00242252267222598	0.00538619413087772	0.65340628887761	200	0.880336223564099	0.0366532384571849	cg18932278	TiKoCo
-0.00185774715485114	0.00287348795279932	0.518748471770116	200	0.782566343508213	0.0206922686613919	cg23800199	TiKoCo
-0.00894248311956186	0.00998580440747272	0.371673122543584	200	0.263096042997525	0.0695150642716871	cg12516959	TiKoCo
0.00199328874152056	0.00284902507015198	0.48503163301898	200	0.843739037810248	0.0211599007751745	cg04458548	TiKoCo
-0.000375418758955137	0.00268556191985107	0.888976793270227	200	0.7801448531998	0.0185823645408299	cg12017894	TiKoCo
-0.00396309380175108	0.00275424440783423	0.151867393765499	200	0.874380722899029	0.0195963198588917	cg03754063	TiKoCo
-0.000472663634819369	0.00253121549995553	0.852073925730349	200	0.126857438374837	0.0215375514587301	cg17091652	TiKoCo
0.00210643822940143	0.00287092736964915	0.46405216268532	200	0.713945370210157	0.0236913232926813	cg22852858	TiKoCo
0.000393414807209245	0.0025163949618233	0.875934996036241	200	0.791774007354252	0.019514957385538	cg21873359	TiKoCo
0.000725564299271035	0.00179710599487951	0.686869918441268	200	0.0414368695373078	0.0125581261358444	cg24154650	TiKoCo
-0.000436858170051524	0.00395006018556633	0.91205714552704	200	0.662490346839516	0.0335381609822108	cg10973967	TiKoCo
0.000563025669738923	0.00428185201587237	0.895529670753583	200	0.660840144229091	0.0332293678420972	cg05593020	TiKoCo
0.00784198125772348	0.010952695114227	0.47490248562126	200	0.655129732424269	0.0754517165268474	cg12253071	TiKoCo
-0.00579378562605685	0.0056408117591302	0.305705449573356	200	0.716859815346061	0.0462188474662594	cg16289723	TiKoCo
-0.00477927187065718	0.004932224308895	0.333815709401896	200	0.700226712334533	0.0363370962083172	cg26570476	TiKoCo
0.00106896793583691	0.0038213268916974	0.779991522132418	200	0.186872153928558	0.0403928809528221	cg01894905	TiKoCo
4.18496708550725e-05	0.00373653465782142	0.991075845450655	200	0.240426633358905	0.0346884386494292	cg22232164	TiKoCo
-0.0021633166144289	0.00209653109736306	0.303486995577141	200	0.887527361585483	0.0148476762657851	cg17837894	TiKoCo
-0.00638035816143389	0.00275406289587246	0.0216150680610202	200	0.878151735247198	0.0198904487829461	cg05397739	TiKoCo
-0.000773181802632374	0.00250812328696162	0.758222919659648	200	0.892632277525027	0.0176600873398309	cg00370227	TiKoCo
-0.000189750629513508	0.00240681059634081	0.937245864399988	200	0.815065174829008	0.0178345003585489	cg13337716	TiKoCo
-0.0013697832087712	0.00177030215598593	0.440062288314085	200	0.863227417664548	0.0125768617745247	cg16616330	TiKoCo
0.00380253942384773	0.00434593739027591	0.382727924977067	200	0.586135535011743	0.0310458873937931	cg07210017	TiKoCo
-0.00150544581318164	0.00250349547576268	0.548351319159831	200	0.0982597959411475	0.017801057902109	cg08813349	TiKoCo
0.00163161387275064	0.00661650582277206	0.805493144541196	200	0.805328870200889	0.0456083585484387	cg09383846	TiKoCo
0.00339710942307856	0.00366910606186029	0.355720573619248	200	0.820393579729374	0.0253895939008189	cg25408172	TiKoCo
-0.00150236064459006	0.0023897784266082	0.530346386014186	200	0.0351483700605109	0.0172039662934534	cg22346702	TiKoCo
-0.00311366878069916	0.00245939917662938	0.20709489612148	200	0.905490825252163	0.0170769122402818	cg24137412	TiKoCo
-0.00995733622858173	0.00515448764205381	0.0549228555329841	199	0.697032567531746	0.0423395076586379	cg14772684	TiKoCo
-0.000186248613618632	0.00129400579798923	0.885710971116664	200	0.0303249391809599	0.00893783185019542	cg11801991	TiKoCo
0.00494926405954719	0.00217666133378651	0.0241274033871608	200	0.682757879953747	0.0494261438885235	cg11683242	TiKoCo
0.00155940693789878	0.00292482440407214	0.594560949002775	200	0.358285196236186	0.0505710469319635	cg03241493	TiKoCo
-0.00157028794595521	0.0018368998990884	0.393735647532445	200	0.854395790586064	0.0129012805599763	cg04423700	TiKoCo
0.00296374950740393	0.004359593261449	0.497466647016645	200	0.104251818160496	0.0314635552882132	cg22083798	TiKoCo
0.00152419920459735	0.0024953758455195	0.542075427388937	200	0.80866395389218	0.0191241471104086	cg23275258	TiKoCo
0.003632494252236	0.00254211511736517	0.154711806008567	200	0.856618278779899	0.0178763406341515	cg24520968	TiKoCo
-0.00136739638213794	0.00201762876514227	0.498793120326162	200	0.910381247704766	0.0141235307113479	cg25339380	TiKoCo
-0.00182511288655019	0.00440777234902577	0.679304730334934	200	0.797480890169837	0.0320728843148075	cg06224178	TiKoCo
-0.00187696877257631	0.00255817820168864	0.464052439284848	200	0.877188636752473	0.0186687708174224	cg17988623	TiKoCo
-0.000842340837365471	0.00204088158603328	0.680279578227437	200	0.799328395884009	0.014661908957011	cg23120739	TiKoCo
-0.00497322776192792	0.00202204412077552	0.0148317150387055	200	0.878474048258688	0.0143566581150255	cg26105472	TiKoCo
0.00365850447438951	0.00267731982409496	0.173446812813126	200	0.585542382153495	0.033511708808679	cg12071008	TiKoCo
-0.00370277189083992	0.00429732491704314	0.389997919697183	200	0.677144184846473	0.0373389097783743	cg05343289	TiKoCo
-0.000169392568555346	0.00244975023367404	0.944947393248051	200	0.889431912483155	0.0171664554589519	cg24002653	TiKoCo
0.000433758663512795	0.00570720446014502	0.939500120006312	199	0.844711825771079	0.0403542382691046	cg15213057	TiKoCo
-0.00157166190705215	0.00239580997890589	0.512636332362339	200	0.846463952848929	0.0166603639063575	cg13377564	TiKoCo
0.00125978019360407	0.00293217721213846	0.667957621885366	200	0.895076616164726	0.0205660332838707	cg26684238	TiKoCo
0.0103182988470783	0.00894785339688412	0.250332808427581	200	0.387150641605694	0.062125336244268	cg18199664	TiKoCo
0.00328685909586341	0.00451793085741273	0.467830685244936	200	0.829886895077165	0.0316974735330009	cg21619971	TiKoCo
0.00277133991457405	0.00389412839597598	0.477569565590738	199	0.245911718346253	0.0545298768656643	cg07659535	TiKoCo
0.0032809027371477	0.00475469416436256	0.491037243016509	200	0.879174434761682	0.0332511310124801	cg10469112	TiKoCo
0.000449924042041797	0.00237804379088583	0.850144083325213	200	0.876922782461019	0.0161582783631248	cg00609283	TiKoCo
0.00417693115570064	0.00389453498631748	0.284887680045115	200	0.218772997303194	0.0337902991397673	cg17876453	TiKoCo
-0.00047405336555426	0.00169507010799199	0.780046248145282	200	0.816481834858115	0.0126133209436892	cg05522083	TiKoCo
-0.000445107515877729	0.00553659666154141	0.936011035437472	200	0.653483463811552	0.0464581032696426	cg19959921	TiKoCo
-0.00185521653727872	0.00266674561250349	0.48749873326906	200	0.897939763243052	0.0185586756843003	cg09538573	TiKoCo
-0.00505465576901875	0.00494052096722494	0.307595697917269	200	0.632934719528684	0.0362045628154571	cg19639635	TiKoCo
0.000910954340503836	0.00293133818090683	0.756329904140684	200	0.656711769769748	0.0251974309733858	cg18809077	TiKoCo
0.0045483161927122	0.0028291575868204	0.109615548697785	200	0.903255700758826	0.0200212770307006	cg20209836	TiKoCo
0.00493165921884599	0.00336993820440063	0.145047495797907	200	0.806688550780351	0.0235308723102129	cg13117590	TiKoCo
-0.000570153159849175	0.00320921390798343	0.859183344112496	200	0.861000406843216	0.0230828488635763	cg13170704	TiKoCo
-0.000531694965092666	0.00289691289612716	0.85457654046669	200	0.838231219927099	0.0212829915478688	cg18511407	TiKoCo
0.000159125469832703	0.00323826911648709	0.9608614936713	200	0.873243837201974	0.0226842723092815	cg05795390	TiKoCo
0.00170874092886356	0.00202553041477074	0.399981467283102	200	0.839448064790367	0.0142759045626309	cg10325383	TiKoCo
-0.00208689600408978	0.00338962572771823	0.538868033881795	200	0.784786135291494	0.029121286357152	cg15070710	TiKoCo
-0.000412371484168513	0.0015630003093321	0.792202050263764	200	0.0406380897452387	0.0108310499861864	cg07276249	TiKoCo
-0.00264470132720698	0.00363345497942427	0.467610288717535	200	0.782969064146422	0.030668207542644	cg18725681	TiKoCo
-0.00316479336260661	0.00675767545348692	0.640102973131756	200	0.752318163341503	0.050676994712079	cg05867750	TiKoCo
-0.00323720448613602	0.0025979819632778	0.214323204342034	200	0.836728749686674	0.0182931814475008	cg14475802	TiKoCo
-0.0012751624650973	0.00190454850056645	0.503988821293964	200	0.866518287413821	0.0132066721344382	cg14298183	TiKoCo
0.000160967031700512	0.00257106407310018	0.950146914288654	200	0.813745814455528	0.0202383330185439	cg01425709	TiKoCo
-0.00095242933706677	0.00306465368202351	0.756318674324702	200	0.820715283708344	0.024493242867504	cg23657143	TiKoCo
-0.00348446605195145	0.00260271439623207	0.18228458427712	200	0.853209487388787	0.0179063908540162	cg10739979	TiKoCo
0.00156765613029729	0.00206309410435372	0.448307392180388	200	0.0550504961873142	0.0141370950105924	cg02113971	TiKoCo
0.00180605024360083	0.00246390172583088	0.464483649401169	200	0.849242686109339	0.0169524241900744	cg17520051	TiKoCo
-0.00058986322055393	0.00264128117224994	0.823529238652691	200	0.067773304634192	0.0179960492011017	cg19062245	TiKoCo
-0.00159086033643519	0.00248663535120907	0.523117364236455	200	0.820262486914423	0.0183752022765071	cg12383159	TiKoCo
0.00690817952572569	0.00650771917306732	0.289830103156045	200	0.735290361425211	0.0454718778173127	cg02964211	TiKoCo
-0.000316300050673007	0.00123748275800436	0.798544016363345	200	0.0346384033945482	0.00836206100445422	cg25824226	TiKoCo
0.000752474349518053	0.00263581955276835	0.775595628829875	200	0.105445069875627	0.0212397977200084	cg14258341	TiKoCo
-0.00173898874152057	0.00354689373178792	0.624513217935888	200	0.193351447062002	0.036124006139099	cg15956720	TiKoCo
0.00430721447957538	0.00347397260809226	0.216600236009449	200	0.84857717059287	0.0242327031237018	cg16730084	TiKoCo
-0.00216765619953628	0.00495202514007063	0.662091724847087	200	0.337443323570338	0.0361754660061124	cg05695858	TiKoCo
-0.00260959096174605	0.00182760225092042	0.155022366262613	199	0.0706811985132326	0.012858052914668	cg13133747	TiKoCo
-0.000312564800222285	0.00234569846403131	0.894140339468975	200	0.049039786342764	0.016334166665058	cg23467947	TiKoCo
-0.000515005742286174	0.00137888734003874	0.709208673987223	200	0.0568564650786397	0.0101031454385065	cg02434860	TiKoCo
-0.00275148365130447	0.00184317221437683	0.137193519421443	200	0.0391834659429576	0.0129529647421691	cg04947024	TiKoCo
0.0013577272301081	0.00370949818734632	0.714773040571071	200	0.396896162475266	0.0664591730621657	cg17122582	TiKoCo
-0.00288983448567376	0.00556948086886863	0.604471771962478	200	0.8361642028394	0.0380874542927059	cg10523696	TiKoCo
0.00404480220229754	0.00313751451015088	0.198947164074033	200	0.850277288916934	0.0282803381075105	cg10839745	TiKoCo
-0.00186144053915161	0.0012534783432416	0.139240455093256	200	0.0339737446099818	0.00884494007023015	cg22938407	TiKoCo
-0.00972556013323902	0.00512390215493139	0.0592430235064827	200	0.743581618517155	0.0391638205349507	cg26269966	TiKoCo
0.00104235331941159	0.0026371784324081	0.693111377717474	200	0.880983593527984	0.0184317056335458	cg16418885	TiKoCo
-0.0084732786544248	0.00431427790071392	0.051027204288478	200	0.822072418200671	0.0353433630678897	cg17425014	TiKoCo
0.000717968014963387	0.00197220919433946	0.716241976423731	200	0.886341114810771	0.0140574027112875	cg26081259	TiKoCo
0.00325987013104183	0.0114859698793386	0.776872624967995	199	0.633052048409045	0.0805460472629818	cg27341236	TiKoCo
0.0009566710835136	0.00233546258327557	0.682552689240853	200	0.852346923962875	0.0237576302377355	cg16682935	TiKoCo
0.00298228970537928	0.00296330529168826	0.315534582736417	200	0.876334921451368	0.0205546352894468	cg18154686	TiKoCo
-0.0022175915042072	0.00490710431734655	0.651859981079465	200	0.478759018298518	0.0344729719977582	cg12234330	TiKoCo
-0.000104087644803432	0.00242134108864139	0.965757778984333	200	0.0920396539420251	0.018710433988234	cg13606420	TiKoCo
0.0024176129030091	0.00209730994834109	0.250512255882452	200	0.896520009315915	0.0152452950677421	cg12718307	TiKoCo
-0.000698690691805089	0.00203395938581012	0.731602930596851	200	0.86092541446317	0.0141149407030415	cg07166190	TiKoCo
0.00433291085945108	0.00336149536931149	0.199013377799034	200	0.3475411295313	0.0478244685546152	cg01418188	TiKoCo
-0.00153797483596087	0.00383182485935881	0.688611873382491	200	0.855153394488168	0.0274670417824635	cg09095196	TiKoCo
0.00123916522724363	0.00344768227436083	0.719690991416442	200	0.397251763621034	0.0305947526909117	cg13227833	TiKoCo
0.000145318926932402	0.00279487140534257	0.958588894233976	200	0.841504521377446	0.0192151958024551	cg06816517	TiKoCo
3.72294329845438e-05	0.00666207275654436	0.995547253634774	200	0.531581675616947	0.0482953386403955	cg20213491	TiKoCo
0.00104969718282955	0.00128042514769749	0.413383006886454	200	0.0530721138644462	0.0089993577044212	cg20554636	TiKoCo
-0.00349675195499335	0.0053709556590828	0.515823099883091	200	0.716631904432827	0.0423453924180454	cg01175550	TiKoCo
-0.00127962288870707	0.00150366454681247	0.395867884350306	200	0.0577256182861678	0.0104915503604889	cg17107068	TiKoCo
-0.00283954817661653	0.00217875672410093	0.194096019408205	200	0.764636291253519	0.0160864238577859	cg02459787	TiKoCo
-0.00044761309290562	0.00181312195789427	0.805279295701899	200	0.862835353965283	0.013063106005903	cg10508883	TiKoCo
0.00267202029390281	0.00372268815544256	0.473806745319154	200	0.665894431607216	0.0427302332266412	cg25806677	TiKoCo
-0.00180511695521833	0.00156593337217244	0.250503649100431	200	0.913064973535706	0.0109702423088445	cg22259545	TiKoCo
0.00713950379156496	0.00764375969942792	0.351505721317119	200	0.247324110534425	0.0549144419659404	cg04512003	TiKoCo
-0.00176247909074465	0.00897988171359248	0.84461447236088	200	0.305866558166421	0.0614901099607605	cg05827944	TiKoCo
-0.000157998467515618	0.00303352507917397	0.958517866543508	200	0.853713956645615	0.0213241222471548	cg17865114	TiKoCo
-0.00656192983591157	0.00524557252961466	0.212533756424963	200	0.082304396170375	0.0360517344578811	cg23255964	TiKoCo
-0.000461071622439674	0.00362772484210144	0.899001951161271	200	0.795360853379345	0.0281336200651816	cg01310875	TiKoCo
0.00154093789220731	0.00304768079682171	0.613732340644379	200	0.837768903566151	0.0210360328828771	cg27098462	TiKoCo
-0.0021098833129301	0.00657665714865023	0.748713499523525	200	0.811446797818484	0.0452784688383595	cg05757376	TiKoCo
0.00146347797977839	0.00406987813503378	0.719565635673459	200	0.824518761465122	0.0296442508338835	cg23936596	TiKoCo
-0.000640460141453346	0.00264222270859581	0.808743037647693	200	0.116931345098435	0.0245786992695872	cg15140775	TiKoCo
0.000507913275636676	0.00121920608051597	0.677458739274872	200	0.0650227585746356	0.00855459637248964	cg23146259	TiKoCo
-0.000558456902605801	0.00230387054832076	0.808739192949452	200	0.873580983067836	0.0168425334000077	cg12481912	TiKoCo
0.000531097567331419	0.00211801200972459	0.80228346515115	200	0.0542002092145647	0.014971110005617	cg02284889	TiKoCo
-0.000489493612425208	0.00222072521796751	0.825786650788245	200	0.876119752079894	0.0158897881309083	cg27091836	TiKoCo
0.00167341715963833	0.00129368500716702	0.197441411658909	200	0.0323951026569532	0.00896320914367951	cg16915794	TiKoCo
-0.00219757474691887	0.00306633478938047	0.474476574256165	200	0.855807539035466	0.0216412351200952	cg13919506	TiKoCo
0.000354684806645278	0.00307000981690224	0.908148652638178	200	0.844185642753277	0.0218578830819862	cg16542345	TiKoCo
-0.00348575072216863	0.00237879147068558	0.144524223897486	200	0.868934583874809	0.0168305001394277	cg12616833	TiKoCo
-0.000588321934986102	0.00325025886830733	0.856559667270965	200	0.856688940488494	0.0233224358321864	cg25426908	TiKoCo
-0.0215604007259271	0.0107188387424367	0.0457293039821463	200	0.632905067585498	0.0812322835560763	cg08239440	TiKoCo
0.00170798257679233	0.00207142525049077	0.41069200513311	200	0.871221153069873	0.0152911345484229	cg08375300	TiKoCo
0.00115396539498495	0.00312476436949782	0.712328872621759	200	0.0463877042587579	0.0216377139241566	ch.11.1111744F	TiKoCo
-0.001067336585854	0.00418641036660132	0.799042839484458	200	0.813943633433127	0.0348403970584699	cg16780406	TiKoCo
-0.000634930028107188	0.00421875575736614	0.880532755911469	200	0.796390788102135	0.032654122062618	cg25214531	TiKoCo
0.00265101540547114	0.00329983230767652	0.422786806460895	200	0.883857826269782	0.02286092232845	cg10277950	TiKoCo
0.00478160586296207	0.00475455716598677	0.315878777776457	200	0.183666937808012	0.0373660972379703	cg02114107	TiKoCo
0.00241830386329486	0.00299893197785831	0.421054343218498	200	0.80027973112588	0.0208447798516584	cg18572609	TiKoCo
0.00349086709007668	0.00186661032852644	0.0630407004839774	200	0.799137766327222	0.0195508822507597	cg14350064	TiKoCo
-0.000853876946073879	0.00438512333174088	0.845824802487217	200	0.813139327705815	0.0308258257399131	cg12019650	TiKoCo
0.00165535964390659	0.00136820756304068	0.227870692656778	200	0.0159434086440588	0.00942431771284932	cg18453965	TiKoCo
0.000470467896750267	0.00367362224808783	0.898235463824513	200	0.795240498288273	0.0326932173806279	cg02204521	TiKoCo
-0.00246019038726812	0.00251281460387979	0.328830062739344	200	0.851204968277114	0.0194383193585022	cg18905249	TiKoCo
0.000354290039690625	0.00650316144589483	0.956611799701378	200	0.206231795551983	0.0480165511945052	cg10299086	TiKoCo
0.00088757385916468	0.00723094683245502	0.902441034243514	200	0.654466867387102	0.0504702611209128	cg18697813	TiKoCo
0.000864437278392981	0.00274409794247347	0.753103838381058	200	0.720907412943346	0.0205766577471236	cg02826233	TiKoCo
-0.000631773384837249	0.00215342523189262	0.769560028183063	200	0.830523010887675	0.0158085274773278	cg06417635	TiKoCo
-0.00167877310802692	0.0020908466354888	0.423053914187613	200	0.820883585895776	0.0146932992597856	cg21893448	TiKoCo
-0.00174453365526164	0.00408493152530889	0.669828170154882	200	0.831491922541743	0.0289477738754153	cg22212430	TiKoCo
-0.00109202977809973	0.00210815411263948	0.60507522052004	200	0.833413975516008	0.0145649591642261	cg19540286	TiKoCo
0.00289406389851301	0.00185111834250904	0.119664274048379	200	0.886135637665238	0.0134419731497006	cg14695947	TiKoCo
0.000337640089116208	0.00271508978791763	0.901167731039381	200	0.0930697795684054	0.0223425776274312	cg00963090	TiKoCo
-0.00146757480148716	0.00113349125296345	0.197024055287528	200	0.0265919776590687	0.00791686123255701	ch.11.61132480F	TiKoCo
-0.00106763655267429	0.00514763128406697	0.835922901999554	200	0.771826220264144	0.0358585472549721	cg25122603	TiKoCo
0.00397944442808118	0.002391620056432	0.0978230301081051	200	0.76263680393258	0.0229411933147106	cg13165063	TiKoCo
-0.00553878680516726	0.00223936009859526	0.014286175398075	200	0.893140900814027	0.0161784795362393	cg06680826	TiKoCo
-0.00248269310977	0.00424160502236955	0.559046342194805	200	0.846751759196815	0.0292621405812929	cg21288684	TiKoCo
-0.00171709180192531	0.00204328225375898	0.401791582307287	200	0.0881905416977724	0.0141223468698552	cg19101754	TiKoCo
0.01353340846995	0.0198146484781115	0.495461151637822	200	0.491421619442873	0.139235658706712	cg00169354	TiKoCo
0.00159477970427519	0.00235871061682317	0.49980660258595	200	0.907674787557596	0.0160784294435476	cg12312176	TiKoCo
-0.00184318078809704	0.00574615949263603	0.748748696805716	200	0.677039061557379	0.0492201443448171	cg14321492	TiKoCo
0.0025154223482827	0.00892936796740949	0.778486749266434	200	0.207462402571529	0.0607156587961318	cg20783319	TiKoCo
-3.48460228664005e-05	0.00273377339473093	0.989843780909104	200	0.667855088166363	0.0469543154899097	cg11521318	TiKoCo
-0.000231467830595231	0.00270403716965314	0.931876307018369	200	0.867775321690697	0.0190568045756285	cg07649742	TiKoCo
0.00487943316599742	0.00254059655501917	0.0563217699907874	200	0.770813319193439	0.0183219577527475	cg11501139	TiKoCo
0.00142300846168793	0.00267557440108004	0.595466886199451	200	0.911385683718064	0.0183328409137377	cg12537064	TiKoCo
-0.00218228794243761	0.00250452958677559	0.384699800880316	200	0.10238905925939	0.02102017433467	cg22685935	TiKoCo
-0.00829915260275759	0.00533397474870856	0.121439971718697	200	0.245616815403281	0.0372394831671592	cg01847380	TiKoCo
-0.000563636270087981	0.0013262177998134	0.671334034687832	200	0.0542279827749454	0.00993145857830485	cg04776099	TiKoCo
-0.00215315980140479	0.00553692658430673	0.697817491890054	200	0.346852217362513	0.0792388519325173	cg09205945	TiKoCo
-0.00278692620776916	0.00177662405865427	0.118435071804466	200	0.883075908597131	0.0131772345501701	cg24178926	TiKoCo
-0.00349366492204554	0.00402079909936514	0.386028683127942	200	0.876495571089927	0.0282535594118651	cg11322687	TiKoCo
-0.00102523548191593	0.00563436488959054	0.855812443101352	200	0.155050345303551	0.0397141780354537	cg05860475	TiKoCo
0.00211677613679767	0.00425451624023057	0.619401774857756	200	0.826759778144108	0.0350616313340011	cg14811616	TiKoCo
0.0109902033636617	0.00957332079285905	0.252449531990183	200	0.50367769828687	0.0698920025807817	cg00081439	TiKoCo
0.00199789048625973	0.00350255505821814	0.569092156346337	200	0.905813451315112	0.0240745028194746	cg01653419	TiKoCo
0.00430422221418866	0.00208149152609947	0.0400452431465412	200	0.889902978656725	0.0148960917554036	cg17116402	TiKoCo
0.00603404980855436	0.0070051299170104	0.390146129856545	200	0.748227034356617	0.0478867488458574	cg07718254	TiKoCo
0.00321981347486226	0.00430105016886836	0.455042397035872	200	0.803617133919547	0.030573280568041	cg26774156	TiKoCo
-0.000277704911674278	0.00152089623654849	0.85531736323416	200	0.0370563209431904	0.0104256154867913	cg03441835	TiKoCo
-0.000428665699433802	0.00321834325252567	0.894184311635474	200	0.816780967521105	0.0238780372222325	cg26117912	TiKoCo
-0.00289279611790046	0.00289318033383331	0.318680787274605	200	0.0378456571677716	0.0199028030015241	cg13513766	TiKoCo
0.00179374693133223	0.00181709289085528	0.324857423585532	200	0.865190540138644	0.0131752928302144	cg02994066	TiKoCo
-0.00444579806168262	0.00214242839008538	0.0393589133315641	200	0.822618725623459	0.0150599506042013	cg19366986	TiKoCo
0.00523193511955482	0.00393281765011229	0.185048002748755	200	0.825395920580577	0.0291427331362343	cg25598786	TiKoCo
0.0065829782049177	0.0163681054207127	0.68801343692044	200	0.146677066843319	0.112516818261279	cg20320494	TiKoCo
0.0003025897681735	0.00523647173599734	0.953982214962275	200	0.797359465582381	0.0368607262760111	cg20828084	TiKoCo
0.00273746719811543	0.00463514156892215	0.555516099463198	200	0.612639292367889	0.0426261113757856	cg01623879	TiKoCo
0.00246055647552752	0.00611171181039697	0.687709579202748	200	0.118915292228745	0.0438668309930274	cg06331674	TiKoCo
-0.00122139922893535	0.00184148662102781	0.507984517537807	200	0.0457534261668862	0.0129434387407842	cg12464869	TiKoCo
-0.00162277036284251	0.00323681244319412	0.61672207804645	200	0.704948440245861	0.0237416005300021	cg04414913	TiKoCo
9.9789358618009e-05	0.00193800385473844	0.958989990982731	200	0.85371120463233	0.0149201389930416	cg22031032	TiKoCo
-0.000812101977212866	0.00237244971856975	0.732509765173056	200	0.902482611160591	0.0162249756585503	cg20921554	TiKoCo
-0.00159002312530432	0.00527965074123349	0.763632040428593	199	0.887134322091464	0.0362243708080259	cg24489403	TiKoCo
0.00351540695447804	0.00413065226821783	0.395839730722637	200	0.825783265796914	0.0286454482243767	cg01466615	TiKoCo
-0.00696389391555596	0.00297839448867705	0.0204489058677637	200	0.892779956882109	0.0206567380977604	cg09678829	TiKoCo
-0.00888733281205119	0.00498709594692957	0.0763787445634121	200	0.441844763158627	0.0367477826442834	cg03876073	TiKoCo
-0.00362220076583909	0.00269416707370072	0.180445756322599	200	0.897632784795834	0.0193297710544508	cg07927120	TiKoCo
-0.00196654520750281	0.00130086495984451	0.132311083262212	200	0.0665162966861137	0.00964564968787768	cg26166004	TiKoCo
0.00109256829376544	0.00160229497294527	0.496169429704753	200	0.899640695135327	0.0113368644949833	cg00332951	TiKoCo
0.00178325854937388	0.00243825116635321	0.465479848318915	200	0.918404180430493	0.0173605974400287	cg21536328	TiKoCo
0.00732503959869374	0.00277303822342756	0.00895973249753022	200	0.833410636267253	0.0205678359612581	cg14587704	TiKoCo
0.00767834373013927	0.00484537510850597	0.114748139137099	200	0.712511105017548	0.0341753749525659	cg25971402	TiKoCo
0.00448732077743529	0.00358216559099375	0.211901948280452	200	0.39117485908085	0.0674571632585952	cg05116792	TiKoCo
-0.0036904424829701	0.00332446598428065	0.268402860115334	200	0.586369089543205	0.0426101052903408	cg25662857	TiKoCo
-0.000907383567250419	0.00241016534001417	0.706990117059536	200	0.881541886135742	0.016694510865572	cg10557739	TiKoCo
-0.00262301570245334	0.00380780749483041	0.491779409906221	200	0.547577163093191	0.0274074256946911	cg07511070	TiKoCo
-0.00428997662382057	0.00470544090083326	0.363110206336385	200	0.656407347645083	0.0334730577232926	cg01079768	TiKoCo
-0.00212427674934471	0.00171204855266937	0.216257947783978	200	0.88838978477355	0.0119023015621834	cg04537941	TiKoCo
-0.00145446831035057	0.00189828474840528	0.444533048868489	200	0.904892931699958	0.0132610284436443	cg15344596	TiKoCo
0.00313340737235409	0.00338930207249781	0.35643072622446	200	0.636975944448037	0.0465916358350255	cg02234529	TiKoCo
0.00626578895841771	0.0049745918763659	0.20941546069358	200	0.651537023784544	0.0355289174325153	cg27212023	TiKoCo
-0.000513474467143695	0.00253200309983262	0.839519083254387	200	0.865906029855498	0.0172033504504912	cg21539842	TiKoCo
-0.00327956424795526	0.00391468782173134	0.403247180833846	200	0.796660982705682	0.027623232300001	cg07780114	TiKoCo
-0.00127925284008844	0.00293547515770872	0.663496637893912	200	0.805773793585956	0.0303576084997887	cg20031327	TiKoCo
0.00664056667079021	0.00367796018869317	0.0726218383675295	200	0.625064191748819	0.0335289594957562	cg17930583	TiKoCo
0.000784891690070144	0.00142969197758629	0.583671864737876	200	0.0563749656928621	0.0103625541350105	cg22589360	TiKoCo
-0.00573908759792621	0.00285075783126509	0.0455452492461269	200	0.892218131755711	0.0195934599920341	cg06461713	TiKoCo
-0.0118655732575637	0.00483389237848147	0.0150264484211423	200	0.702432748459482	0.035343789832184	cg05382293	TiKoCo
-0.00463388079100939	0.0069690345599731	0.506926910820924	200	0.791734760086711	0.0478629973327154	cg03695431	TiKoCo
-0.00178217691077215	0.0016811762814814	0.290491448975515	200	0.858327841409369	0.0116023289958614	cg01471066	TiKoCo
-0.00270661941745395	0.0106717694738304	0.800067509152075	200	0.731806006353125	0.0719599505279188	cg12532966	TiKoCo
-0.00328284887284253	0.00238644460394226	0.170601531106317	200	0.903655536039555	0.0172424844726141	cg17194927	TiKoCo
-0.00361014236360691	0.00293262565627633	0.219875374814141	200	0.0828788667381307	0.0208586094933996	cg10939691	TiKoCo
0.00463201798596885	0.00446272141035976	0.300654680862771	200	0.622461188449445	0.043161384866077	cg14353539	TiKoCo
-0.00263907753699916	0.00183560076490045	0.152203214691249	200	0.833953892415286	0.0134483504183513	cg11711880	TiKoCo
-0.000748653453313137	0.0022704989380484	0.741976415988146	200	0.800059926974346	0.0160593956810328	cg09693765	TiKoCo
0.000154901934027305	0.00202143070015935	0.939000819795845	200	0.075663223014626	0.0157777597773125	cg19634247	TiKoCo
-0.000587662336008842	0.0055013567635567	0.915046461757746	200	0.814756483542574	0.0394247899535933	cg06181173	TiKoCo
0.00189793665861422	0.00316439525294497	0.549387674000865	200	0.905323078735389	0.0218746828469669	cg13847265	TiKoCo
0.00760436993436745	0.00417293740076578	0.0700231684476347	200	0.611841418500487	0.0316430890225095	cg15348033	TiKoCo
-0.00327167351928354	0.00474187866065376	0.491088325451166	200	0.647892153217908	0.0352703084122696	cg20708990	TiKoCo
0.00198425562969391	0.00314922721684589	0.529425885928225	199	0.864307693729738	0.0213642984134974	cg15621651	TiKoCo
-0.000287417589048205	0.00269274238294463	0.915112595353135	200	0.668026964371483	0.0231650373260991	cg11685223	TiKoCo
-0.00479332349981782	0.00898951684871779	0.594526411237921	200	0.558330164445521	0.0638251491045421	cg22820587	TiKoCo
-0.00215726202975048	0.00194973988682773	0.269974598361863	200	0.820545618499808	0.0135543157668456	cg13087969	TiKoCo
-0.00233993377872814	0.00194517972593946	0.230536914117885	200	0.808168253228703	0.0134167951480871	cg24340507	TiKoCo
-0.00137918774073042	0.00285224213038286	0.629280562154193	200	0.904193773097142	0.0195106258906811	cg27159303	TiKoCo
0.00222375415280054	0.00173808984142052	0.202350025361612	200	0.860585576822735	0.0123736187173857	cg09036952	TiKoCo
-0.00122581007107069	0.00208914260790316	0.558085120873602	200	0.889039952731362	0.0152634075726354	cg21793496	TiKoCo
-0.00197961606207844	0.00225362782622937	0.380859044291327	200	0.898360094555252	0.0159111831834299	cg13574363	TiKoCo
-0.00122279029294677	0.00265212003317779	0.645296103389702	200	0.813951222215188	0.0298468054596384	cg27567922	TiKoCo
-0.00268500865876373	0.00184142687129846	0.146504915369046	200	0.8621098505234	0.0133609692452386	cg26839961	TiKoCo
0.00367428158101095	0.00493757394623022	0.457731595519799	200	0.751951837924761	0.0348427833181338	cg05852523	TiKoCo
0.00559180907091453	0.00339563609457277	0.101304314022614	200	0.175318097694216	0.0234329181710273	cg04377282	TiKoCo
0.00845166192095708	0.00463899589048432	0.0700891733604677	200	0.250851648361512	0.0395839898808168	cg09338148	TiKoCo
0.00440656923932674	0.00336360059001615	0.191794789803824	200	0.839097933210655	0.0232951985885747	cg12924548	TiKoCo
0.00133666705159993	0.00136697884567818	0.329437467800152	200	0.863368229449864	0.00969717302416661	cg13374297	TiKoCo
-1.95845159795234e-05	0.00234101926139005	0.993334143771382	200	0.862939481555527	0.0164802896108638	cg25094467	TiKoCo
0.0039128792427009	0.00310910360356047	0.209788487513379	200	0.745166859998041	0.0300691032674861	cg07635693	TiKoCo
0.00341357940059366	0.00291295234635019	0.242759246683345	200	0.808998576545654	0.0228035433208199	cg11145296	TiKoCo
-9.12039646481439e-05	0.00269316840770779	0.973021367426638	200	0.870646452470487	0.0184404686845492	cg08187089	TiKoCo
0.00444287751102598	0.00216824295764067	0.0418673530552662	200	0.869672070342183	0.0154218935506051	cg25749583	TiKoCo
0.00366711615947982	0.00245512922480894	0.136969383166248	200	0.870787145409159	0.0169888389703763	cg02725211	TiKoCo
0.00116007278649651	0.00231786748842745	0.617323974311129	200	0.869694662672951	0.0162209476099274	cg06492013	TiKoCo
-0.00565231929308479	0.00287415551570648	0.0507247736067913	200	0.8826638165551	0.0208385883260391	cg15341808	TiKoCo
0.000914475724494499	0.00207264479276561	0.659574746919405	200	0.0467817616206118	0.0141864566532479	cg19675684	TiKoCo
0.000410447597292972	0.00165637650094741	0.804565140441445	200	0.887377717532478	0.0117726382483932	cg23363775	TiKoCo
-0.00133030840424886	0.00128389342745893	0.301483824604193	200	0.052158400350169	0.00920372963940079	cg26945349	TiKoCo
0.0013440466250354	0.00189621238640767	0.47933713293575	200	0.821181356709662	0.0159010803643661	cg19454397	TiKoCo
0.00013577331226676	0.00216702208244447	0.950109408238762	200	0.891747264767516	0.0155787209789938	cg05211926	TiKoCo
-0.00510522478540987	0.00518439688884388	0.326043418230688	200	0.45647973591873	0.0473310880248209	cg02844688	TiKoCo
-0.000272946199670352	0.00170252617337261	0.872805215264778	200	0.876075758535563	0.0123350724371631	cg13055312	TiKoCo
0.00208187680697092	0.00208174715000201	0.318586629639158	200	0.847955262053809	0.0146888533397515	cg16439672	TiKoCo
-0.00246269296263889	0.00282433564732206	0.384363264217261	200	0.838939290643025	0.0194418299001125	cg09387587	TiKoCo
0.00351636115499664	0.00563963745209148	0.533718480399583	200	0.797038532704743	0.0387427252313457	cg22576265	TiKoCo
-0.00129244267677848	0.00161365934215193	0.424194401383224	200	0.0460447623056885	0.0111110593485963	cg15302744	TiKoCo
0.00301388046699688	0.00384416775108795	0.434034691245024	200	0.174194060272817	0.0325689217809097	cg20143530	TiKoCo
-0.000548767261093128	0.00449197994269436	0.902900148775295	200	0.529296952735427	0.03775085866052	cg24659527	TiKoCo
-0.00184618304006086	0.00229538934310051	0.422255730826065	200	0.878525765878871	0.0155999933149932	cg17833435	TiKoCo
0.000508479563815297	0.00352376138137306	0.885420473819193	200	0.581025842045898	0.0283894435803799	cg13813744	TiKoCo
-0.00239196073743654	0.00601473474607234	0.691321998707037	200	0.690284833485051	0.0497507308261557	cg05335806	TiKoCo
0.00235462391022694	0.00216435542443333	0.278050123453957	200	0.881615389394374	0.0152876147531546	cg24988451	TiKoCo
0.00103179115806016	0.00268486542062784	0.701198197517302	200	0.825083593692391	0.0187560683178739	cg10469980	TiKoCo
0.0021284262098713	0.00742089875145635	0.774574830755745	200	0.610911353467229	0.0502490419253046	cg07623795	TiKoCo
0.00532755035172913	0.005746992331884	0.355126340718413	200	0.762511264833634	0.0411657224199245	cg09721469	TiKoCo
-0.00232066490820942	0.00165267906645427	0.161940743838247	200	0.0417628977069781	0.0116344305639621	cg02336491	TiKoCo
-0.000982223860406118	0.00471481024235649	0.835202568220748	200	0.804235560442966	0.0328313125120025	cg19690306	TiKoCo
0.00538494264901797	0.00240507000853849	0.026347564754907	200	0.115216603610073	0.0174814799655865	cg09493833	TiKoCo
0.00369901803323814	0.00341607625034121	0.280294731232902	200	0.822367715268142	0.0254225834646362	cg17399280	TiKoCo
0.00414255560619241	0.00370591546762176	0.265092317201227	200	0.127380746231921	0.0260119535643579	cg16153547	TiKoCo
-0.00248476639676471	0.00298186941502366	0.405754893996932	200	0.869589742407713	0.0208638305877122	cg05711609	TiKoCo
-0.00180707995856641	0.00312420470548984	0.56368892608152	200	0.613818709750209	0.024519956472417	cg10922823	TiKoCo
0.000702560605774317	0.00192926444536263	0.716154533541231	200	0.886884594532905	0.0137194622098119	cg26668508	TiKoCo
0.00170893339487039	0.0020856575717156	0.413627436477279	200	0.0427398851028077	0.0142271370709242	cg15287126	TiKoCo
-0.00184178501088684	0.00175129685929738	0.294323084398966	200	0.102541944567944	0.0137225367215336	cg20154144	TiKoCo
-0.00300015033666851	0.00227305228499528	0.188506840687099	200	0.879646556612177	0.0159171463507189	cg05750884	TiKoCo
0.00604855834266656	0.00389332035243398	0.121995284494687	200	0.69619323677932	0.0356093294440636	cg23318768	TiKoCo
0.000771021557354283	0.00268526559468739	0.774333774944228	200	0.734727022700979	0.0211887034047731	cg00326440	TiKoCo
0.000297005714403721	0.00176030064280586	0.866197734659947	200	0.869487354717217	0.0121691335719087	cg19979773	TiKoCo
0.00413980148421371	0.00433672448706232	0.341029841663832	200	0.826435536072961	0.0304889897739326	cg00876725	TiKoCo
0.000642448204771575	0.0052823782242346	0.903331171823872	200	0.674253557102795	0.0448955134628292	cg01012273	TiKoCo
-0.00212427984437282	0.00140801722845307	0.133080598066095	200	0.0591769444950731	0.0103764314435309	cg20635393	TiKoCo
0.00229985556902716	0.00203703710359371	0.260351287549528	200	0.866228946334658	0.0153476508626514	cg20355606	TiKoCo
-0.000664845703544391	0.00219524663075503	0.762339149027884	200	0.886066770001129	0.0149334183373182	cg17490306	TiKoCo
0.00182801255216684	0.00531813222385297	0.731438142232067	200	0.397876067312477	0.0499125570923414	cg24007907	TiKoCo
0.00232954608820505	0.00616053061986447	0.705759761972883	200	0.558590377010024	0.0435683593410188	cg02324558	TiKoCo
-0.00297416617435976	0.00316136490237964	0.348041605061977	200	0.760443603715427	0.0240452305960832	cg15119683	TiKoCo
-0.00990712382477249	0.00639451708467384	0.123014904172333	200	0.860962184722559	0.0434859762741454	cg24874173	TiKoCo
0.000172267897407211	0.00130083156726084	0.894788857632965	200	0.0431212451794939	0.00896934030003248	cg27127643	TiKoCo
-0.000576163769138505	0.00108402745222034	0.595707914106683	200	0.0412541486626637	0.00805731325329706	cg20681975	TiKoCo
-0.00671589563427842	0.00537018719493313	0.212663971145764	200	0.60148114692028	0.0366779788811168	cg25046748	TiKoCo
3.70726926360594e-05	0.00222707491795164	0.986736677846415	200	0.90791757775648	0.0153902688792612	cg17324160	TiKoCo
0.00140320765142915	0.00356155710112333	0.694044291825624	200	0.545541902215635	0.0458198319196264	cg21047465	TiKoCo
0.000693246278831982	0.00236879820133128	0.770112025884151	200	0.0936974799064065	0.0173368533737193	cg01189112	TiKoCo
-0.00544471669891607	0.00253643588438612	0.0331273074093773	200	0.0782081322030885	0.020421016019458	cg13910860	TiKoCo
0.00270738540912257	0.00182567994869905	0.139790201566937	200	0.839808051070374	0.0191891175259794	cg02452146	TiKoCo
-0.00184057811398017	0.00240414087825834	0.444897934914692	200	0.685346984619405	0.0179227626681093	cg08869133	TiKoCo
-0.00123841790149441	0.00491965910098235	0.801530423540144	200	0.469538380653249	0.035436544015543	cg19628958	TiKoCo
-0.0126153327778662	0.00907403719766913	0.166118232509968	200	0.847755001815622	0.0623549889386498	cg22802687	TiKoCo
-0.000553894814513827	0.00220975313388017	0.802355821030264	200	0.867141336101189	0.0172096022186299	cg11377665	TiKoCo
-0.00172016407048705	0.00216946637285025	0.42885332176701	200	0.907650204794766	0.0151910301370576	cg12247200	TiKoCo
-0.00773367194585039	0.00295555822978499	0.00961362132807285	200	0.717384940043329	0.0223589682599345	cg24778858	TiKoCo
0.00393529014201505	0.00214030315942998	0.067568403206011	200	0.786815691920018	0.0149081710619703	cg05672174	TiKoCo
0.00100562060027846	0.00238613315675066	0.673920432404539	200	0.662184181728752	0.0268778431794392	cg06465788	TiKoCo
0.000854061717826516	0.00199041559659252	0.668359074017877	200	0.899835966584006	0.013556819996257	cg07428430	TiKoCo
0.00181724346077341	0.00198787499104516	0.36182066246787	200	0.92619252882379	0.0138891787926997	cg07193972	TiKoCo
0.00309036719231438	0.00197530461754101	0.119408767796803	200	0.839362833176916	0.0144339975074298	cg12891049	TiKoCo
0.00275351638732492	0.0042183240645318	0.514726958497375	200	0.459758073676493	0.029252793716391	cg00195749	TiKoCo
-9.3217412572141e-05	0.00514786068140548	0.985572217815005	200	0.704905894057018	0.0364163550545439	cg09071407	TiKoCo
-0.00223164340539614	0.00654721216133629	0.733600277426426	200	0.821929303939258	0.0440305741072081	cg04519403	TiKoCo
-0.00292553345026901	0.00269383912086146	0.278888077419712	200	0.796089252531622	0.0188339630046131	cg02876466	TiKoCo
-0.00811000794176133	0.00625480059684386	0.196417598037942	196	0.801035914544562	0.046589146475803	cg17910918	TiKoCo
-0.0016371763862864	0.00846538656872689	0.846860600464223	200	0.29666896856238	0.0601777229177494	cg13255083	TiKoCo
0.00407997584530742	0.00307518193505022	0.186229057653382	200	0.797377799427003	0.0304245193720742	cg25815543	TiKoCo
-0.00208530795670251	0.00267315377312959	0.436333182397066	200	0.869182063597271	0.0182224481491293	cg18715075	TiKoCo
-0.000865053165011932	0.00437807806744626	0.843584805053474	200	0.39448364871208	0.0557129062528003	cg17432627	TiKoCo
-0.00335706978550726	0.00641017267881611	0.60110725150096	200	0.540221633099958	0.0476574610073985	cg13330050	TiKoCo
-0.0068860944803547	0.00348009774631577	0.0493329434086577	200	0.832139196015345	0.0310406041421239	cg25266170	TiKoCo
0.00193853648645855	0.00401319662954785	0.629638126052154	200	0.723897342002415	0.0307505282164722	cg23195256	TiKoCo
-0.00398036294745442	0.00247485957447701	0.109470620483616	200	0.877091838682667	0.0176379760351312	cg03585453	TiKoCo
0.000531702846725558	0.00296129630529931	0.857701809962463	200	0.818577267216414	0.0268651273741693	cg07079560	TiKoCo
0.00218812685304492	0.00239373665193767	0.361851454815808	200	0.805240969815549	0.0195924394538991	cg12345609	TiKoCo
0.00143335108985137	0.00232145838987197	0.537706666400353	200	0.906218513742056	0.0161816204200713	cg02898059	TiKoCo
0.00441762282950405	0.0047263444636667	0.351171286592144	200	0.386247419283132	0.0501897831590559	cg06062378	TiKoCo
0.00314823947909138	0.00355898565656702	0.377526573612341	200	0.595910541240486	0.0262486161978141	cg21980045	TiKoCo
-0.00284794925033234	0.0083923482913247	0.734730468896675	200	0.418367189636639	0.060083278399937	cg02068166	TiKoCo
0.00158216481800805	0.00296344041910053	0.594055390038724	200	0.845102210353373	0.0236914699222936	cg14843608	TiKoCo
-0.00194221202216837	0.00189720105040788	0.307301977594565	200	0.0823171242368536	0.0146671253029596	cg11851753	TiKoCo
-0.00410390060952058	0.0034365297196331	0.233929033972565	200	0.191480439029804	0.0287500970597051	cg08258245	TiKoCo
-0.00069058557956243	0.00459189892842712	0.880619075370623	200	0.515184387481956	0.0425570234692646	cg14186135	TiKoCo
0.000898746642045948	0.00509013879484566	0.860042260061462	200	0.797011698961798	0.0363323108977403	cg27125293	TiKoCo
-0.00156553451856573	0.00212667340057834	0.462576400898993	200	0.782998239713887	0.0159847385773366	cg14611555	TiKoCo
0.00129993287341606	0.00250680569686939	0.604686266706972	200	0.83953939863142	0.0174870365930174	cg10252804	TiKoCo
0.00428475958769332	0.00391082845079334	0.274671849000632	200	0.345662880870962	0.0551508763025075	cg14730192	TiKoCo
-0.0029775576116029	0.00229670783278422	0.196436720766457	200	0.804489060179484	0.0161164192522167	cg23621222	TiKoCo
0.0016177432837676	0.00157725314805622	0.306385785168434	200	0.0533957431617539	0.0110186464933067	cg07902263	TiKoCo
0.00434216469431785	0.00527457926427369	0.411440064536116	200	0.873572871500007	0.0360943103775063	cg05347757	TiKoCo
0.00317939226378044	0.00237295112485875	0.181938413077224	200	0.874526976603756	0.0167497604665046	cg06613783	TiKoCo
0.00120077030519705	0.00253074473416148	0.635722149305634	200	0.872814721932137	0.0179605698233055	cg18249968	TiKoCo
0.00423002483727314	0.00606875323343319	0.486671779040291	199	0.179649658731421	0.0430658448229614	cg17916948	TiKoCo
0.0039678540007044	0.00343864285492921	0.250029200825846	200	0.868537496012398	0.0259395581256954	cg23451821	TiKoCo
-0.000421996606168342	0.00321839503807304	0.895822698898431	200	0.788795703346152	0.0233486455176221	cg06071479	TiKoCo
-0.00612777896446888	0.00327135242945421	0.0626230444757023	200	0.830871900443679	0.0234357566654459	cg02647381	TiKoCo
-0.00422391725935734	0.00363623840882389	0.246887486819677	200	0.903617326327362	0.0251642069621903	cg06726213	TiKoCo
-0.00374413811458715	0.00390732653857945	0.339194736666955	200	0.812158486265168	0.0274452716444333	cg10475564	TiKoCo
-0.00178697782819234	0.00455141578654999	0.695054460927375	199	0.759020430754083	0.0343298442819442	cg15147534	TiKoCo
0.000980567489305335	0.00150178994166616	0.51461036130607	200	0.882528370821923	0.0106356742860485	cg14803539	TiKoCo
-0.00137850848164454	0.00177456853432659	0.438261021991085	200	0.0800960880188475	0.012984349303898	cg00973947	TiKoCo
0.000877854595833527	0.00165353043690676	0.596126815938625	200	0.84615928928748	0.0123767622429329	cg13819249	TiKoCo
0.00275210153819088	0.00202767741409884	0.176349605574849	200	0.870642500795672	0.0144553487606174	cg13020457	TiKoCo
-0.00111597333358441	0.00248480744461407	0.65387175320358	200	0.896325378839876	0.0174539505969993	cg13684521	TiKoCo
0.00576063791083382	0.00395547483219981	0.146985213514557	200	0.72568778114983	0.0335856321695152	cg22835950	TiKoCo
-0.000587401856254577	0.00213645802723932	0.783667676088833	200	0.865740798696267	0.0147576041713587	cg05352517	TiKoCo
-0.00457787996708384	0.00256658601132932	0.076120559969981	200	0.820265331739021	0.0176643343820756	cg06279781	TiKoCo
0.00117322543738009	0.00132907333121873	0.378522662414215	200	0.0475521232215485	0.00931034182462715	cg17783593	TiKoCo
0.000201999054861444	0.00220598627291471	0.927139882105349	200	0.792284871363606	0.0164991088892393	cg02575937	TiKoCo
-0.000197976335970576	0.00255752128860079	0.938381473599783	200	0.830326718653684	0.0174181468512778	cg18553979	TiKoCo
0.0002654115297048	0.00229512100445346	0.908061996363705	200	0.87355717445931	0.01601928987729	cg12786907	TiKoCo
-0.00238458518440192	0.00256650495753252	0.354038802871805	200	0.912095804401727	0.0173773026656177	cg05385477	TiKoCo
0.00825777943915104	0.00460540715290699	0.07459665215407	200	0.226598224845508	0.0616672751301937	cg10123035	TiKoCo
0.00167391255185992	0.00361516787163693	0.643890763280266	200	0.120102479810237	0.0251589965447087	cg24850585	TiKoCo
0.00041883185847987	0.00171308958054898	0.807122936995992	200	0.864307149727497	0.013525485542597	cg27063617	TiKoCo
0.00486420492018242	0.0042814164422273	0.257375746577381	200	0.0875611707747016	0.0312203331302889	cg05390151	TiKoCo
0.0028342046497887	0.00250372801988523	0.259102157367289	200	0.785504369042181	0.0184017416202325	cg11236296	TiKoCo
0.000763024414676353	0.00317392307144622	0.81028311901617	200	0.089611158583525	0.0226217012267624	cg00816177	TiKoCo
-0.00123917952496177	0.00248778756411932	0.619001626032273	200	0.0868593168050291	0.0170976450962029	cg05806054	TiKoCo
-0.00306636824487957	0.00247679933057124	0.217271302107892	200	0.83208115561618	0.0172249331420868	cg05299479	TiKoCo
0.00368833709290208	0.00385877026404871	0.340404331757921	200	0.543696141475359	0.035763356733059	cg09660810	TiKoCo
-0.00110432245593306	0.00217007085872139	0.611437290791489	200	0.877982267819107	0.0148674643306254	cg03944691	TiKoCo
0.00327151192944451	0.00346911595503106	0.346890802460005	200	0.865705516239424	0.0244073804446317	cg12148263	TiKoCo
0.00226130755445206	0.00187573887392308	0.229528559538553	200	0.0568167119508684	0.0134735101134386	cg06964191	TiKoCo
-0.000228715793837057	0.00280343178415897	0.935065547447574	200	0.914889413937831	0.0196936110009394	cg08266106	TiKoCo
0.00297881137592533	0.00184437188990806	0.107997170802249	200	0.892727845980288	0.0128852224678303	cg22006449	TiKoCo
0.000797990270391967	0.00240829551713391	0.740754679314742	200	0.879250104723936	0.0168126984168285	cg26489415	TiKoCo
-0.00387559994485444	0.00203742722259242	0.0586982398931741	200	0.880888003144294	0.0148178461738706	cg12267107	TiKoCo
0.000189078859722801	0.00480263642611093	0.968638006670665	200	0.534016829377785	0.036087323468937	cg00760992	TiKoCo
0.000207881075730833	0.00121211799711106	0.864016236206554	200	0.0568954269586393	0.00865013622350273	cg03869253	TiKoCo
0.00435137989035464	0.00511851021079494	0.396353777259461	200	0.662969330531274	0.0437407210699568	cg16264526	TiKoCo
0.00504854556162764	0.00336330931171349	0.135043580287962	200	0.826467935716231	0.0232996399436356	cg01061283	TiKoCo
-0.000512061218264696	0.0025665698241062	0.842081456530165	200	0.829374316710361	0.0247098836015986	cg22771602	TiKoCo
-0.00168980212370328	0.00397506384249835	0.671257359983518	200	0.86554110627947	0.0275026570513715	cg18468498	TiKoCo
-0.00350694724035519	0.00449614420118444	0.436393562691717	200	0.622331394285894	0.0420145354303279	cg26538164	TiKoCo
-0.00135162073775016	0.00269605448278333	0.616732901283012	200	0.831860294143966	0.0192088483943138	cg16242498	TiKoCo
-0.000732403403734021	0.00358807606861742	0.838482942172183	200	0.862006663122909	0.0253282444260354	cg22955140	TiKoCo
-0.00251245962071772	0.00492540073268454	0.61058764319541	200	0.498785604941205	0.0390690359370501	cg10684486	TiKoCo
0.000453040705834896	0.0183590195967867	0.980339407277273	200	0.287683156463725	0.132271734196251	cg02094681	TiKoCo
0.0112348730025637	0.00656382308786413	0.0886397155714252	200	0.767391337800757	0.0466184377724108	cg24368491	TiKoCo
-0.000606283427622708	0.00253450602307799	0.811206254362284	200	0.869338113540862	0.0179946068431984	cg01240823	TiKoCo
0.00948004688363864	0.00506176669837896	0.0626634095914992	200	0.589662975399525	0.0584930862872248	cg12273426	TiKoCo
0.000562519302439592	0.0033245248316994	0.865821900606988	200	0.84335435149109	0.0244731356641519	cg20482462	TiKoCo
-0.00134295235852972	0.00145497777060725	0.357206615970064	200	0.0412556568437266	0.00995035761613768	cg16400150	TiKoCo
-0.00244221298859234	0.00212530837001915	0.25199412515354	200	0.840610516036431	0.0149458442260776	cg00570575	TiKoCo
0.00333830846740724	0.00202856796687829	0.101534180068481	200	0.900823358835958	0.0142318114114024	cg21211977	TiKoCo
-0.000868695902589605	0.00259777997064755	0.738457034471075	200	0.866305349409525	0.0190737114505893	cg10039089	TiKoCo
-0.000250227275278185	0.00177813031353717	0.888240352093563	200	0.0860750592503878	0.0125377764804544	cg17936721	TiKoCo
-0.000815863015995121	0.00208807030697718	0.696449471348357	200	0.881969427516453	0.0144826613747374	cg04707967	TiKoCo
0.00240382052729619	0.0040674899078666	0.555252635293655	200	0.391239492521962	0.0534217099494969	cg21179618	TiKoCo
-0.00125115242563265	0.00321826699917134	0.697896403032646	200	0.13621545289914	0.0266260843598816	cg00748188	TiKoCo
-0.00173060682230737	0.00178696949442366	0.334079546438951	200	0.845634843044075	0.0133428054820976	cg15034599	TiKoCo
0.00114878982365333	0.00333631499189838	0.730990004244294	200	0.685951926761696	0.0283619692769288	cg09967373	TiKoCo
-0.00217967319075227	0.0042810249498305	0.61125556641763	200	0.766798328608385	0.0350514951409445	cg24360747	TiKoCo
0.000259205318453853	0.00271061395729945	0.923921074852387	200	0.830007449602288	0.0270668501765111	cg10083889	TiKoCo
7.58600121361426e-05	0.00521038553792127	0.988399390655158	200	0.688830584180893	0.0363674641295416	cg27408262	TiKoCo
-0.00140077171139903	0.00572328639726909	0.806921623371827	200	0.594167369023578	0.0489839145268985	cg02903680	TiKoCo
0.000766391479569135	0.00200623684474733	0.702896479253985	200	0.903250944539855	0.0140733434940661	cg27180066	TiKoCo
-7.20656058921452e-05	0.00230767474239596	0.975120843086057	200	0.829205495757951	0.017726176504206	cg22677755	TiKoCo
0.0115812070507726	0.00498715002591515	0.0213102182444789	200	0.809695877117407	0.0373661073767747	cg24152251	TiKoCo
-0.00123692982715203	0.00335154589680261	0.712503203077862	200	0.871078816019117	0.0230863643213668	cg25721648	TiKoCo
0.0034556232530555	0.00257817646951011	0.18177979463604	200	0.813186102333896	0.0179493054777908	cg24338341	TiKoCo
-2.51737677401456e-05	0.00167107559429721	0.987997028092447	200	0.0475479590436672	0.0116341774570807	cg24330906	TiKoCo
-0.00496897259380255	0.00230905420048934	0.0326971826567798	200	0.821087322671865	0.017943181768963	cg23562117	TiKoCo
-0.000845338408203192	0.00201843097330297	0.675841065426783	200	0.830204955722865	0.0160307477005606	cg16152636	TiKoCo
0.00111009492173636	0.00184543560970807	0.548219826368971	200	0.691503025928262	0.0128091103013544	cg25892137	TiKoCo
-0.00434657721947471	0.00518518416853361	0.402961598696842	200	0.472213889154767	0.0411682064263197	cg27310647	TiKoCo
0.00214634409078304	0.00411113465748094	0.60223868845918	200	0.548472328840955	0.0369020627635829	cg04955914	TiKoCo
0.00158776422099547	0.00438320445713431	0.717587467800955	200	0.800438854561724	0.0303893655918519	cg26062037	TiKoCo
0.00412293446106543	0.00381815538171264	0.281626479365797	200	0.792029105094673	0.0261232268341297	cg01201151	TiKoCo
-0.00134025541710647	0.00198889841694731	0.501236183009327	200	0.881340223997422	0.0136013793549952	cg25658728	TiKoCo
-0.00138723232667994	0.0022297929962668	0.534619081570829	200	0.862504402189116	0.0159411118453095	cg26348172	TiKoCo
0.00673801627008566	0.00304863324014134	0.0283194482123911	200	0.72238024284333	0.0287521069866802	cg13040733	TiKoCo
0.000140144642777405	0.00190702050157436	0.94149655468506	200	0.0710390654267141	0.0130827943069501	cg05239790	TiKoCo
0.00329802069756173	0.00326812504485396	0.31422189350959	200	0.21310722852212	0.0358559572340267	cg25042075	TiKoCo
0.00180186958015975	0.00139417908251353	0.197822519951164	200	0.055086381367255	0.0100209198052953	cg03623178	TiKoCo
0.00184540732850956	0.00353520883264823	0.602289202972853	200	0.771654296554435	0.0323740195062661	cg13464323	TiKoCo
-0.00644509198300948	0.00307790343487757	0.0376236851283932	200	0.890183755608698	0.0212818858777107	cg11574580	TiKoCo
0.000461335408610496	0.00709598157669201	0.948233359515335	200	0.493092651925535	0.0560022736613679	cg25398315	TiKoCo
-0.00247635889503984	0.00197793105131599	0.212152423265699	200	0.903957028008843	0.013815405571587	cg10115320	TiKoCo
0.00355206043105642	0.0049411775836757	0.473128509185191	200	0.848421569104562	0.0335908640285354	cg11651174	TiKoCo
0.00396744531504206	0.00193657635681959	0.0419047051978678	200	0.066654761889356	0.0135022931696415	cg08167129	TiKoCo
-0.00464819739297467	0.00236160620838165	0.0505350082154621	200	0.781320207807001	0.0184889856854479	cg02373485	TiKoCo
0.000714471155527387	0.00505359216458437	0.887725312897586	199	0.795516247634471	0.0422775888856865	cg01673780	TiKoCo
0.0010237107851336	0.00277058665242395	0.712183305393013	200	0.786339620111579	0.0221771200506559	cg24873202	TiKoCo
0.0131086628427174	0.00501844661796996	0.00973801721188697	200	0.713583518043361	0.0357629528535901	cg04944537	TiKoCo
-0.00211558519063861	0.00287789812388977	0.46320051334341	200	0.861122252291696	0.0205138504528729	cg01785722	TiKoCo
-0.00201044425695581	0.00197826025018309	0.31082861626775	200	0.830476038066811	0.0140343138204791	cg01793945	TiKoCo
-0.00180501448469186	0.00232576440179729	0.438683857975283	200	0.072911835901135	0.0168656319035163	cg01354923	TiKoCo
0.000952844607146459	0.00174949714582456	0.586657639871614	200	0.868625522043001	0.0129340379499818	cg06951451	TiKoCo
0.00236961410458527	0.00177581503327328	0.183719078253147	200	0.781713510101171	0.013269520951225	cg24438311	TiKoCo
-0.000291515145549324	0.00796866056812818	0.970857178820804	200	0.725501756845637	0.0543025563709426	cg10122047	TiKoCo
-0.00245831494933268	0.00279574525581095	0.380376209294054	200	0.877985392473612	0.019039438066548	cg26796379	TiKoCo
-0.00162937591624397	0.00275096738809834	0.55437829282465	200	0.788429311484884	0.0196496973120659	cg27636612	TiKoCo
-0.00235501669746015	0.001734134358796	0.176106235774169	200	0.833409468683728	0.0129746006399088	cg21626364	TiKoCo
7.60371230078277e-05	0.0011839822454882	0.948863193436842	200	0.0424831384746564	0.00903999198991832	cg18813148	TiKoCo
0.0016525876483729	0.00171365211343399	0.336121405037829	200	0.066405303989364	0.0124792136560324	cg15852891	TiKoCo
-0.0121904136831788	0.00967597341155266	0.209305306437388	200	0.482493111494042	0.0787106669152189	cg09329137	TiKoCo
0.00253444504920306	0.00436799461918936	0.562465024759176	200	0.836693916302939	0.0300525021032911	cg26785451	TiKoCo
-0.00539434036342857	0.00300406210282669	0.0741770815054274	200	0.849060192312842	0.0211295921412655	cg07372023	TiKoCo
-0.00180804704898031	0.0010927130061065	0.0996930357862107	200	0.041915558937519	0.00776287196909572	cg06242146	TiKoCo
0.00103935086741691	0.00271070912068027	0.701845680102372	200	0.765003176423333	0.0276524453707247	cg19300389	TiKoCo
0.00106756105497488	0.00180037763096778	0.553928692653508	200	0.0418000130157978	0.0125048188877471	cg02213287	TiKoCo
0.00285755463890994	0.00329178596783957	0.386477822017542	199	0.871362868179385	0.0228061642295201	cg02164185	TiKoCo
-0.000206435763901514	0.0021069933105641	0.922057049953081	200	0.855308030057033	0.0145090470291167	cg14876896	TiKoCo
0.00183460043742291	0.00262422248627132	0.485365989969635	200	0.913062200560101	0.0180656401063155	cg09564132	TiKoCo
-0.000131234476610014	0.00302144047473043	0.965402094543976	200	0.797666896416965	0.0207759863668369	cg19350747	TiKoCo
0.000274244058470171	0.00196770815586919	0.889307549349773	200	0.0499410545102381	0.0136086571832888	cg16847969	TiKoCo
0.00117564145544412	0.00242372017567558	0.628210073218956	200	0.812244329938383	0.019032053589996	cg00192701	TiKoCo
-0.00071295363466678	0.00182232722886014	0.696075608597902	200	0.881519517013139	0.0130949365406336	cg11308991	TiKoCo
0.000898951331639606	0.00207471845530212	0.665310073287175	200	0.836011319833694	0.0151880800944448	cg04453648	TiKoCo
-0.00683721158448107	0.00980289594837986	0.486385221123991	200	0.172727535298132	0.0674266829795026	cg04248234	TiKoCo
-0.000908749023086674	0.0023542543193872	0.699938049916337	200	0.860456986740225	0.0172601227554271	cg26785234	TiKoCo
-4.06816374081908e-05	0.00538426000593774	0.993979654351771	200	0.759644763633527	0.0402073800115752	cg01802121	TiKoCo
0.0109921827632951	0.00699866169264697	0.117981523531177	200	0.550805808598354	0.0496418064105697	cg00014118	TiKoCo
-0.000481274345304355	0.00201599494019344	0.811580780526713	200	0.82717287269082	0.0144402327674951	cg20987132	TiKoCo
0.000551793462870291	0.00249778019846671	0.825403379925501	200	0.732818812840547	0.0265564540901848	cg15039509	TiKoCo
-0.00366423211916585	0.00612200273901495	0.550215218900187	200	0.791366079293936	0.0417853898868432	cg19376823	TiKoCo
8.28014260383847e-05	0.00228361356966621	0.97111497727131	200	0.793665768709871	0.0162209098609297	cg19502457	TiKoCo
0.00034220142511271	0.00422938949089891	0.935600704833336	200	0.883549733392102	0.0290783376239219	cg11353790	TiKoCo
0.00341573906261771	0.00258022588342423	0.187198278677348	200	0.893136832657518	0.0185634511227014	cg16372807	TiKoCo
-0.00258043207359539	0.00305440413396806	0.399300675638289	200	0.721919771478292	0.0295097102538202	cg20351160	TiKoCo
-0.000541280608194223	0.00174213211891167	0.756378405246497	200	0.921829787928697	0.0125421519789979	cg12766383	TiKoCo
-0.000322291765203086	0.00381239721592351	0.932720243204878	200	0.896166693810461	0.0259311084875379	cg04330811	TiKoCo
0.00268183616814747	0.00228326576286047	0.241679839183488	200	0.844666390597086	0.0161951215455855	cg10574024	TiKoCo
-0.00182621700194734	0.0023254904692324	0.433279896079971	200	0.849244561288176	0.0159805702244502	cg03826446	TiKoCo
0.000385015182346493	0.00112440444229853	0.732425819213893	200	0.040972433901726	0.00794248609291995	cg12960296	TiKoCo
-0.00064421561848803	0.00330719196995604	0.845769282140212	200	0.610716624391486	0.0342335513687372	cg26539301	TiKoCo
0.00438594578778037	0.00454833898409542	0.336156263419866	200	0.479680727420313	0.0321215101005353	cg11844800	TiKoCo
0.00116838772342597	0.00442380244977013	0.791986137902822	200	0.775523214083638	0.0300127370384337	cg24918386	TiKoCo
0.00238725571154107	0.0032276790163339	0.460468134009618	200	0.318563723972667	0.0566568034861937	cg09528415	TiKoCo
6.17799595270584e-05	0.003646914373353	0.986502468521197	200	0.72250580350745	0.0304985568923058	cg19904783	TiKoCo
-0.0066029357428927	0.00400922629881864	0.101268948491393	200	0.757232252260919	0.0434099967227673	cg23453570	TiKoCo
0.000505136416143381	0.00215222042732914	0.814697446156669	200	0.0742684245146559	0.0166532915114192	cg17656267	TiKoCo
0.000777314907099706	0.00296053965277241	0.793183025585822	200	0.341088763496158	0.0583667492164238	cg02735557	TiKoCo
-0.00552616587109012	0.00457688385751822	0.228816491408444	200	0.690600907613333	0.0467220572620822	cg27529346	TiKoCo
-0.00313212183411312	0.00206220396568933	0.130514282359777	200	0.743843944070892	0.0150816038798172	cg06270206	TiKoCo
0.000122342905743466	0.00165674464059556	0.941213216251949	200	0.0729550367249329	0.0122837961721384	cg15666516	TiKoCo
0.00403007878116377	0.00331813950372166	0.226082039252602	200	0.756280325185848	0.0361144501936132	cg25436974	TiKoCo
0.00165050143692003	0.00344371214142445	0.632305695843047	200	0.355147011072453	0.0578198546330496	cg13364154	TiKoCo
-0.000243215785885976	0.00206562379479492	0.906397865078743	200	0.807748753376735	0.0159695038539819	cg03564061	TiKoCo
-0.00168936150301914	0.00220541874843145	0.444649650987235	200	0.860687982722597	0.0167230829858617	cg25251543	TiKoCo
0.00202142640638348	0.0020412309096073	0.323322057625034	200	0.859484797824348	0.0143360994349869	cg19476368	TiKoCo
0.00272546603494289	0.00247334482308397	0.271921316508197	200	0.739113227567254	0.018175661807614	cg04843628	TiKoCo
0.00694149191636722	0.0062501365630308	0.268175746879882	200	0.171166089650985	0.0448282741556727	cg14333068	TiKoCo
-3.36037828501333e-05	0.0024011992048963	0.98884938281398	200	0.901630174195614	0.0167316483302203	cg05452521	TiKoCo
-0.00227539865010272	0.00172740514041971	0.189388985528553	200	0.861995876129788	0.0123886011366666	cg05098664	TiKoCo
6.97902373660873e-05	0.00221073416727216	0.974849952395819	200	0.914869248410529	0.0192406046301636	cg15115803	TiKoCo
0.00378729581992606	0.0042669355759768	0.375913000340953	200	0.877329109064947	0.0292301432116387	cg10677712	TiKoCo
0.00212244405043232	0.00198591633086817	0.286575784689868	200	0.812196663165521	0.0145189221024335	cg05773155	TiKoCo
0.00912228076035286	0.00605371338583183	0.133544488244948	200	0.817679824233213	0.043241965943585	cg22692868	TiKoCo
-0.000831569354627662	0.00174683546528211	0.634605206645289	200	0.913990821511836	0.012251922470191	cg15864387	TiKoCo
0.000977850434926579	0.00260016204845302	0.707293625325536	200	0.133355464184926	0.0287255836194589	cg16173410	TiKoCo
-0.00169851764200766	0.00202059949541014	0.401656707906116	200	0.708206613871843	0.0139707720588649	cg14726668	TiKoCo
-0.00969617737822533	0.00648211034542062	0.136400218502588	200	0.389779172430128	0.045725253172265	cg00628816	TiKoCo
-0.00262777491745045	0.00223304134819901	0.24079939734188	200	0.830007971587938	0.0168419255518638	cg04939200	TiKoCo
-0.000728221984794811	0.00221133027443452	0.74229090626642	200	0.0985227146733043	0.0169822841027655	cg07823935	TiKoCo
0.00276319817205704	0.00246888573129176	0.26450219522294	200	0.812323190172478	0.0181986042114244	cg19248893	TiKoCo
0.00128809934165469	0.00171706210216805	0.454101512075336	200	0.88295087235491	0.012146839254611	cg04680247	TiKoCo
-0.000389285296614722	0.00238668852177382	0.870612325095715	200	0.85911872054927	0.022759025613488	cg19987296	TiKoCo
0.0021709491473626	0.00285570385898272	0.448093775503275	200	0.812352316172761	0.0227702376701268	cg10626792	TiKoCo
0.00604941975837061	0.00357368043497199	0.0921825348971112	200	0.55258223191595	0.0285318150966314	cg22376057	TiKoCo
-0.00309743494340249	0.00673414820962092	0.646085452779624	200	0.370507225617748	0.0562509512272627	cg02571819	TiKoCo
0.00388417409936384	0.00341908635651529	0.257414805473517	200	0.534583134911829	0.0282948948356466	cg12797807	TiKoCo
0.000730573391667522	0.00217101931449194	0.736866436778726	200	0.791356552540138	0.0156930193006099	cg13024068	TiKoCo
0.000486868472716154	0.00407425277148314	0.905009827772681	200	0.0511184683188125	0.0281240243996834	cg15813052	TiKoCo
-0.000973874653737782	0.00113734291071063	0.392955187975282	200	0.0396284667481989	0.0079460024463774	cg22824552	TiKoCo
0.00544087990308429	0.00318952654276905	0.0897127338838007	200	0.677976070191544	0.0405622946199273	cg15343958	TiKoCo
-0.00121346074213633	0.00229278048074938	0.597264498194107	200	0.853898468770336	0.0161671517024253	cg23913483	TiKoCo
0.00093922663078801	0.00457362575867487	0.837518901793149	200	0.782070842809196	0.0331534421514004	cg02813442	TiKoCo
0.00276738507697027	0.00326568999190985	0.397860449141917	200	0.114292601448223	0.0236213725644608	cg24641276	TiKoCo
-0.00265470759955915	0.0108439900472603	0.806875562134613	200	0.262125560203658	0.0766655198512834	cg12624197	TiKoCo
-0.00108592872121988	0.00182749820267161	0.553093585927374	200	0.841195530507032	0.013133187628091	cg00282529	TiKoCo
0.00160571577935435	0.00469758203203429	0.732876203655363	200	0.658943452939022	0.0357820311280963	cg24760452	TiKoCo
0.000560330263029552	0.00526705923992202	0.915393668675594	199	0.781815399667502	0.0440250460746675	cg04788442	TiKoCo
-0.00307283663275677	0.00208081446007048	0.141443655987166	200	0.0976430518811179	0.0147631986111256	cg05163012	TiKoCo
-0.00110579177942299	0.0016340334701978	0.499425516601561	200	0.0587001230488995	0.0113419441530133	cg01525597	TiKoCo
0.000598744119348391	0.00359535437581194	0.867919612703214	200	0.197534069083229	0.0388463015735873	cg06147863	TiKoCo
0.000194161658844988	0.00199585162848011	0.922607277384255	200	0.895449984455955	0.014007282569294	cg09206774	TiKoCo
2.45907940790885e-05	0.00539371327229784	0.996367242864269	200	0.377091776068803	0.042220869464357	cg01083131	TiKoCo
-0.00106056716448697	0.00328642116177261	0.747277881127718	200	0.722520792831477	0.023029648774115	cg00083193	TiKoCo
0.00381924993765001	0.00240426966533682	0.113874535264939	200	0.874670760934847	0.0169147903388485	cg19099034	TiKoCo
-0.00426467384986863	0.00308745220575309	0.168855188862643	200	0.685365297877658	0.0286565856720519	cg12595084	TiKoCo
-0.00192556630063401	0.00222711817290868	0.388378078450395	200	0.815692090044823	0.0152793978627499	cg25397191	TiKoCo
7.36656882896649e-05	0.00734158657437898	0.992004950085197	200	0.825684760577713	0.0502819347073451	cg26604720	TiKoCo
-0.00132018798080942	0.00523103733991386	0.801030670107641	200	0.378761869455691	0.043270056061126	cg25093471	TiKoCo
0.00284313712501911	0.00268561426439664	0.291137549072166	200	0.0429414913369614	0.0184985320635309	cg26992952	TiKoCo
-0.00853944943097159	0.00459616000606963	0.0647646964455338	200	0.882866340601424	0.0319967898400771	cg19940584	TiKoCo
0.00473150000389709	0.00418338110204796	0.259509502289115	200	0.803707150735845	0.0289582322702654	cg09254264	TiKoCo
-0.00037995509027737	0.00263425417180502	0.88547087582222	200	0.869787543497124	0.0190118400076827	cg10905171	TiKoCo
0.00525057018287488	0.0056899114025655	0.357320701434454	200	0.647264432201849	0.0400811691757995	cg26460647	TiKoCo
-0.00442380274742758	0.00465288664842207	0.342964028330342	200	0.277987714998325	0.0332564936108552	cg12875538	TiKoCo
0.00536520588585713	0.00372553197726914	0.151524120777006	200	0.706822024611245	0.0258345393161759	cg26030244	TiKoCo
-0.00345990540196311	0.00163799913476319	0.0360047559310846	200	0.0334503538177608	0.0113502662989939	cg21673079	TiKoCo
0.00510074010674475	0.0040368205267131	0.207980162015134	200	0.808816669965817	0.0279792889794552	cg10896152	TiKoCo
0.00119733967439601	0.00198612257756653	0.54734487661646	200	0.889321357123798	0.0140682737079241	cg24859012	TiKoCo
0.00252675151690483	0.00269968173106496	0.350522045965833	200	0.813789362440261	0.0300501618532515	cg25336498	TiKoCo
0.0073041500077488	0.00642278791931603	0.25692333991569	199	0.820652882115498	0.0449400495546577	cg13326063	TiKoCo
-0.0047363208998472	0.00340117137193964	0.165425577947997	200	0.0937740003076723	0.0245896660490628	cg11850549	TiKoCo
-0.00595573063274049	0.0082678590518317	0.472220308926332	200	0.549437144440383	0.0583392572879239	cg00422578	TiKoCo
-0.00143677755496377	0.00115278894117808	0.214212102691468	200	0.0535521241007317	0.00819949286844411	cg01863335	TiKoCo
-0.000746284965188184	0.000895259880930117	0.405583716040501	200	0.0212384803517516	0.00628980555562209	ch.21.40017320F	TiKoCo
-0.000783242170039014	0.00325725579152163	0.810239344685895	200	0.168405562503544	0.0320405705508568	cg20526365	TiKoCo
0.00124422172324267	0.00187316361056286	0.507366638720621	200	0.898440789072874	0.0129241088736057	cg14790250	TiKoCo
0.00279139742896573	0.003019110858644	0.356390917666923	200	0.83824321944442	0.0213897084053381	cg14461969	TiKoCo
-0.000143251236446893	0.00140150061564036	0.918698508625217	200	0.0610023835933759	0.0103916054073927	cg05578649	TiKoCo
-0.000880130977515674	0.00450444893840641	0.845300913480062	200	0.799985047463448	0.0318227893647011	cg16865442	TiKoCo
-0.000586753622607275	0.00223635308214477	0.79332755419911	200	0.837370244467484	0.0165455130367984	cg03511983	TiKoCo
0.00140962377674609	0.00201353850050032	0.48476118786194	200	0.884078795041751	0.0139935221508934	cg15217375	TiKoCo
-0.00132967206845531	0.00161766722231336	0.41215272005816	200	0.877006217066725	0.0115470246214417	cg19736214	TiKoCo
-0.00188709308325057	0.00438633801584719	0.667538622494951	199	0.745706425560304	0.0323671758328141	cg21056841	TiKoCo
-0.00248899125357942	0.00228379709566689	0.277197739097259	200	0.0899353853643152	0.0157198173089831	cg06751597	TiKoCo
0.0019452696125595	0.00376245639532411	0.60575894585436	200	0.776355470921217	0.0329625646153864	cg14211977	TiKoCo
-0.00886129697449155	0.0124159643147519	0.476310962735848	200	0.50707710987215	0.0867456367892255	cg01439078	TiKoCo
0.00353727448178673	0.00228477095809048	0.123283948431806	200	0.779283093473841	0.0204792104827166	cg03275864	TiKoCo
-0.00140216229649116	0.00187882434727431	0.456434896802178	200	0.0715247426317726	0.013044333979042	cg14853515	TiKoCo
0.00701158797002507	0.00682066165456994	0.305295609335501	200	0.500122044643919	0.0518210724675462	cg23463531	TiKoCo
-0.000749357772142844	0.00303086591934829	0.804995002823922	200	0.891330821741397	0.0212071310935629	cg19635671	TiKoCo
-0.00331320423748162	0.00286268244178084	0.248610295451327	200	0.817404559220173	0.0207842858669331	cg17647273	TiKoCo
-0.00293696502825873	0.0154242380456821	0.84919482309701	200	0.456853666469996	0.10521012080464	cg25593573	TiKoCo
-0.00274963973312619	0.00200742735485133	0.172430452214426	200	0.902036195697233	0.0142593990824238	cg09861496	TiKoCo
-0.00140023505245802	0.00246610313778685	0.570864255436899	200	0.0956598753830579	0.0200988966752765	cg05361262	TiKoCo
-0.00315269610280646	0.00392175963685177	0.422487438507666	200	0.0457293790222622	0.027388123464998	cg16864444	TiKoCo
-0.000765721598267804	0.00243947055141084	0.75395942855145	200	0.899491232300189	0.01675721170193	cg09648631	TiKoCo
0.00564985786679397	0.00529961509174719	0.287773038698353	200	0.877314705312958	0.0380580128281332	cg06157837	TiKoCo
0.00175227734575552	0.00238122719770407	0.462740851089709	200	0.827336653200384	0.0268411314634009	cg17930365	TiKoCo
-0.00262250350599365	0.00204406209530516	0.201101885838236	200	0.857358479498501	0.0145377832543326	cg24972816	TiKoCo
0.00384327571698579	0.00437615359789704	0.38095730158183	200	0.813602275336682	0.0308841645133583	cg09093534	TiKoCo
0.000486734454670071	0.00180997774449897	0.788292934223681	200	0.0629432455115919	0.0133039056196239	cg22283195	TiKoCo
-0.00936876099128161	0.00464775230129263	0.0452717672170979	200	0.418516630676004	0.0409896395242823	cg01721313	TiKoCo
-0.00311715298852691	0.00287119915686534	0.279041025258595	200	0.882074922362581	0.0196340564448331	cg21701521	TiKoCo
0.00022080073466167	0.00241635156324011	0.927291318624563	200	0.762388777892889	0.0323497170424389	cg23959474	TiKoCo
-0.0044551126009095	0.00204452943086411	0.0305925951532805	200	0.826960869624288	0.0167626754907242	cg10675213	TiKoCo
-0.00350009404649125	0.00350665044771457	0.319519919915353	200	0.785697953272384	0.025592247571309	cg23088551	TiKoCo
0.00153948997401773	0.00190377849398773	0.419755340211238	200	0.89098491127042	0.0135065812995489	cg22748394	TiKoCo
-0.000227989092444075	0.0019631880926164	0.907673839945165	200	0.875411524507204	0.0140314400877429	cg27138838	TiKoCo
-0.000944871602749818	0.00213092546820158	0.657988016212684	200	0.797131851849834	0.0146342972308669	cg04762043	TiKoCo
-0.0022679860630611	0.000956951293554704	0.0188166422616225	200	0.0368971154851787	0.00672414588060162	cg00960308	TiKoCo
0.00479554297728458	0.00298067977744648	0.109348688025121	200	0.888760833580318	0.0217819170156248	cg05386689	TiKoCo
1.73253495030834e-05	0.00215296303038868	0.993587994307469	200	0.891423319515667	0.014889982371986	cg07217341	TiKoCo
-0.00383661629792961	0.00270463341930163	0.157717136090903	200	0.886421114125162	0.0186028981266679	cg24418746	TiKoCo
0.000248620125963194	0.00170463998032222	0.88419934570326	200	0.904919354205493	0.0119184092507583	cg08966655	TiKoCo
-0.00313517803683832	0.00446251132151941	0.483213611041658	200	0.884548455957509	0.0306907623132496	cg26965012	TiKoCo
-0.00336124953778707	0.00284626738276114	0.239145561624288	200	0.862820412594658	0.0200716280578445	cg13531394	TiKoCo
-0.00133871353031241	0.00308428605736942	0.664762801131163	200	0.780188804643897	0.0384469021914556	cg19848140	TiKoCo
0.00451685230035161	0.00242289445473186	0.0638724861098007	200	0.801072635330503	0.0180009538978441	cg07290865	TiKoCo
0.000175573076978996	0.00192611605821184	0.927468891711001	200	0.884662969389871	0.0135653780748156	cg03391533	TiKoCo
-0.000364134391528223	0.00272018629122716	0.893655810436086	200	0.0504744302541973	0.0191931111355893	cg21454231	TiKoCo
-0.00278343682823968	0.00622605234653653	0.655352617577128	200	0.241102949812217	0.0512560083247954	cg07027430	TiKoCo
-0.0022661230741543	0.00205021690915311	0.270461128493025	200	0.876892277656129	0.0140346563594633	cg20522299	TiKoCo
0.0056826343531058	0.0133601594158716	0.671081873832949	200	0.471009114328385	0.101720124840906	cg02182476	TiKoCo
0.000342917941427021	0.00196164740131286	0.861419152359508	200	0.874295591513281	0.013902045605909	cg09300216	TiKoCo
-0.00255043004912636	0.00184178315919648	0.167793223722873	200	0.827156666562993	0.0132552037058892	cg16201061	TiKoCo
0.00145500018174431	0.00376781833735863	0.699818097270365	200	0.821960695601118	0.0275370045885121	cg20808089	TiKoCo
0.00292527056303405	0.00395226252218723	0.460146717906592	200	0.835843591725979	0.0315184957661825	cg13586794	TiKoCo
-0.000798193623175805	0.0038358935789515	0.83539115468115	200	0.206889245114633	0.0384417052083139	cg11112161	TiKoCo
0.000341122901487528	0.0022664204372226	0.880526652603386	198	0.0463808634348268	0.0155085389893487	cg02606218	TiKoCo
-0.00271916284207374	0.00207341987955947	0.191334898138614	200	0.0409626196241752	0.0145295843940059	cg23491236	TiKoCo
-0.000262284127236773	0.00466125169576429	0.955188212451989	200	0.562627736039953	0.0340052667118578	cg16191389	TiKoCo
-0.000666342370532408	0.00248744537591548	0.789088425017412	200	0.785088084436062	0.0179297794633241	cg18232130	TiKoCo
0.00173711620603534	0.00217578655486736	0.425670576361078	200	0.738673459557765	0.0253751837281769	cg05360770	TiKoCo
0.00112584901249508	0.00292234310121702	0.700490646454244	200	0.893582720263336	0.0198790293885698	cg01784548	TiKoCo
-0.00212572331216081	0.00231525037622105	0.359741184972094	200	0.866025268649739	0.0164388530545244	cg25282174	TiKoCo
0.00147173083246795	0.00254401674821041	0.563625647133728	200	0.844468965119304	0.019095567540228	cg18897992	TiKoCo
-0.00807575293153908	0.00861373411806227	0.349701251355263	200	0.595532099761932	0.0621089108663837	cg04496920	TiKoCo
0.0018898027860006	0.00360092862064175	0.600343712702193	200	0.789663132392702	0.0254604328201109	cg01409552	TiKoCo
0.0037454652828923	0.00317116117022518	0.239078318724286	200	0.176111754485427	0.0238256528545778	cg02941397	TiKoCo
0.00939849075647945	0.00913955288177458	0.305136496298472	200	0.718469234835101	0.0624329845526776	cg23481184	TiKoCo
0.00218471397807654	0.00337994411411621	0.518837083992939	200	0.293441489677116	0.0510703561657414	cg00239751	TiKoCo
0.000790470446641211	0.00237265987664346	0.739392339437008	200	0.797067011883401	0.0195213727565945	cg05300054	TiKoCo
-0.000435069584832833	0.00223478502629282	0.845856522621636	200	0.901105575214556	0.0153385358234218	cg01111217	TiKoCo
-0.00289509171099474	0.0032494707853494	0.374117235695429	200	0.109378403417022	0.0258349788246073	cg25085950	TiKoCo
-0.00287861981930149	0.0020967296429762	0.171442385558077	200	0.847332799141427	0.0148406628132858	cg22238558	TiKoCo
0.0150255817361093	0.0160933623400312	0.351700992560405	200	0.372760878518327	0.111893545816307	cg23505604	TiKoCo
-0.000149979398645495	0.0011598040905544	0.897249342287143	200	0.0377455976329439	0.00813470717470134	cg02090638	TiKoCo
0.00255280497012335	0.00400194145919476	0.524332982876462	200	0.807939499003799	0.0279320359864227	cg16327072	TiKoCo
-0.00344729765374508	0.00527274567474333	0.514055366754591	200	0.715777735845766	0.0384226457300851	cg24310741	TiKoCo
-0.00376150125812164	0.0025023646492363	0.1344980922835	200	0.835771126523713	0.0186758690608335	cg27454001	TiKoCo
0.00431708041549385	0.0027906465404784	0.123576481971353	200	0.0685325018468434	0.0193265572334856	cg19603195	TiKoCo
0.00116289163536022	0.00223586078629391	0.603609333270888	200	0.804483084154501	0.0161474716977161	cg26520677	TiKoCo
0.000303460897487654	0.00251476983463628	0.904082238771403	200	0.934838026370101	0.0173147871413824	cg27540783	TiKoCo
-0.00636157498517149	0.00837734125168563	0.448592534204962	200	0.486191952267521	0.0611235295372806	cg26349484	TiKoCo
-0.011392075130888	0.00865317436581076	0.189628320592779	200	0.461110487144163	0.0619170305767109	cg19156170	TiKoCo
0.00046960585386855	0.00261985292649534	0.857938403635813	200	0.885636837137076	0.0182011457674153	cg01443102	TiKoCo
0.00180350963923664	0.00140815891375241	0.201882275335017	200	0.0556993002082619	0.0100997802198924	cg19028804	TiKoCo
-0.00310452259479924	0.00267703496730834	0.247670797049304	200	0.886037752029591	0.0183935876954446	cg11795526	TiKoCo
-0.00172500798003052	0.00187539843645351	0.3588704694063	200	0.899147048699887	0.0127436950574509	cg13231382	TiKoCo
0.00443633716127194	0.00341823775879469	0.195957002140074	200	0.694126272807045	0.0265676069870003	cg10138313	TiKoCo
-0.00295691595365306	0.00403780786233076	0.4649077982608	200	0.730852861939524	0.0285646968656152	cg13284646	TiKoCo
-0.00270336877396711	0.00638685046938658	0.67258917524489	200	0.816536836777897	0.0446604760918334	cg08173919	TiKoCo
0.000596219822318066	0.00316261792146139	0.850674912644095	200	0.845614716731419	0.023012883474493	cg23902076	TiKoCo
0.00350589606139507	0.00908224210728782	0.699927942896215	200	0.533180263728933	0.062634648527469	cg09503707	TiKoCo
9.81528302603786e-05	0.00249616206655114	0.968676468571718	200	0.79240972925444	0.0175733664939055	cg07286771	TiKoCo
0.00454151407332605	0.00434696998065661	0.297499902693754	200	0.851263148147752	0.0303201368543636	cg23699737	TiKoCo
0.00307891719480185	0.00389737929261228	0.430541060003737	200	0.812492901866029	0.0273377053700438	cg23031881	TiKoCo
9.06540944968683e-05	0.00099150192505659	0.927248989568193	200	0.0412233501788992	0.00702935930560941	cg18942715	TiKoCo
0.00428140019321872	0.00416694226543607	0.305541622355109	200	0.760079213429714	0.0324576841615322	cg17583307	TiKoCo
-0.00266745766338198	0.00200776294396377	0.185625687355982	200	0.0678353574100659	0.0165528048785614	cg05350058	TiKoCo
0.000109820566982251	0.00240913850978062	0.963690197210186	200	0.855102686310896	0.0170520506495186	cg16093535	TiKoCo
-0.00423556494115189	0.00453507511568824	0.351550104608428	199	0.864121881025134	0.0314593766642873	cg27073262	TiKoCo
-0.00178002553204375	0.00246430653580785	0.471007927895697	200	0.82558593012355	0.0237636870146558	cg24135615	TiKoCo
0.00206851120562619	0.00331865208559685	0.533855990548927	200	0.883410100325031	0.0239690291135754	cg19265221	TiKoCo
0.000118206835564006	0.00110812491075578	0.915164113717311	200	0.0434731065856824	0.00773683005111005	cg18793548	TiKoCo
0.00490483945993284	0.00482260561686063	0.310457053439665	200	0.308307319068816	0.0365957065131612	cg00651497	TiKoCo
0.000930893414154079	0.00229604253211092	0.685627096325771	200	0.0946465822279759	0.0185476030603474	cg01051545	TiKoCo
0.00278656037764794	0.0043573229596852	0.523285300822613	199	0.877480754363728	0.0293035349851807	cg20011978	TiKoCo
-0.00240383265050172	0.00432432469322935	0.57896028016092	200	0.83924447005989	0.0310654191467891	cg08480903	TiKoCo
0.00105202474414162	0.00332469728870376	0.752035003083513	200	0.0722276871364757	0.0224492734190452	cg08485869	TiKoCo
8.62615530221785e-05	0.00212984008406869	0.967737048563667	200	0.865473751578372	0.0151799198763813	cg10026229	TiKoCo
-0.00151939816895774	0.00277758302158032	0.585023064292496	200	0.767724224243774	0.028637871264484	cg01471648	TiKoCo
-0.00269715470894069	0.00206288151804937	0.192675864080458	200	0.785920756583907	0.0144832989497831	cg15418589	TiKoCo
0.000779270560779987	0.00169013440431767	0.645289853434422	200	0.0640260236105498	0.0122077844077941	cg01263075	TiKoCo
0.00618135230549277	0.00261211265882181	0.0189947154789567	200	0.875919075716684	0.0185593202613472	cg02168806	TiKoCo
-0.00195254993251412	0.00306855775934753	0.525361716066626	200	0.803509498619269	0.0211496042569783	cg10992419	TiKoCo
-0.00121207647479447	0.00323297609387372	0.708156516296077	200	0.786072839032132	0.0237118710801216	cg16115072	TiKoCo
-0.00020111347878113	0.00150023254975649	0.893504908185242	200	0.0531323745923009	0.0105059911516963	cg07931069	TiKoCo
0.000594782593752164	0.00465884520315923	0.898550866758933	200	0.853264744314278	0.0318971639331386	cg00462240	TiKoCo
-0.0053046952086536	0.00265761138308517	0.0473965695627327	200	0.612554126403354	0.0247593099579201	cg03837077	TiKoCo
-0.000684668406119491	0.000996044504111066	0.492699498797263	200	0.0321402913806381	0.00697003310112124	cg18438042	TiKoCo
0.00100517226744616	0.00294353047452844	0.73312585824566	200	0.901311074565184	0.0202788731259497	cg03752060	TiKoCo
-0.00370191756657765	0.00346088582865145	0.286172960715071	200	0.825884018974448	0.0259986287707109	cg10810521	TiKoCo
0.00292487261278683	0.002648115316266	0.270805987712686	200	0.665639571949438	0.0304570326444637	cg15360771	TiKoCo
-0.0123697598366079	0.00911206427313172	0.176271424169639	200	0.743980092498907	0.0656430140320007	cg23280418	TiKoCo
-0.00240908503003647	0.00174372515681515	0.1687688075017	200	0.0622794023523229	0.0120895661484696	cg14473123	TiKoCo
-0.00307677135767856	0.00248899645835332	0.217970243215777	200	0.857416221405037	0.0177138475871774	cg21327483	TiKoCo
-0.00254229205620474	0.00233746209954095	0.278173784051087	200	0.876596085656486	0.0160830664755542	cg00128560	TiKoCo
1.33922811984055e-05	0.00208254543027554	0.994875986729451	200	0.891260507061842	0.0143278501875386	cg01912854	TiKoCo
[truncated: 681,654 more rows]
