# Supplementary material for: DNAm landscape up to 4 months post SARS-CoV-2 infection: insights from four population-based cohorts
Source: Clin Epigenetics. 2026 Jun 13;18:116. doi: 10.1186/s13148-026-02166-1 (PMC13263947; doi:10.1186/s13148-026-02166-1)
Supplement: Supplementary file 1 — Supplementary Material 1 [file 13148_2026_2166_MOESM1_ESM.zip › ST3_LifeLines_case_status_model1_20250208_results.txt]

BETA	SE	P_VAL	N	mean	SD	probeID	study
0.00108518057115892	0.00225265124681608	0.630715637651351	161	0.870613097696141	0.0141670707109357	cg07881041	LifeLines
-0.00272119604551355	0.00282070998131066	0.336280157039916	161	0.881294040208609	0.0171209697198774	cg03513874	LifeLines
0.00103203029418665	0.00178195928522892	0.563377211814716	161	0.0500950192499276	0.0108779342927469	cg05451842	LifeLines
0.00222024777908498	0.0026486778618613	0.40326191014776	161	0.904753782717206	0.0160819342472449	cg14797042	LifeLines
0.000807221891649386	0.00502497278524788	0.872598927653269	160	0.0531754236788744	0.0327258656047765	cg09838562	LifeLines
-0.00461228949822665	0.00370853910388546	0.215605258755546	161	0.635422107260107	0.0251268457546128	cg09261072	LifeLines
0.0110427929836647	0.00421864495045817	0.00978740649676433	161	0.801189625605698	0.029127285565472	cg02404579	LifeLines
-0.00328261657227607	0.00498164712183518	0.510970910712762	161	0.602491853058448	0.0476712581986542	cg04118974	LifeLines
-0.00856577286464787	0.00602602085366014	0.157314380705284	161	0.61738743542924	0.049235089211478	cg01236347	LifeLines
0.00619112452053375	0.00335313392499447	0.0668634041098108	161	0.844121754842494	0.0228664579272487	cg22585117	LifeLines
0.00711297664933486	0.00528350891459171	0.180305167944929	161	0.830959296339735	0.0369883249113289	cg25552317	LifeLines
0.000608564486626887	0.00822750877110044	0.941137854371876	161	0.615431100399086	0.0549146727441545	cg23875663	LifeLines
0.00621651523947076	0.00510802131423016	0.2255638191173	161	0.181125298105632	0.0435634456788193	cg07659892	LifeLines
0.00697306130712605	0.00388210970099354	0.0745298034152063	161	0.887141095505751	0.0248258680888599	cg15995909	LifeLines
-0.0129507111313721	0.00778116970675201	0.0981841349596677	161	0.359997137069993	0.0530839470590374	cg23728960	LifeLines
-0.00574955143924976	0.0052087193147945	0.271481965685652	161	0.606189300471232	0.0441828136142161	cg11993619	LifeLines
0.00719542315609945	0.008191283334644	0.381166731872294	160	0.660336325081856	0.0514339390565971	cg01925883	LifeLines
-0.0103315696590133	0.00548131057969055	0.0614344847456406	161	0.621904327149189	0.0406834618162005	cg03452160	LifeLines
0.000895300673392031	0.00681846583035519	0.895714565703993	161	0.669388150499222	0.0624830907791485	cg09430819	LifeLines
0.00556463707924412	0.00648569239206008	0.39230616848849	161	0.724925241882623	0.0399365910763773	cg13871826	LifeLines
0.00165573289543162	0.00290772862244039	0.569942907086319	161	0.848549720202751	0.0191268220304524	cg16474293	LifeLines
-0.0179069922723702	0.00861244774936721	0.0393481856681109	161	0.622896079490372	0.0527446802095374	cg14463239	LifeLines
0.00477272969916446	0.00565172824889199	0.399786998024779	161	0.829259075005143	0.0349095585339539	cg05301794	LifeLines
0.00314371601713181	0.00364135316989906	0.389368070123258	161	0.0613071323443851	0.0220659294815869	cg08829765	LifeLines
0.00285448802375496	0.00223610452932823	0.203789686272671	161	0.875081400075511	0.0134933427893562	cg10855276	LifeLines
0.00906021928100446	0.00599314523373755	0.132755475030683	161	0.78953261509015	0.0402426127959681	cg12406992	LifeLines
0.00183891513329322	0.00228191197386519	0.421630752485081	161	0.0432711579271868	0.0153379410821175	cg14370485	LifeLines
-0.00683792078984511	0.00513326705206559	0.184909634479218	161	0.696401190951264	0.0441577771279283	cg05493344	LifeLines
0.00464119890519268	0.00390004139948425	0.235962817652162	161	0.527331237572977	0.0378509440025819	cg05650511	LifeLines
0.0183827039975849	0.0107440437227019	0.0892256363680688	160	0.555909318359853	0.0680078741854595	cg05530295	LifeLines
-0.000272356106594309	0.00271329694658684	0.920181711900598	161	0.901735182512725	0.0169079491694074	cg10136773	LifeLines
0.00497381874741102	0.00867344847983171	0.567226060979646	160	0.0919151800802543	0.0589254495705509	cg20725941	LifeLines
0.00729999787860772	0.008327024059268	0.382109616421897	161	0.853544600123758	0.0556291675606105	cg08098819	LifeLines
-0.00175041946694362	0.00216213959826004	0.419500530442212	161	0.0607130612739433	0.0150423306273357	cg15743833	LifeLines
0.00461748389108994	0.00738383558092798	0.532717403144834	161	0.712751290828925	0.0490843740062028	cg01282269	LifeLines
0.00844493924680183	0.00476945171201645	0.078708935717991	161	0.683623925066071	0.0299440368203341	cg23897083	LifeLines
-0.00715441759704904	0.00414897982781819	0.0867557246558023	161	0.901487267480634	0.0260200798481882	cg20930040	LifeLines
-0.00181068245823399	0.00381147272769023	0.635453315366951	161	0.760426102417746	0.0265154390326617	cg06386634	LifeLines
0.00136967530345412	0.00270254862401194	0.613053579392922	161	0.871339635551202	0.0166010003693481	cg01140522	LifeLines
2.746591109391e-06	0.00280824176577981	0.999220966993583	161	0.877725495660386	0.0181340326950016	cg05173528	LifeLines
-0.00800228479299276	0.00459444632903016	0.0836618286536464	161	0.317132674394044	0.0328647449950292	cg21432842	LifeLines
-0.00646395281958376	0.00516982608679679	0.213181807332541	161	0.839979091195122	0.032706975901828	cg24347498	LifeLines
0.0038462381656218	0.00480666642930847	0.424901812186441	161	0.219591254285894	0.0303376567948435	cg10732921	LifeLines
0.0117734747199614	0.00745260943122701	0.116321614689998	161	0.799366465063842	0.0448111573993273	cg01098981	LifeLines
-0.000417255413919824	0.00319320069404274	0.896216269340172	161	0.859986584134384	0.0211096673430033	cg07726959	LifeLines
-0.00458219835299389	0.00390433267512222	0.242458723981213	161	0.143545267477349	0.0276672358839864	cg17408660	LifeLines
-0.0029187336323245	0.0039685401952033	0.463234468526996	161	0.83867431289153	0.0249841709913518	cg12062270	LifeLines
0.00190363428834995	0.00415359012810978	0.647410772934473	161	0.743056962245013	0.0306232525173855	cg24581795	LifeLines
-0.00125172158692839	0.00425025550810555	0.768790347201683	161	0.879930909512266	0.0269799161231863	cg18160831	LifeLines
-0.00260220440348629	0.00334237066212738	0.4375045117465	161	0.847911370407884	0.0205348903873681	cg25568397	LifeLines
0.00369541752827995	0.00342589664516809	0.282513002346698	161	0.847415045814299	0.0214024988671555	cg06964503	LifeLines
0.00360694571253804	0.00228768021308013	0.117032893396316	161	0.903522968309908	0.0143630316476602	cg25361701	LifeLines
0.0129490322304154	0.00896597418371416	0.150813614708107	161	0.31421281562853	0.06646842902964	cg13702222	LifeLines
-0.0129686160985003	0.00934517917960714	0.167332577377025	161	0.364406343400675	0.0634065351116607	cg18548246	LifeLines
-0.00151029430942127	0.0033796295467786	0.655622734533558	161	0.618491224489145	0.0296295357732784	cg21931115	LifeLines
0.000173787748112388	0.0023019313251144	0.939923035129763	161	0.0904287625751158	0.0174407631672263	cg12409226	LifeLines
-0.0109734959401969	0.00572567603340802	0.0572500355061606	161	0.215593934613342	0.037286263741312	cg10421346	LifeLines
0.0071400580437706	0.00554178510839728	0.199643397444525	161	0.838002814233826	0.034478253813758	cg10089552	LifeLines
-0.00546865306302947	0.00727676898744505	0.453548195842822	161	0.757482330888214	0.0475928655431647	cg02073627	LifeLines
-0.00424130085824137	0.00272523030211185	0.121799644369758	161	0.889123218079316	0.017246171085293	cg13431597	LifeLines
0.0039742717846552	0.00415418750647373	0.340304945129553	161	0.734988893802362	0.0270321002508411	cg07147414	LifeLines
0.00246388156891712	0.0109424768878551	0.822187567076966	151	0.665528224524629	0.0810047039132552	cg25617519	LifeLines
-0.000142561639420902	0.00202433829170551	0.943952701180336	161	0.884090142689848	0.0126603903069557	cg16514717	LifeLines
-0.00530588077331846	0.00222755163534393	0.0185105248506584	161	0.0840690400071552	0.0168092732902157	cg02068090	LifeLines
-0.00224502805932503	0.00167072849312429	0.181116433889682	161	0.0433218300293627	0.0104911270130353	cg02638655	LifeLines
0.00365387842454946	0.00512325714663535	0.476863863352161	161	0.881252391322366	0.0315783162179571	cg03436892	LifeLines
-0.00735498082049523	0.00505297935573245	0.14765754623925	161	0.18135736439425	0.0346111076141505	cg14172094	LifeLines
0.00643503776618017	0.00586551538576297	0.274405289778674	161	0.870629401144429	0.0400918812359227	cg14120658	LifeLines
-0.00149896593055151	0.00419598227185459	0.721429199027984	161	0.369575145521745	0.0380349312377044	cg15376097	LifeLines
0.00544886685260755	0.00909546122678998	0.550057452151869	160	0.788752603930925	0.0579612934802421	cg12013871	LifeLines
0.00324101540217315	0.00208793180497867	0.122764767945804	161	0.855631173495533	0.0132874713438872	cg07590135	LifeLines
-0.00265255469280012	0.00154575233964338	0.0882779537683915	161	0.024041388170347	0.0101376488509885	cg22344912	LifeLines
-0.00204500587073415	0.00533292666735517	0.701930718944001	161	0.748955962030566	0.040746479032881	cg11420685	LifeLines
0.00537990698990812	0.0043542138033135	0.218605325030208	161	0.866126877291937	0.0314286348832977	cg00039070	LifeLines
0.000198173805285288	0.0031160303693599	0.949377185230479	161	0.832178426083812	0.0199441804573621	cg20259501	LifeLines
-0.00281577368517179	0.00295521743226756	0.342258912443706	161	0.0546862315310693	0.019351304370462	cg24851364	LifeLines
0.00380092699925246	0.0063015006377223	0.547326105374558	161	0.750617683160493	0.039749511464928	cg24506916	LifeLines
0.0024723181693346	0.00446954614890057	0.581008437666119	161	0.876265282124648	0.0265399100036482	cg13643060	LifeLines
0.00329514056778267	0.0047244259841469	0.486618540203194	161	0.873633210860321	0.0287120378710857	cg20390814	LifeLines
0.00121756861390631	0.00758954038796115	0.872766328508952	161	0.820889978767041	0.0490328455672585	cg03434319	LifeLines
0.00438702347486225	0.0102531782561921	0.669376511422358	161	0.198052226666255	0.0642651186971679	cg07176589	LifeLines
0.00600122706359934	0.00392751711126628	0.128677344968472	161	0.415682987989303	0.0352130486753368	cg06537454	LifeLines
0.0108579906081062	0.00751647476803952	0.150724514831317	161	0.698565528566826	0.0542510984345826	cg14485407	LifeLines
0.000664234024410338	0.0052118021295616	0.898761155444677	161	0.877247725487322	0.0321362653500298	cg20060284	LifeLines
0.00189496225010963	0.00409376302518103	0.644132363407135	161	0.842283899177164	0.0254476654760994	cg22337977	LifeLines
0.00252849686274019	0.00471415318767846	0.592524062822071	161	0.844127192843793	0.0317267218036883	cg04002950	LifeLines
0.00128411787218826	0.00438353411534447	0.769983012256116	161	0.77806920081703	0.0289947294857997	cg03716619	LifeLines
-0.00650808465116278	0.00856712023219725	0.448683671712139	161	0.747529739968966	0.0556599244657943	cg13941639	LifeLines
-0.00179297919312833	0.00197376505058572	0.365161014337532	161	0.877313509761365	0.0125501889245504	cg01998051	LifeLines
-0.000716019177501058	0.00570628161096521	0.900316874285706	161	0.547227028417573	0.0393852644737699	cg19993487	LifeLines
-0.000645986743066324	0.00186191072400065	0.72912974511032	161	0.0627144447100424	0.0160250472078947	cg03437204	LifeLines
-0.000116536645553958	0.00531326267642887	0.982531219796922	161	0.793809021925746	0.0345145860139939	cg21948301	LifeLines
-0.00273954898227993	0.00221378156686301	0.217888993922317	161	0.836930209885721	0.015694378316491	cg05458295	LifeLines
-0.000702042952327629	0.00364084757195441	0.847364741209042	161	0.0695299469316784	0.0250141640225357	cg05876918	LifeLines
5.11907698223067e-06	0.00268357102369891	0.9984805909321	161	0.0758337798584894	0.0168094525972753	cg16515064	LifeLines
-0.000287153473766755	0.00214641353946775	0.89375846489823	161	0.867067808045573	0.0131229785455154	cg01966076	LifeLines
-0.00250737992576491	0.0020489758980982	0.223027786921258	161	0.0693058932739487	0.012891556176001	cg13523652	LifeLines
-0.00219958476073065	0.00261878788545538	0.402323887588988	161	0.882516501116714	0.0164034834277412	cg19789047	LifeLines
0.00423138272061271	0.00251661057640399	0.0948267327647057	161	0.777220571742135	0.0158870494445145	cg10405115	LifeLines
-0.00182471577696372	0.00260215848869686	0.484274667411623	161	0.0904613794679784	0.0197934295743835	cg19873382	LifeLines
-0.0054360027319592	0.007354070858895	0.460982755379482	161	0.83532215337666	0.0485884152152093	cg17021917	LifeLines
-0.00810253239232649	0.00387757584216398	0.0383894485706709	161	0.797485643311091	0.0253996305240597	cg08792798	LifeLines
0.00369115398717497	0.00213098138249254	0.0853609280903898	161	0.856143920395495	0.0133999288210046	cg27308188	LifeLines
-5.62624634295396e-05	0.00308436839738453	0.985471370044314	161	0.839387336273255	0.0209251031868182	cg13807925	LifeLines
0.0026560128836798	0.0022142059728587	0.232263834086621	161	0.882574404842947	0.0142268280256057	cg20974387	LifeLines
0.00135072957483786	0.00446408046110465	0.762642639670609	161	0.871225944992692	0.0270680913666599	cg09948909	LifeLines
-0.00075299583003411	0.00221941937696663	0.734889305521859	161	0.0623381481526656	0.0136674596296078	cg02102020	LifeLines
-0.000282182359425285	0.00308004646240086	0.927128509259595	161	0.734610186698222	0.0247642823578808	cg03739014	LifeLines
0.00375855630567457	0.00238005124287965	0.116456316662252	161	0.843366530920453	0.0158696441123001	cg04405466	LifeLines
0.00468670670311753	0.00250990522595468	0.0638668563881289	161	0.0741649496937081	0.0172040256707286	cg00982984	LifeLines
-0.00138182334233311	0.00199277250080589	0.489149253874695	161	0.0798423560759384	0.0164535545929109	cg21952484	LifeLines
-0.0157354468759971	0.00889878971216531	0.0791634527726118	157	0.609224993991991	0.066872092247127	cg09840155	LifeLines
-0.000786340562059787	0.00250792238101519	0.754315946765983	161	0.789241216163274	0.0156169120632614	cg20390681	LifeLines
-0.0022430343888724	0.0032703809729825	0.493886965147477	161	0.894915746934587	0.0199765962814857	cg25924761	LifeLines
-0.00410594279376298	0.00467250400778471	0.380983101103095	161	0.876305328765447	0.0285533995433509	cg00075608	LifeLines
0.00156089326684572	0.00299725433954447	0.603312866627029	161	0.776495323588349	0.0191987636450726	cg06674009	LifeLines
-0.000645988813216397	0.00231110414780653	0.780245035168581	161	0.0466918202638702	0.0144209469239138	cg20247596	LifeLines
-0.00421406958926951	0.00284222204519731	0.140318163805025	161	0.836810655884987	0.0182857534171886	cg06320334	LifeLines
-0.000981553302350125	0.00457422144362964	0.830391338737759	161	0.238929075213154	0.044018065809273	cg18426033	LifeLines
0.00271120409413541	0.00228770749406185	0.237896098686187	161	0.845912010653091	0.0208887472414793	cg04608300	LifeLines
0.00436513766271786	0.00218672056644972	0.0477715334285583	161	0.889890249688231	0.0143124051131155	cg14057072	LifeLines
-0.0053525755442431	0.00512090604788447	0.297639552037137	161	0.557489180707946	0.0336494658753967	cg00233745	LifeLines
-0.0093251583516461	0.00564348580273596	0.100606976297519	161	0.811813307917759	0.0346234713649344	cg09170686	LifeLines
-0.00673173608369821	0.00492036384831895	0.173370817453318	161	0.467699681576977	0.0339963192546138	cg01155927	LifeLines
6.33519921476726e-05	0.00308316978402797	0.983634530141389	161	0.83086476708603	0.0204512695137672	cg21262144	LifeLines
-0.00168330198456869	0.00256817195641909	0.513211117393831	161	0.887644037309726	0.0170976619736507	cg04226863	LifeLines
-0.00252721031651731	0.00557637818682214	0.651078105525827	161	0.843210708811328	0.0341250415072423	cg15734102	LifeLines
0.00724649370228736	0.00900276696135382	0.422175557826299	161	0.595858381522398	0.0594826966337616	cg18617728	LifeLines
0.00528997127183675	0.0029399596175512	0.0740310238856349	161	0.822819923025787	0.0267624163620606	cg00657287	LifeLines
-0.00210591841658604	0.00410700603601424	0.608892433803109	161	0.793959270032454	0.0461878925291592	cg04957307	LifeLines
-0.00832986707326129	0.00833837784915072	0.319457511955599	161	0.799177156753614	0.0582726616409585	cg00415852	LifeLines
-0.00368912233705832	0.00623442663856388	0.554943869365185	161	0.275937620379222	0.0418623579160422	cg07281747	LifeLines
0.0054991697520249	0.00356466095937956	0.125070517234464	161	0.802010369689004	0.0393369813349877	cg25633548	LifeLines
0.00229012464665952	0.00506602527677821	0.651899886565331	161	0.860314279575266	0.0338864449597917	cg01761362	LifeLines
-0.00170391501994074	0.00252869808787405	0.501484194930986	161	0.039275382062593	0.0162479047313061	cg03372187	LifeLines
0.00219104929713377	0.00318601895236906	0.49272805062905	161	0.791686520177249	0.0202121485957948	cg13460871	LifeLines
0.00705356382360221	0.0053813964032561	0.192006645664522	161	0.859870843518087	0.0330027901636153	cg03760670	LifeLines
0.00261938672289697	0.00280477567117785	0.351896208925236	161	0.847729790715344	0.0186511181423222	cg21208107	LifeLines
-0.00357622259859955	0.00431140993379859	0.408187735799301	161	0.805370392546979	0.0319873328059021	cg25573839	LifeLines
0.00508723069030804	0.00446240967155269	0.256145257819315	161	0.805652772387861	0.0323503491146526	cg23760585	LifeLines
-0.00711911465013875	0.00465944155799056	0.12870341544292	161	0.760244209069229	0.033137136361702	cg07078398	LifeLines
-0.000708511784529043	0.00278008487156786	0.799195598982476	161	0.86655802407673	0.0173240897611916	cg01414772	LifeLines
0.0053749504562122	0.00211300485637548	0.0120072665625199	161	0.872083703597883	0.0136378692980294	cg23659616	LifeLines
0.000378177092940809	0.00214522727477241	0.860312249047423	161	0.882360124088373	0.0140989922865901	cg14434197	LifeLines
0.0126672965170331	0.00638197282921266	0.0490343774058145	161	0.842475906255388	0.0412410000940698	cg04490824	LifeLines
0.000308275857995646	0.00603467739429469	0.959328356513702	161	0.82625246581537	0.0376417833642304	cg17224835	LifeLines
-0.0026912136098798	0.00790971900262971	0.734163800922344	161	0.758407032715048	0.0542938358529458	cg23964696	LifeLines
-0.0022728783961475	0.00844796527006135	0.788275285379953	161	0.501915162494369	0.0561966480990943	cg07677084	LifeLines
0.00873856670983226	0.00688856856737825	0.206630629349419	160	0.7922641114638	0.0468497945848153	cg02713373	LifeLines
-0.00151226730343404	0.0049451452447427	0.760186083722752	161	0.278010992106473	0.042102961678638	cg21630608	LifeLines
-0.00908908116359359	0.00741360626074068	0.222172476752639	161	0.532077163573879	0.0477019816935745	cg25771195	LifeLines
-0.00378136053657138	0.00368947513019896	0.307103260606088	161	0.634695225120277	0.0617353774446083	cg10630015	LifeLines
-0.00440838703626332	0.00723800062235875	0.543430272527194	161	0.909256229006149	0.0465438664254349	cg10873486	LifeLines
0.0035482356011563	0.00216951138524238	0.104098406602634	161	0.868552096313388	0.0140440304839035	cg25553841	LifeLines
0.000433801400831631	0.00312463423194063	0.889773667938666	161	0.86446766620253	0.018574442137018	cg09717359	LifeLines
-0.00405344681086751	0.00342367654467994	0.238358573182558	161	0.764388113998663	0.0281699710584712	cg10331755	LifeLines
-0.00388315259587491	0.00310006417899089	0.212352523345341	161	0.778691688169862	0.0240412679794369	cg01808968	LifeLines
-0.00436018564874536	0.00604781270738553	0.4720915776072	161	0.825292901909268	0.0381444152894705	cg06130805	LifeLines
-0.00268422912464559	0.00730240554318768	0.713717625995157	161	0.830752439628596	0.0455028995403518	cg02157216	LifeLines
0.000224527859379065	0.00639377151789309	0.972034687845475	161	0.841591225660155	0.0411123018089103	cg25894317	LifeLines
-0.00191354533329407	0.00252304881701267	0.449418677843022	161	0.813593490084286	0.0157794233043817	cg07911708	LifeLines
-0.00513474640036196	0.00348329520858543	0.142605991690956	161	0.154169347818282	0.0233198294073769	cg18527814	LifeLines
-0.00203259501581993	0.00278530820213773	0.466708633962945	161	0.879493731833017	0.0175125736277629	cg17652538	LifeLines
0.00636165450898712	0.00380597066691	0.0967662793419336	161	0.699642458902271	0.0401456589448119	cg02965092	LifeLines
0.0104537057781175	0.00444337784105888	0.0199747375454472	161	0.469800110319973	0.0309968742489738	cg10147507	LifeLines
0.00238513796213833	0.00344584474354901	0.489924922541575	161	0.830609435737081	0.0218199920741833	cg26222125	LifeLines
-0.000993931392196199	0.00249530553756334	0.690975823158842	161	0.855060962024197	0.0177436665409115	cg19087038	LifeLines
0.0113783983810298	0.00650751237724567	0.0824789754249594	161	0.79947892973693	0.0416601449398282	cg01995086	LifeLines
-0.00488792186609418	0.00782527117106188	0.533186945337635	161	0.833341361159416	0.0496566999111791	cg11017445	LifeLines
-0.000508381464281947	0.00197081292536651	0.796804724173787	161	0.895302458139593	0.0130097062317425	cg08787332	LifeLines
0.000642356352009858	0.00406664391866791	0.874708653895121	161	0.861524270111551	0.0242123071525921	cg07194830	LifeLines
-0.00245724391098629	0.00353901094605706	0.488578219148575	161	0.375551381802737	0.0579500312670416	cg20350272	LifeLines
0.0048225053025553	0.00915182669039563	0.599031813167895	161	0.574618670844917	0.0886690481600109	cg05098827	LifeLines
0.00585780603262609	0.00397294195382456	0.142520158121087	161	0.615030989146281	0.0283774365462416	cg16788014	LifeLines
-0.000543002737529727	0.00224950773097896	0.809593589554268	161	0.848322392979697	0.0153608436431733	cg13098091	LifeLines
0.00498925406163308	0.00405584961560635	0.220623916033258	161	0.86338590836789	0.024884057629388	cg18450859	LifeLines
0.0285748054167754	0.00896265298416102	0.00175173612324921	161	0.774323511235101	0.0638529922818205	cg26357360	LifeLines
-0.00162574140478309	0.00404790186410699	0.688546789262796	161	0.850760648657632	0.0247582289325593	cg24172523	LifeLines
0.00698467396842059	0.00817385864526059	0.394230049286649	160	0.182412317487077	0.0621374439594612	cg06133110	LifeLines
0.00442215890995685	0.00264725497104375	0.0969688971533996	161	0.866683443893982	0.0175382756894713	cg07433154	LifeLines
0.0134613100115442	0.0101394841240327	0.186378091491047	161	0.784230215363191	0.0695055286115813	cg10394510	LifeLines
-0.00403633808875252	0.00485568196894217	0.407183724892665	161	0.359497126091825	0.038559191252962	cg26550989	LifeLines
0.00776813355993162	0.00831098585788859	0.351505871588271	160	0.8206295022545	0.0524201839531732	cg08792074	LifeLines
0.00272065032601642	0.00299765038528228	0.365588216804549	161	0.875290908808705	0.0195471737892538	cg19248668	LifeLines
-0.00230691681276749	0.00294684015891699	0.434986536405099	161	0.107112444477601	0.0313454942675301	cg24188797	LifeLines
0.00307069890178857	0.00293309558789364	0.29686932625384	161	0.88569817881004	0.019698663989931	cg07264416	LifeLines
0.000578019363272563	0.00252928662139619	0.819553557331109	161	0.809691095565725	0.0223549318149194	cg01222290	LifeLines
-0.00237428999701868	0.00263489728797581	0.36902239441203	161	0.814457649090124	0.018722321157119	cg16818223	LifeLines
-0.00890783341046416	0.00471491638093271	0.0608361419985074	161	0.801555366354638	0.0310612555722223	cg23194206	LifeLines
0.00175374056266743	0.00569624448659366	0.758614989257275	161	0.812275918433302	0.0340406279369322	cg09362366	LifeLines
-0.000987779627227007	0.00183531923268737	0.591254457219663	161	0.0591802517431601	0.0133144844383837	cg17331315	LifeLines
0.00515444813434912	0.00227797146795535	0.0251273165357596	161	0.873069198406765	0.0141259046868868	cg26737090	LifeLines
-0.000833577842951197	0.00555504006905344	0.880926009900565	161	0.496265047326599	0.0810642389472352	cg16649792	LifeLines
0.0133733076007576	0.00468070654815038	0.00489989056032059	161	0.866317942079199	0.0287094427668648	cg17526311	LifeLines
0.00331252862770244	0.00537276322710505	0.538497707729946	161	0.855133709127106	0.0359393503104758	cg10314411	LifeLines
0.001477053949741	0.00293624896561627	0.615693395537409	161	0.882629210887155	0.0183813696181816	cg23885502	LifeLines
-0.00165855580008389	0.0013109084687034	0.207816716346121	161	0.041202992976487	0.00856059165387973	cg25877179	LifeLines
-0.00275328969785723	0.00423973906410875	0.517099717327028	161	0.641903312845731	0.0313718826354666	cg04591709	LifeLines
-0.00292521833900119	0.00491133035672502	0.552360554179778	161	0.126150437086109	0.0308424013259254	cg11057802	LifeLines
0.0015951048234648	0.00206409673815624	0.440898373209817	161	0.844417173108356	0.0152879484787276	cg26510500	LifeLines
0.00667150575315864	0.0115188030271466	0.563357609850721	161	0.365824685453056	0.0726196573260568	cg23026595	LifeLines
0.000736221313035595	0.00297945782204921	0.805178664474903	161	0.853678309469431	0.0193297133654004	cg04834289	LifeLines
-0.00330085135586217	0.00401201421086004	0.411996643166072	161	0.733936850530222	0.0262699936238766	cg01687997	LifeLines
-0.0130050724565957	0.00840001636269548	0.12374920085331	160	0.0828181818124109	0.0520060279053463	cg05296869	LifeLines
0.00231636317679865	0.00838421709211944	0.782726311363997	161	0.298801065262219	0.0523879907172428	cg01420492	LifeLines
0.000838883858546194	0.00247239842698946	0.734871581431288	161	0.896171196904566	0.0158742338854983	cg18130079	LifeLines
-0.00931065571200481	0.00318078968280332	0.00396910740132814	161	0.873891734370842	0.0201608008311752	cg21514951	LifeLines
0.00159775196842155	0.00206306246759114	0.439913300059282	161	0.0664359750802403	0.013115894983303	cg23865187	LifeLines
-0.000666191162194249	0.00338682964721321	0.844335447946159	161	0.0899510024594118	0.0203791104935966	cg05511196	LifeLines
-0.00119679060795181	0.00461961630903482	0.795948375071562	161	0.141937096919299	0.029426665767425	cg11735846	LifeLines
-0.00129392487613947	0.00254734014367578	0.612254010524155	161	0.887200324190541	0.0155317917754092	cg17751228	LifeLines
-0.00155645305816591	0.00268001705343019	0.562296002431412	161	0.0399103804697577	0.0167592352992874	cg04758330	LifeLines
0.00150003472374611	0.0025350031074887	0.554947256643706	161	0.794070161562468	0.0190771639227982	cg01723252	LifeLines
0.00374851469820846	0.00306815891890031	0.22377221441414	161	0.867772272762263	0.0185705144420314	cg04842787	LifeLines
-0.00744810119092936	0.00610316831114543	0.22429344764676	161	0.848978781131807	0.0370676935336269	cg25235648	LifeLines
0.00900601225720375	0.00987012457681589	0.36303518369322	161	0.264474238173712	0.0619368015007594	cg22193436	LifeLines
-0.000108226568962555	0.00228895260090941	0.962352980231566	161	0.873746257238001	0.0143776768634838	cg00621197	LifeLines
0.00131675581151316	0.00278062202645072	0.636530140105648	161	0.0447235844587354	0.0172494285079797	cg12177942	LifeLines
0.000539286546867273	0.00305329266821391	0.860048054768974	161	0.783767686397006	0.0210873678771649	cg23222243	LifeLines
-0.0105945098204511	0.00564486423562597	0.0625354654608035	161	0.804959285532117	0.0347539688162747	cg16625007	LifeLines
0.00257845571329384	0.00290656172823158	0.376475762225951	161	0.870113299583054	0.0181496982205873	cg14616687	LifeLines
0.00239393881708074	0.0041488235831073	0.564817098548478	161	0.852163730685893	0.0250261722758413	cg20659485	LifeLines
0.00354903318095464	0.00563622981373241	0.529886736018141	161	0.837010399255513	0.0343299536036185	cg10436473	LifeLines
0.000495250903909948	0.002254246770788	0.826414131117697	161	0.840511539069397	0.0142503952197675	cg00135175	LifeLines
0.00539372016960748	0.00359198933547352	0.135360911956015	161	0.821254377213079	0.0242700470802231	cg24173616	LifeLines
0.00440642683229835	0.00410564979211383	0.284925492030558	161	0.293217458010525	0.0299656646805012	cg00323916	LifeLines
-0.00290776063592527	0.00360663835088553	0.421424607421015	161	0.871223256750574	0.0217683735732398	cg02747703	LifeLines
-0.00132083895424169	0.00397842257054332	0.740364892640137	161	0.769716223512702	0.0266968257241107	cg05666078	LifeLines
0.00173992723156094	0.00622470645253453	0.780241718336893	161	0.222529247554386	0.0386701313181448	cg07104818	LifeLines
-0.000508633921139199	0.00396515989755994	0.898107268460469	161	0.753268027937378	0.0241601138793716	cg25481439	LifeLines
-0.00419595004288317	0.00569332788080382	0.462308514190828	161	0.725931390861526	0.0346162579382861	cg24760717	LifeLines
-0.00313177256816031	0.00312911809335603	0.318556041604517	161	0.0926499314388424	0.0204472506439653	cg21380842	LifeLines
-0.000717767298685101	0.00429272738261352	0.867439783310111	161	0.415582539083503	0.0606332286991885	cg12039595	LifeLines
0.00533690683462232	0.00369257062172801	0.150514006042405	161	0.757080612073209	0.0351439571623971	cg11766129	LifeLines
-0.0013492891541777	0.00237153524016073	0.570263070703179	161	0.0842754960061752	0.0148602336257342	cg17484733	LifeLines
0.00392421246608066	0.00336463926317846	0.245390747663406	161	0.534455322938812	0.0281720846476311	cg08657391	LifeLines
-0.00193437461392285	0.00588799932739825	0.742982949888548	161	0.793147299967017	0.0394823939589871	cg00588047	LifeLines
0.0132150120263576	0.00457716073618468	0.00447847260130847	161	0.0710968194680854	0.0309010428240703	cg00602891	LifeLines
0.00800462843898281	0.00227501543817854	0.000578942539413538	161	0.868598871972016	0.0154815133111872	cg08095423	LifeLines
0.00342578809996296	0.00829831872626711	0.680337396721045	161	0.828039316799155	0.055384537147359	cg23235067	LifeLines
-0.00217189069005684	0.00212063407389796	0.307448726462006	161	0.0452811889169049	0.0131742626575359	cg03077789	LifeLines
-0.00704539836047239	0.00547823915627545	0.200454518540117	161	0.609441660017113	0.0350186206612525	cg12539787	LifeLines
-0.000840885720381442	0.00287905257074142	0.770647494310713	161	0.819123248922601	0.0240862813253291	cg14514991	LifeLines
5.44659903136267e-05	0.00260996401960449	0.983379060849781	161	0.792721373267905	0.0201906154525938	cg13323074	LifeLines
-0.0290039442525022	0.00839379014593144	0.000719683316213089	161	0.809131441237234	0.0555556889490212	cg06557624	LifeLines
-0.00241922459280595	0.00232907404052605	0.300658366347512	161	0.0681031345029331	0.014463969818143	cg04288036	LifeLines
-0.00837691329939536	0.00602557404790711	0.16657586038532	161	0.649448790565219	0.0379909059022494	cg01232121	LifeLines
0.00385346674805469	0.00201630665738822	0.0579448730758231	161	0.869451733070224	0.0137714738190903	cg07671420	LifeLines
0.00616384470326566	0.00660222335429526	0.352051004135429	161	0.709475675100078	0.0403230279361803	cg14003978	LifeLines
-0.00165164261730349	0.0016743368389156	0.325546321495056	161	0.0243012366172249	0.00997389215780049	cg09920145	LifeLines
0.0039557242739897	0.00212633704284092	0.0648481630045774	161	0.0804814796012357	0.0164877619006712	cg01262913	LifeLines
0.00219241172838046	0.00217918327731501	0.316046214005782	161	0.866868731662142	0.0156753576909308	cg15070208	LifeLines
0.000287923717238223	0.00181005261229431	0.87383414342463	161	0.885884667936177	0.0123588925187313	cg22701938	LifeLines
0.00919865616099983	0.00388311684673583	0.0191508123744254	161	0.875718794869702	0.0244928354034894	cg18455208	LifeLines
0.00114192261483878	0.00738304630652822	0.877296495728188	161	0.196633433540261	0.0473632561924802	cg00925717	LifeLines
0.00473869121659017	0.00267753701813347	0.0788487743939775	161	0.873545638340946	0.0168991588206461	cg17668781	LifeLines
0.000172845349985826	0.00506972050661334	0.97284902748295	161	0.864336303894302	0.0323488809479959	cg05527459	LifeLines
-0.00883414068884791	0.0072686708477452	0.226185840022111	161	0.550766649227729	0.0487654584632935	cg21408915	LifeLines
-0.00435346317717608	0.00435064628619273	0.318652836431154	161	0.768325387287434	0.0438263001852202	cg11798406	LifeLines
0.0019169260335355	0.00330645302666384	0.562974770771211	161	0.85462818917269	0.0254722190253619	cg11579693	LifeLines
0.00044917843628446	0.001977280017147	0.820609445290531	161	0.895412072575769	0.0125666606123459	cg00749199	LifeLines
-0.00402999072877512	0.00671720282217392	0.549469093633812	161	0.366180674986408	0.0479994315958065	cg18346273	LifeLines
-0.00480429659469433	0.00404863098360679	0.237294141337088	161	0.167801065580557	0.0274539842090236	cg14087351	LifeLines
-0.00187876812118127	0.0027392850830183	0.493888588373897	161	0.88284173124149	0.0171158143152038	cg08901307	LifeLines
0.0114105397783623	0.0112302045098438	0.311282553259303	161	0.460625244420985	0.0684723019558394	cg05194412	LifeLines
0.00229549063230964	0.00243086847867096	0.346571925589792	161	0.89387893374986	0.0153034368854629	cg27661091	LifeLines
-0.00120244006091475	0.00227489067969836	0.597906022633914	161	0.0870692226196536	0.0162930814076852	cg15952216	LifeLines
0.00177624283508987	0.00842780940960345	0.833368634745064	161	0.0773674091567729	0.0543787962425174	cg23025942	LifeLines
0.000811678590303242	0.00355172634088738	0.819553453584073	161	0.862093707887437	0.0218323670374354	cg20655644	LifeLines
-0.00966418303804334	0.0115473495104256	0.404006536721205	161	0.544597823339309	0.0701405898797467	cg25952247	LifeLines
0.00154939564603899	0.00975360275730091	0.874003685040567	161	0.693307688807994	0.0666064810938009	cg25400487	LifeLines
0.00106142395191416	0.00306212260415324	0.72936828560067	161	0.82891738583857	0.0189430102355388	cg01934674	LifeLines
-0.00572489358623904	0.0059448868419592	0.337142522909089	161	0.887265482176225	0.0377217480693031	cg10663442	LifeLines
0.00294612797888623	0.00879072461541192	0.738000135018237	161	0.328171749988656	0.0572369685496036	cg07612655	LifeLines
-0.00191184245872383	0.00229801140647738	0.406792939520338	161	0.849512767433923	0.0154930145834766	cg02431114	LifeLines
0.00597941498004897	0.00575367349702649	0.300413765506046	161	0.829760526760237	0.0364558874436054	cg20438269	LifeLines
-0.00397665290257563	0.00688520744471705	0.564453797086439	160	0.753645551386872	0.0489162614148613	cg09112723	LifeLines
0.00316845307779768	0.00240519091566135	0.189788479059286	161	0.904916827949574	0.0153223964221717	cg02492410	LifeLines
0.00861664915698694	0.00758418481006662	0.257762014099761	161	0.788013673724371	0.0468583364635894	cg13155648	LifeLines
0.00176563234591128	0.00280302042651593	0.529742293021866	161	0.817545558913342	0.0180555185586281	cg18154417	LifeLines
0.00383310124324608	0.0124362818804266	0.758354827236448	161	0.408285504084504	0.0771881262605614	cg22298860	LifeLines
0.00243783816659173	0.00381268116574499	0.523563038851555	161	0.430524693312163	0.0599509529587441	cg08800144	LifeLines
0.0113554698788595	0.0202632180154766	0.576066808468454	161	0.408002749313804	0.126237072057429	cg03983883	LifeLines
-0.000806674701058538	0.00314575385916392	0.797977589803937	161	0.853795321276344	0.0205839220389679	cg07972046	LifeLines
-0.000677493957095714	0.00214668838300817	0.752757132523894	161	0.0640896293972597	0.0127370840585803	cg18811860	LifeLines
0.00543241932545222	0.00482791222060459	0.26234605268354	161	0.846003040027503	0.0292663795445922	cg11006676	LifeLines
-0.00142626562503179	0.00415160652885702	0.731682360687697	161	0.334885466592623	0.0395131269133007	cg13232525	LifeLines
0.0033563678408955	0.00246050035056089	0.174635352382862	161	0.876210208362448	0.0155154403011544	cg01425763	LifeLines
-0.000259406326799607	0.00273213840714247	0.924487698361182	161	0.810837114179016	0.0190830369131939	cg00852773	LifeLines
0.00527717321144807	0.013210362627661	0.690149711560259	156	0.7887978426733	0.0800885575162853	cg26124780	LifeLines
-0.00646529959914584	0.00527512881075004	0.222315345213	161	0.674134444651827	0.0362752787715047	cg18291698	LifeLines
0.00171077434056581	0.00432898764044041	0.693279171359966	161	0.291558952219161	0.0316567061718305	cg12406027	LifeLines
0.00534697609136091	0.0023475280684587	0.0241961827229363	161	0.894361768434093	0.0170124792821767	cg08670534	LifeLines
-0.0016375310998819	0.00252962652353232	0.518427782602492	161	0.881088416276579	0.0156029020147748	cg11468635	LifeLines
0.0178920835710498	0.00661458113824489	0.00765577390124122	159	0.0693550135423974	0.0423614130252825	cg02993010	LifeLines
0.00262775894124637	0.00802552979218024	0.743818714457102	160	0.17461825126146	0.0504497399451025	cg05812452	LifeLines
0.00717806439046702	0.00663193429030213	0.280882062637761	161	0.290107848489119	0.0414688535134282	cg17309077	LifeLines
-0.000578424634621736	0.0050452155614427	0.908881531419499	161	0.876779147452593	0.0306997273613106	cg13673603	LifeLines
-0.00741890043136519	0.00457714428956603	0.107205891281866	161	0.129935708468056	0.0288276877189867	cg18486235	LifeLines
-0.00125578818833767	0.0021742079743927	0.564434543484189	161	0.859193850335652	0.0138884247534121	cg00174855	LifeLines
0.00224446689252197	0.00400276441264713	0.575841662365531	161	0.868433267329686	0.0252516087936091	cg17837371	LifeLines
0.000671032132742298	0.00207022827890346	0.746300202808515	161	0.855955961560922	0.0151945789131964	cg21619825	LifeLines
-0.0041286897210841	0.0140263782268598	0.768907178237963	161	0.514568768840255	0.0865173769591979	cg02079122	LifeLines
-0.00815965947253007	0.00371634658193304	0.0296983416034551	161	0.480282036770168	0.0268773362347913	cg03353971	LifeLines
0.00113635251489011	0.00238729895560814	0.634786410365445	161	0.850565267466475	0.0180412337512442	cg25153852	LifeLines
0.000386697738772219	0.00239047424601085	0.871713685589575	161	0.877521999565609	0.0165328220552736	cg13448404	LifeLines
-0.0024634118691293	0.0032927156100293	0.45557921331124	161	0.84489860070335	0.0233645479259108	cg20581070	LifeLines
0.000308134187602589	0.0054727230085741	0.955176904025687	161	0.440899937597678	0.0330411255716148	cg03993550	LifeLines
0.00495655478688945	0.00249952646462062	0.0492438808078904	161	0.867575716910971	0.0158775028062323	cg17137307	LifeLines
-0.00226972092747903	0.00849543351400794	0.789715657904302	161	0.809484250974399	0.068248533739737	cg11739508	LifeLines
0.00387174062462863	0.00226633156552083	0.0896922102584057	161	0.846544111200724	0.0167191321511063	cg00679662	LifeLines
0.000385732157846523	0.00221349642561838	0.861899603791691	161	0.806654913229912	0.0163056491468135	cg23679767	LifeLines
0.00199623229157308	0.0055164426263225	0.717972762881948	161	0.796157301142589	0.0437528710011849	cg17210999	LifeLines
0.00351334542365672	0.00350126197207323	0.317303411636855	161	0.0714589945179427	0.0227200639192611	cg01845178	LifeLines
0.00367382548873562	0.00381164023157063	0.33671799707582	161	0.840955019391194	0.0244029044618072	cg09249998	LifeLines
0.000225506020927705	0.00219084532458903	0.918158934875463	161	0.0720081749781999	0.0173542879119217	cg01625368	LifeLines
0.00212689871361648	0.00989006342372866	0.830025246658833	161	0.67570507509635	0.0694808303986051	cg13212668	LifeLines
-0.00376198957166859	0.00753193532282697	0.618198870008712	161	0.582075011884341	0.0478723876069174	cg19363607	LifeLines
0.000393585226881037	0.00326684913893261	0.904269715231206	161	0.174686622066604	0.0354613553428172	cg12786697	LifeLines
0.000512655459558158	0.00242462960731427	0.832841446918057	161	0.050673450915385	0.0149954792572633	cg15538837	LifeLines
-0.00417432195274898	0.00653983779928308	0.52428396446773	161	0.827016118577784	0.0422755096196882	cg24026226	LifeLines
3.34316379543953e-05	0.00341687390179635	0.992206758420218	161	0.83799662691901	0.0225210654898013	cg09752625	LifeLines
0.0066588081742324	0.0067240872945498	0.323669909566365	161	0.532798177233586	0.0714072681053464	cg17295556	LifeLines
-0.00167767530161986	0.0025122262421838	0.505312825880221	161	0.711080322049097	0.0359198501989303	cg03328369	LifeLines
-0.000190868551889307	0.00984982366322997	0.984566307599981	160	0.853263741719219	0.0751323962673892	cg00872486	LifeLines
-0.000779753766635724	0.00354492480955887	0.826206905568049	161	0.0811306856376335	0.0272165340773215	cg23212838	LifeLines
0.0133792173165488	0.0125735005742026	0.289048929394254	161	0.707128565591026	0.0812477098868685	cg26343358	LifeLines
0.00206242694949231	0.00240454084702054	0.39245195116604	161	0.826180260916148	0.0150842837724246	cg12867876	LifeLines
0.000734178414404648	0.00718194018657856	0.918717845333129	161	0.0911769038492602	0.0445607694282832	cg09322114	LifeLines
0.00341977719899905	0.00228492106251517	0.136637313727081	161	0.862269977710747	0.0143550895600727	cg02189760	LifeLines
-0.00075517821734385	0.00225468155319651	0.738152687529149	161	0.872049094074243	0.0144239450587041	cg14864365	LifeLines
-0.00816053735800622	0.00515595944976928	0.115644832615266	161	0.482352150007239	0.0502232226738143	cg18196453	LifeLines
0.00132574476990773	0.00407642082071074	0.745478079566991	161	0.858872882279054	0.0244545494574004	cg16427753	LifeLines
0.00359381262018346	0.00256310675817494	0.162998559034971	161	0.904123829226936	0.0163294064907887	cg10544611	LifeLines
-0.00232644877496433	0.0030364951416083	0.444842471393654	158	0.0341058249383941	0.0181648123749196	cg16505946	LifeLines
-0.000740380771995314	0.00403078184390551	0.854518038522578	161	0.288743321628427	0.0564508737705985	cg23450649	LifeLines
0.00125267383843303	0.00521733832229615	0.810590866500796	161	0.18035720206586	0.0353063638502927	cg24245367	LifeLines
0.000737370561960885	0.0038469938431985	0.848263510353593	161	0.0407866779283226	0.0236122616912239	cg01802653	LifeLines
0.00316245708564126	0.00245578145517318	0.199866952059262	161	0.881946084427167	0.0153202568100904	cg09149894	LifeLines
-0.00281250162776888	0.00605606775036667	0.643045423156949	161	0.680931536695758	0.0389838648277993	cg16371688	LifeLines
-0.000150628011818367	0.00384234206116417	0.968782785871278	161	0.813489147943524	0.0239900840707354	cg12486635	LifeLines
0.00453948748660602	0.00559466354133699	0.418459126881614	161	0.803722224990376	0.0379124704294423	cg25188071	LifeLines
-0.00166314905377822	0.00516073271464887	0.747709199591901	161	0.0801287285840812	0.0348871154703733	cg03326689	LifeLines
-0.0285471123536801	0.0172290340542616	0.0996832979919504	161	0.710485531429527	0.109115042681547	cg24804488	LifeLines
0.00254972731475602	0.00310478826917586	0.412857511449241	161	0.875873220936827	0.0189101005498361	cg02137872	LifeLines
-0.000786005621867034	0.00340746304867458	0.81789270409707	161	0.865387711190727	0.0211561584835888	cg00531463	LifeLines
-0.00164080031400573	0.00311937628929761	0.59968441213825	161	0.866057433764854	0.0185447496563301	cg08163642	LifeLines
0.00762366884453103	0.00442554817961788	0.0870693348189618	161	0.753930489371931	0.0303698388299718	cg17922749	LifeLines
0.00226275533028831	0.0031351419324511	0.471609035287248	161	0.908609391739631	0.0204492666058943	cg07148651	LifeLines
0.00478572217743719	0.00414755944132116	0.250441014273581	161	0.887072592397857	0.0251206981025676	cg27298602	LifeLines
0.00927899177427875	0.00896118781042994	0.302164055162719	161	0.730277787794975	0.0565564781159719	cg01842146	LifeLines
0.00422460673622995	0.00245055033121576	0.0868350041405911	161	0.842170949596919	0.015010320653715	cg21367957	LifeLines
-0.00252381356473641	0.00155134812713662	0.10592492695205	161	0.0530125565734234	0.0122601071973285	cg24964318	LifeLines
0.0062579799684029	0.00449002504305376	0.165510443808406	161	0.836971566985737	0.0272403656081795	cg05392141	LifeLines
0.0101111888240233	0.00641788755445359	0.117312428979285	161	0.800708166893274	0.0402109717044671	cg08521639	LifeLines
0.00126926518983241	0.00400966092473919	0.752035899367784	161	0.230951677046988	0.053595035002543	cg24048497	LifeLines
0.00203141463389821	0.00312886842867133	0.517197512027182	161	0.744608446318147	0.0284209409074362	cg06608224	LifeLines
-0.00118414072544486	0.00378026357719206	0.754543169011381	161	0.885681498553671	0.023008904599375	cg04309437	LifeLines
-0.00460792883736628	0.00903194308946093	0.610694852988142	161	0.393625732841039	0.0581623178497441	cg15558558	LifeLines
-0.001717398805791	0.00333947387861424	0.607839203588988	161	0.649661547454864	0.0604516198968264	cg25433259	LifeLines
0.00537485789056378	0.00526136163667799	0.308673427869138	161	0.896753301288339	0.0314492164807967	cg18383680	LifeLines
0.00195639474187831	0.00569372964266318	0.731637578871404	161	0.530225451140048	0.0427206928287412	cg10012740	LifeLines
-0.00559894246869468	0.00698458825733474	0.42407911541425	161	0.622705544545673	0.0460167952831102	cg24467428	LifeLines
0.00247794822891268	0.00282857964641154	0.38244746103229	161	0.871539213100821	0.0192401148725701	cg16993807	LifeLines
0.00643098751445613	0.00778995617253653	0.410407104196926	161	0.632613997843701	0.0596914806156116	cg17797074	LifeLines
0.000844427402633008	0.0026617989859148	0.751515198699222	161	0.842142283183025	0.0167562786669632	cg25903177	LifeLines
0.00945329340564268	0.00432656775556072	0.03048807246141	161	0.884191033051765	0.0270467355690629	cg13599549	LifeLines
0.00186542188996121	0.00627035800296194	0.766511777733767	160	0.353902461930562	0.070080713705669	cg19214942	LifeLines
-0.00160016531317713	0.00384424761430577	0.677838852837304	161	0.805575773264253	0.0251132020699365	cg10526031	LifeLines
0.00119642084132709	0.00944038534225629	0.899325050458754	161	0.575006057743352	0.0588684434622141	cg19779096	LifeLines
0.00233091842819127	0.00223491570822356	0.298692608942509	161	0.881384360877415	0.0135496708954897	cg03127141	LifeLines
0.000620201898184044	0.00525901529313908	0.906284274458261	161	0.851142051510638	0.0315565074050127	cg05770171	LifeLines
0.0191862509442246	0.010340824918041	0.0655571334977527	161	0.751835685033587	0.0640564676079219	cg23726745	LifeLines
-0.000253073158859267	0.00279355487515192	0.927941116475181	161	0.845067955403846	0.0177481258794842	cg14834082	LifeLines
0.00137684852630445	0.00284039439273688	0.628588310188786	161	0.831607801426565	0.0216059902792434	cg02172637	LifeLines
0.00319455697954502	0.0083980575812482	0.704207032795247	161	0.606865721944834	0.0676709457986651	cg11574745	LifeLines
0.00111099411093384	0.00417549198162648	0.790556811836425	161	0.746571970879896	0.0353854451923736	cg07813265	LifeLines
0.0016885725268547	0.00237771784570245	0.478734459062694	161	0.0594605114381934	0.0145274340915047	cg09417539	LifeLines
-0.00260708442292638	0.00861865430843979	0.76270662996244	161	0.598588195158816	0.0561818379243069	cg05880975	LifeLines
-0.00487370914161059	0.00536940859934561	0.365542636121766	161	0.7991394045711	0.0345202253215364	cg23583457	LifeLines
-0.00697141217845546	0.00428883412457339	0.106217110854608	161	0.377036241241559	0.0734459744706867	cg20571119	LifeLines
0.00726628606287108	0.00584223681186794	0.215584613095269	161	0.193245419357749	0.039534539684662	cg03014622	LifeLines
-0.000163998640538144	0.00256915087609667	0.949189885446676	161	0.862955434256536	0.0170713512327144	cg17891486	LifeLines
0.00970449012722688	0.00491373478796473	0.0501573274795849	161	0.797561427401494	0.0302649134182629	cg27225997	LifeLines
0.0010072727081885	0.0015256792187272	0.510157626950208	161	0.0399161521994213	0.00945964456702305	cg04960591	LifeLines
0.00157496413430218	0.00364403753738276	0.66623150789776	161	0.869382721274704	0.0226604993087374	cg08464557	LifeLines
0.00370137504554005	0.00224517496455353	0.1013816803802	161	0.0612296436753797	0.0142124440846684	cg08787401	LifeLines
0.00102333214772284	0.00168565713111965	0.544739434073667	161	0.054468580443192	0.0108640910126267	cg01991383	LifeLines
0.00705933486301055	0.0049750335807508	0.158044255730281	161	0.816179941720714	0.0316052876120568	cg11320259	LifeLines
0.000859263571488141	0.00373957892243315	0.818587836662877	161	0.111760653796714	0.0259908733168174	cg04486019	LifeLines
0.00562011362034474	0.00897577085110627	0.532199016430136	161	0.776306843673131	0.0572266665945094	cg01513086	LifeLines
0.00498076233934133	0.00963772457695922	0.606078738217783	161	0.679874391209089	0.061305006381892	cg15311873	LifeLines
-0.00317617577102865	0.00325736204592252	0.331135336152984	161	0.868395786940726	0.0202603786324807	cg06188746	LifeLines
0.00242055389177531	0.00204013854395989	0.237365642934449	161	0.877649771029104	0.0169642346628986	cg05385260	LifeLines
-0.0024801638341591	0.00402117131045483	0.538342769564087	161	0.0725107152194819	0.0266649373398924	cg24375257	LifeLines
-0.00217982644924611	0.00720265611495867	0.762593432725065	161	0.727709657003479	0.049033640253111	cg14977496	LifeLines
0.000718108708234562	0.00230526118590184	0.755858366830002	161	0.0662409972993635	0.0144430605801128	cg01079345	LifeLines
0.00366849757181649	0.00384417920284316	0.341509501924028	161	0.196122894676876	0.0454930674084465	cg01542452	LifeLines
0.000247144046047366	0.0038198637918109	0.948501603813496	161	0.726875087499083	0.0298507985754577	cg17305035	LifeLines
-0.00608158531459745	0.00608128625344101	0.318941283385136	161	0.819560216220504	0.0362872422741823	cg13474083	LifeLines
-0.00233703545017223	0.00206718131215146	0.260101653103623	161	0.066520151054183	0.0152826122985256	cg17895236	LifeLines
0.00229798147193971	0.00558086877697281	0.681118824245136	161	0.770323606188713	0.0369045909932218	cg15289253	LifeLines
-0.000951052431162544	0.00304100488047946	0.754922333514942	161	0.0406495550228106	0.0182214106877341	cg21379885	LifeLines
-0.00127766655011226	0.00308953618355316	0.679813142029894	161	0.0359184403234506	0.0187130274402152	cg17762192	LifeLines
-0.00197266748016887	0.00665562042769075	0.767352522839073	161	0.780301960649399	0.049114944567824	cg15908988	LifeLines
-0.00367665996338701	0.00196631235239779	0.063510598199273	161	0.0786384511480727	0.0157242781131248	cg17846194	LifeLines
-0.00103363306959063	0.00803166982477069	0.897776366978098	161	0.674800668226651	0.060863618281447	cg14813741	LifeLines
0.000967316026743257	0.00476046360915354	0.839263305259233	161	0.695059556628875	0.0412126072408571	cg07161588	LifeLines
-0.0129906010066596	0.0132720306177518	0.329300227609936	161	0.599000651378179	0.0832734049447551	cg24989176	LifeLines
-0.00479838250784572	0.00760613770861755	0.529120569642098	161	0.335508736059951	0.0514063028886762	cg20281573	LifeLines
0.00155122633227432	0.00262049589988852	0.554793556729761	161	0.885842754284709	0.0161762795059498	cg04668521	LifeLines
-0.00187288545883539	0.00389405538326917	0.631264804169028	161	0.731023361131689	0.0278119299755419	cg05398769	LifeLines
0.00256415433280303	0.00200170201792292	0.202229246998469	161	0.878172190839562	0.0133956246616713	cg09136786	LifeLines
-0.0113762326089606	0.00677629605770183	0.0953246565782918	161	0.69814587597661	0.0437168993900001	cg03039335	LifeLines
0.00186204345822427	0.00275891487363334	0.500794776272962	161	0.749176199037207	0.0219686810826964	cg01003928	LifeLines
-0.000720740110003084	0.00506953237906175	0.887140998009325	161	0.870005215739802	0.0322403209116123	cg04844120	LifeLines
0.00410633231152869	0.00434119498037575	0.345762906244518	161	0.288952946399685	0.0367116870081782	cg07065217	LifeLines
0.00731207487794168	0.00558831422944503	0.19277405376202	161	0.390024903225123	0.0388917115592525	cg17422460	LifeLines
-0.000159184500661229	0.0050159848218077	0.974726372233587	161	0.252839486325273	0.0386333005937251	cg13531599	LifeLines
-0.00333194222435199	0.00367175984185546	0.365663679862379	161	0.746569602041561	0.0413458719970843	cg20994481	LifeLines
0.00278647022387102	0.00524629304233264	0.59613490607964	161	0.556935215900595	0.0591503994575703	cg08248297	LifeLines
0.000193831352794279	0.00194698502118235	0.920834489022309	161	0.0581097905998581	0.0149559424593264	cg05215474	LifeLines
0.000298676224545699	0.00357564178020547	0.933543906636097	161	0.810033776754184	0.0321518022805489	cg10330169	LifeLines
0.000846669872680369	0.00198488847362491	0.670329651053447	161	0.854054908198271	0.0133336722631773	cg24432968	LifeLines
-0.00637202602365361	0.00421073446816312	0.132369923248642	161	0.886080585232597	0.0261179349007321	cg21474351	LifeLines
-0.00323119815213934	0.00330397016009696	0.329704701651383	161	0.836504520513624	0.0248571659838239	cg19986295	LifeLines
0.00605779760605993	0.00936704025394721	0.518832347847334	161	0.713558038382608	0.0561937988294788	cg07915849	LifeLines
-0.00257868810286708	0.00479632918960216	0.591645638533856	161	0.868502762693036	0.0302627304662869	cg25578048	LifeLines
0.000418207211080987	0.00505961803980922	0.934238376123174	161	0.17263128037532	0.0332828645022196	cg02966722	LifeLines
-6.74533909283143e-05	0.00227498721788778	0.976386673435171	161	0.886453772279966	0.0148438387049428	cg16898491	LifeLines
-0.003783104159811	0.0087711038606176	0.666875904673208	161	0.772388514535748	0.0590892558330202	cg02321845	LifeLines
0.00263837697449858	0.00146484176510596	0.073745523943374	161	0.0514494175088829	0.00980484904446187	cg26486113	LifeLines
0.0034828919702541	0.00487315469963243	0.475929535265217	161	0.799169972009292	0.031485073971163	cg05772555	LifeLines
0.00303711807179325	0.00309488418475884	0.328050950035983	161	0.868528206020659	0.0193765812793311	cg04013448	LifeLines
-0.00109304043063296	0.00627085019076177	0.861868913100463	160	0.72327499173079	0.0462743151358615	cg23872009	LifeLines
0.00389897270317796	0.00384159825581658	0.311815777405393	161	0.86247230537213	0.0241642194975847	cg13981572	LifeLines
0.00287622607766405	0.00287750966342071	0.319180185540421	161	0.796550406120661	0.0178568462596942	cg11995137	LifeLines
0.000904464331111827	0.0028541039573758	0.751772490650996	161	0.902315166891118	0.0182228831356264	cg01355876	LifeLines
0.00239665677867472	0.00400892391177939	0.550879253152502	161	0.055564524917849	0.0255916773972965	cg21634673	LifeLines
-0.000300851945225257	0.0027928174794793	0.914362958073035	161	0.889175608307612	0.0177705207595714	cg12973549	LifeLines
0.000324204144947766	0.0034141303054868	0.924477192267352	161	0.728286296340734	0.0224794386391445	cg10696445	LifeLines
-0.00559115971198255	0.0068355490306775	0.414716786385051	161	0.673033600251549	0.0542913062120252	cg00421693	LifeLines
-0.000732771460446449	0.00285992901803956	0.798141511594843	161	0.873055587937901	0.01828426622869	cg25080260	LifeLines
-0.00406258574695969	0.00270168065385614	0.134812178265169	161	0.826913190948603	0.0213345361834245	cg00718527	LifeLines
-0.00109156786021912	0.00252823228335833	0.666559009211818	161	0.735148166530358	0.0252935875398803	cg13200704	LifeLines
0.00644487434492929	0.00515766578227546	0.213455427652918	161	0.714509857495807	0.040394020387196	cg14555811	LifeLines
0.00825504244993349	0.0074905975730945	0.272251629695991	161	0.707235403571079	0.0480064222578874	cg19085165	LifeLines
0.00148842555935366	0.00324707623149384	0.64735423407206	161	0.761360163508558	0.0264460484756849	cg04898835	LifeLines
0.00373029591632518	0.0035054148868304	0.289016459160614	161	0.837867827253898	0.0269824533053374	cg13572037	LifeLines
0.000480621461026868	0.00179872413582501	0.789691226538097	161	0.0582557796941679	0.0112025412632343	cg27167439	LifeLines
-0.00727683396816294	0.00649076319276452	0.264083333771715	161	0.548955251002265	0.0396079071148431	cg23976431	LifeLines
0.000454519673739416	0.00312098110485326	0.884411522963933	161	0.843222460583789	0.0198720412562372	cg08851810	LifeLines
0.00291924720600102	0.00395767682829295	0.4619314463024	161	0.441544768534041	0.0477945505093393	cg26483667	LifeLines
-0.00268331991358985	0.00268728525657443	0.319677188212669	161	0.871134166675339	0.0164642259843522	cg00304947	LifeLines
-0.000525340511509245	0.00264340307526997	0.842745400111126	161	0.872107110368044	0.0177810313609503	cg04376808	LifeLines
0.000866271158700108	0.00928864212855063	0.925823805724871	161	0.162329531272487	0.0759356937411721	cg03367519	LifeLines
0.00256665847765069	0.00288270164623532	0.374734421374141	161	0.869863049046435	0.0179105813837005	cg24997677	LifeLines
0.0140789786234379	0.00975854386449812	0.151252252378786	160	0.801816532274347	0.0655799850056799	cg14511259	LifeLines
0.000765409694362006	0.0111949958925733	0.945584093349969	161	0.805687599633455	0.0750111280528896	cg07310930	LifeLines
0.00177263348707712	0.00213473569403196	0.407681963776193	161	0.0605402623491551	0.0131510190059637	cg06517489	LifeLines
0.00194575834076535	0.00288682942451575	0.501369268622651	161	0.80158828290809	0.0192215729379584	cg15208638	LifeLines
0.00361441118445875	0.00798363052299392	0.651416812104983	161	0.777461508967415	0.0532573126195015	cg08162263	LifeLines
0.0032250925734831	0.002890835090394	0.266414869820562	161	0.776250115587994	0.025883991792812	cg02765820	LifeLines
0.00143391436479285	0.00162721847667732	0.37965480079023	161	0.907628878485906	0.0101731727029974	cg01006231	LifeLines
-0.00824586316118205	0.00558029730523354	0.14164888444867	161	0.294947647439858	0.0492444184461897	cg10163136	LifeLines
0.00400070044688498	0.00547593057106801	0.466195899426599	161	0.812702631245034	0.033734326227117	cg10962930	LifeLines
0.00450616753057712	0.00565481733583522	0.426819131913299	161	0.851875716563918	0.0347292766624951	cg17677042	LifeLines
0.00332195116795411	0.0028126873175384	0.239499452317269	161	0.883711617888042	0.0170406165781405	cg21916297	LifeLines
0.000992928830260435	0.00359110686627908	0.782557705045405	161	0.822163416932288	0.0220995107802529	cg20312457	LifeLines
-0.00405836031805926	0.00630099875963284	0.520591280494997	153	0.0645045158283763	0.0373212934654879	cg11025193	LifeLines
-0.000195266009908248	0.00420279500547669	0.963006317597615	161	0.837405597012128	0.0281428584475434	cg14318180	LifeLines
-0.00461192767168681	0.0079677466391939	0.563599437852544	161	0.59477060208349	0.0487531006370647	cg24609704	LifeLines
0.00149416950566713	0.00282458635654781	0.597617769761969	161	0.783448600006084	0.0185874271658017	cg21129253	LifeLines
0.000406093773826105	0.0058074277780944	0.944347754592282	161	0.800834517457645	0.0385276832128091	cg00637744	LifeLines
0.00100038037248303	0.00306470401942809	0.744574130095155	161	0.875748135554137	0.0199065650984207	cg07158163	LifeLines
0.00318231776217749	0.00565483530542001	0.574467077715259	160	0.0737213935636145	0.0357611997571051	cg14150252	LifeLines
0.00204679250587913	0.00504369758703378	0.685474928800429	161	0.839355241482753	0.0333111483002802	cg01109187	LifeLines
-0.00290369879717692	0.0020862921240809	0.166100049730464	161	0.0689426435385395	0.0160055065298566	cg01968493	LifeLines
0.000352373786168266	0.00333795847555817	0.916071871494746	161	0.827399200255209	0.0251793539555531	cg17075459	LifeLines
-0.00204800690211536	0.0068488564392298	0.765343118258682	161	0.384316085654643	0.0425812000024847	cg00110785	LifeLines
0.00880435129824086	0.00915785151460476	0.337941008981066	161	0.808898631104394	0.0564958063155295	cg04144222	LifeLines
-0.00337291690178168	0.00438201849634893	0.44271097068116	161	0.802251372457613	0.0272961295059893	cg14320036	LifeLines
0.00326515778030402	0.00241672865648294	0.178764581714305	161	0.860310496152441	0.0164761058522847	cg08983446	LifeLines
-8.21515778472412e-06	0.00203405066729095	0.996783012555448	161	0.0541945007887427	0.01209857251789	cg17256555	LifeLines
0.00688594786953684	0.00500894198882816	0.171321067233338	161	0.23822983758375	0.0407679118386175	cg02985292	LifeLines
-0.00437981066867638	0.00318473822790933	0.17116055503314	161	0.818782388858009	0.0202628815802182	cg14880340	LifeLines
-0.00464471558080743	0.00265200518341135	0.0819774017276521	161	0.0380798162351823	0.0167766557489346	cg18422603	LifeLines
-0.0029089691258034	0.00325552381336852	0.373033933106201	161	0.797055953142462	0.0210611101010633	cg16455471	LifeLines
-0.00292853911907583	0.00446927944269237	0.513331621571205	161	0.742036561041516	0.0326101996439932	cg24660073	LifeLines
-0.00124970466093209	0.00151047698224488	0.409384623360551	161	0.0553827093013175	0.00966345592153407	cg14890446	LifeLines
0.00385863263476514	0.0040183618075543	0.338516883970868	161	0.858661705813647	0.0239004758702835	cg26898127	LifeLines
0.00107958389379042	0.00803857787192875	0.893351301095043	160	0.781804041636344	0.0497903985720939	cg08299880	LifeLines
-0.00885284063939517	0.00617047475756257	0.153508396701155	161	0.138650064977671	0.0481779844333618	cg00144550	LifeLines
-0.00182010631653404	0.00159009618330731	0.254226500751157	161	0.0581086795683875	0.0100810750607211	cg23490289	LifeLines
0.00412986273476242	0.00243832476147097	0.0924490474037249	161	0.801877687731537	0.0167765662226195	cg08342791	LifeLines
-0.00486231677340363	0.00375397733411991	0.197280382577422	161	0.792603308690678	0.0264615442896946	cg13553499	LifeLines
0.00121164235801006	0.00230613470577332	0.600102414843003	161	0.85928524075104	0.0144416677566998	cg08314751	LifeLines
-0.0146830027895121	0.00637684914535959	0.0227174167751485	161	0.766724434998268	0.042685965041295	cg18160157	LifeLines
-0.00361421421005058	0.00335219549937107	0.282738982938164	161	0.699061074139081	0.046923742455513	cg06067885	LifeLines
0.00115760169665199	0.00304995328860103	0.704832938446345	161	0.907581567619036	0.0183548985923777	cg13028683	LifeLines
-0.00407578873442641	0.00166372485531474	0.0154765044427728	161	0.0364697309718604	0.0103643946397048	cg03042870	LifeLines
-0.00760350867671743	0.00504919393092568	0.134257014441495	161	0.763787017212983	0.0312309271250586	cg13793687	LifeLines
0.00739647691637194	0.00290638941613401	0.011969346121735	161	0.858378525973217	0.0177398542177547	cg09215989	LifeLines
-0.000366463307958221	0.00401843679052292	0.927462260546654	161	0.192126348749724	0.0296092245144557	cg14360777	LifeLines
0.000528707521874173	0.00298317689939763	0.859573609741744	161	0.783825498947416	0.0230352092838468	cg08683731	LifeLines
-0.00957406425238383	0.0049769000835995	0.0563380848544523	161	0.688848532926478	0.0375132777995816	cg15383740	LifeLines
-0.000105122111254633	0.00370576209252695	0.977408019172093	161	0.299985186688956	0.0531918027016534	cg00393957	LifeLines
-0.000627379442625137	0.00207174883646915	0.76245348944561	161	0.895079237070878	0.0128118993995667	cg02576247	LifeLines
-0.00444984962163187	0.00266968563264126	0.0976966912828619	161	0.0926901366235701	0.0204417470933202	cg20809991	LifeLines
0.00252825891789922	0.00260678568060851	0.333712284368938	161	0.861253711837998	0.016809647805839	cg05406469	LifeLines
-0.0105547080845289	0.00896224813821813	0.240838219525317	161	0.806082164398293	0.0584515542779767	cg06886080	LifeLines
-0.00168301109734424	0.00408942887227317	0.681271620217618	161	0.844479946354085	0.0300664781028546	cg18365027	LifeLines
0.000479471929006178	0.0057785945326349	0.933986026536016	161	0.803729182314877	0.0374152387066555	cg03448964	LifeLines
-0.000553161380753422	0.00283564757578722	0.845606148458326	161	0.884300186687754	0.0175216147878929	cg02582514	LifeLines
-0.00148567360138945	0.00452774542712582	0.743286061438303	161	0.659339722684808	0.0284830790992256	cg19230532	LifeLines
0.00406053289192425	0.00291250410322976	0.165383628562928	161	0.856110329761874	0.0177749578865351	cg03044837	LifeLines
-0.00771778366528784	0.00452872931684502	0.0904741725727186	161	0.71687020083558	0.0308809676970235	cg02887497	LifeLines
0.00322128395624723	0.00331368711250685	0.332601279628225	161	0.891578322661182	0.0196833576634639	cg13750142	LifeLines
0.00703642859318189	0.00461687281305946	0.129654873960217	161	0.875149346922872	0.0317723353398414	cg09572352	LifeLines
0.00230645644093194	0.00149408362244168	0.124819367102673	161	0.0376895750951387	0.00930983838991437	cg24703625	LifeLines
0.00032794936551272	0.00223042955396749	0.88330788969205	161	0.0657105092517857	0.014079583353553	cg22782018	LifeLines
-0.000280996393602038	0.00600723430378626	0.962755413933269	161	0.7996052161666	0.0366376277091771	cg06789194	LifeLines
-0.00586390763462318	0.0036809480108113	0.113313290520624	161	0.267152781932435	0.0262079163960635	cg17238334	LifeLines
-0.0129883428598056	0.0217775397639442	0.551824960809535	161	0.575578308227348	0.137242430076813	cg15529130	LifeLines
-0.00772450143210544	0.00513475360749724	0.134649727870832	161	0.0732972785463915	0.0343514412079177	cg14814195	LifeLines
0.00136207978073517	0.00430185255309729	0.751979419305414	161	0.769274096256481	0.0275111828563547	cg16926095	LifeLines
-0.00590989728356701	0.00290465355577911	0.0436979258393846	161	0.888478013310057	0.0182675722704422	cg00808492	LifeLines
0.00522939219778076	0.00352687625170844	0.140302486046198	161	0.0556653180209595	0.0229016636294818	cg15788625	LifeLines
0.00123940853219985	0.00293905927824651	0.673862458408516	161	0.770082196503486	0.023993881037414	cg16967068	LifeLines
-0.00262477571132239	0.00441902816361562	0.553450537923771	161	0.826572657729948	0.0316564459451906	cg06545409	LifeLines
0.001697627009426	0.00253568845447648	0.50423808590414	161	0.821757590341748	0.0255674946715894	cg20681321	LifeLines
0.00169818668725507	0.00253587994783364	0.504129904856246	161	0.899860841010713	0.0159733311677241	cg08162092	LifeLines
-0.00371113401725668	0.00422048170307082	0.380675310946485	161	0.76979559671475	0.0284817710820428	cg16294641	LifeLines
-0.00095161155702077	0.00254295952072965	0.708787884916769	161	0.88638734410054	0.0157448245207475	cg13524307	LifeLines
0.00310741320346885	0.00359593522789433	0.388925165318859	161	0.856514369785404	0.0290148388436695	cg08847738	LifeLines
-0.00778027843307134	0.00754903550195859	0.304417678533622	161	0.287247739499367	0.0472723164926725	cg05322222	LifeLines
0.0010444390696172	0.00477999140371182	0.827342902331564	161	0.775350951248534	0.0324784419634721	cg16384429	LifeLines
-0.0020163701007326	0.00420711830453306	0.632459516678644	161	0.836261516518218	0.0271784739082486	cg06813597	LifeLines
0.00336559455116239	0.00995641975074009	0.735830921624746	159	0.812941224670619	0.0681838127470702	cg00739066	LifeLines
-0.00699867471364626	0.00458203413570425	0.128821008128327	161	0.614007453559217	0.0608400003531018	cg08859278	LifeLines
-0.010455789112622	0.00539552926397233	0.0545700520214012	161	0.748902914843168	0.0340343935789455	cg20148084	LifeLines
0.00387531851099413	0.0033256581908576	0.245806503886576	161	0.906352167264913	0.0211461830805665	cg21112220	LifeLines
0.00156903245727772	0.0021459342378672	0.465850081680347	161	0.837102711642724	0.0144050334018338	cg18623476	LifeLines
-0.0035554926032754	0.0025381948601837	0.163396984635029	161	0.0840111486773718	0.0160589573285567	cg09902029	LifeLines
-0.0116538681760033	0.00898604660738072	0.196716607025421	161	0.104949228447844	0.0555084470076815	cg20636249	LifeLines
-0.00156605993491254	0.00259987723054774	0.547869457016451	161	0.898586627037352	0.0163964752618015	cg10710457	LifeLines
0.00863040658872092	0.00589976223127928	0.14566063969479	161	0.481494351752676	0.0804690157192951	cg25757820	LifeLines
0.00454740902678943	0.0041243826631578	0.272029307618182	161	0.805322756180878	0.0296687273256929	cg25846372	LifeLines
-0.000244276755979531	0.00436472932540624	0.955445351677239	161	0.837559208369611	0.0262571196438848	cg19912197	LifeLines
0.00457310550758474	0.00304786852086451	0.135663165225621	161	0.188917474485809	0.0325108585555573	cg26552641	LifeLines
-0.000591129575187167	0.00259623415732248	0.820207881547786	161	0.832115897954098	0.0208502425416027	cg00617975	LifeLines
-0.00192056571055428	0.00376202514368935	0.610462565129312	161	0.861315846843009	0.0238217659667193	cg06867876	LifeLines
-0.00292630750148441	0.00353073015821303	0.408564350838927	161	0.742613599951277	0.0308814826023136	cg09427959	LifeLines
0.000595246530537882	0.0016356400503885	0.716442211833987	161	0.0383492987382622	0.0100645752123339	cg19207295	LifeLines
0.00142794863485264	0.00441528955845467	0.746847554003667	161	0.823068854283128	0.0265891989497864	cg01022012	LifeLines
0.000834255448361861	0.00534228136601215	0.876121916443639	161	0.841311976122145	0.0328034741585538	cg08525835	LifeLines
-0.000516121239867638	0.00270780313479313	0.849099730686399	161	0.718824996951639	0.0317046381829062	cg07244547	LifeLines
-0.0026542403924362	0.00342465561906563	0.439570284832928	161	0.185201144829303	0.0276067304088707	cg26084511	LifeLines
0.00317590599645547	0.0023843212845047	0.184937125649559	161	0.0659927000169828	0.0167074782691766	cg11010122	LifeLines
0.00504287137814244	0.0141794997175539	0.722619590948945	161	0.449005810580769	0.0857390783779599	cg26435773	LifeLines
-0.00523948544890493	0.00897639137761234	0.560331597728622	160	0.785004832484818	0.0551643984771778	cg12826529	LifeLines
0.00376131450036221	0.00419627488827592	0.371543505290515	161	0.412835595052302	0.0326647612746806	cg19791728	LifeLines
-0.00261251381069667	0.00385049925272918	0.498536952704398	161	0.86861269452441	0.0233512936229194	cg04217084	LifeLines
0.00290897655069017	0.00345007418582459	0.400516260150675	161	0.856771232302071	0.0258847364832255	cg18542613	LifeLines
0.00301167992591522	0.00317342247955609	0.344172527571238	161	0.808616245278392	0.0225779834783514	cg02900740	LifeLines
0.00621528990363937	0.00872681158936867	0.477481454324189	160	0.792505411183496	0.0593250637847681	cg04354845	LifeLines
-0.00344847451662705	0.00356547334341616	0.335050665782865	161	0.794881048750685	0.0228763681682477	cg08210814	LifeLines
0.00497191682159761	0.00418275932814524	0.236499722534558	161	0.821498060594659	0.0261621410405479	cg15612847	LifeLines
0.00120437975479369	0.00605787871721188	0.842686299310961	161	0.77551282483849	0.0393464547639914	cg26085663	LifeLines
-0.001706633494185	0.00365532288644878	0.641274604941061	161	0.838245086316624	0.0244451613745821	cg19189115	LifeLines
-0.000400566919117425	0.00394464350242906	0.919255534692462	161	0.0711032144247272	0.027363035372356	cg12179826	LifeLines
0.00234571541572904	0.00216858229484635	0.281177442470331	161	0.873781377777198	0.013794362841159	cg14785392	LifeLines
-0.00158854580233473	0.00336200692550652	0.637275994094332	161	0.795405728779072	0.0215592813451926	cg00462700	LifeLines
-0.00302841528464249	0.00736147776005357	0.681392135836001	161	0.209447895744429	0.0471387714920361	cg10673740	LifeLines
-0.000863172678877058	0.00247171344505539	0.727427037517415	161	0.89688534811861	0.0147849861507068	cg03585323	LifeLines
-0.000543916394324338	0.00654604372447462	0.933893107548938	161	0.666085239154082	0.0481068595366822	cg11968680	LifeLines
-0.00137843814850973	0.00344425231288212	0.689583841635689	161	0.712603971891759	0.0321530460620055	cg21276056	LifeLines
-0.00259077439366384	0.00165304406341595	0.119215304199189	161	0.0361592401839987	0.0101664033869429	cg23983340	LifeLines
0.00154613002477923	0.00266254046310607	0.562339756477316	161	0.835626067747566	0.0166603277644691	cg03289833	LifeLines
-0.00181416861145818	0.00197862919816536	0.360716765894076	161	0.0559526669493133	0.0133205333682324	cg26660414	LifeLines
0.0119674259970957	0.00666719108069956	0.074726751701984	161	0.141178731085929	0.0423670675913104	cg08784464	LifeLines
0.00749339098903147	0.00478633237370089	0.119611645790825	161	0.412857665858398	0.0326213826367828	cg10101975	LifeLines
0.00480086632349918	0.00423051584999128	0.258311169124235	161	0.880730583934846	0.0263781965959187	cg10498926	LifeLines
0.00256749177606751	0.0104237537093049	0.805786967075282	161	0.666914273603621	0.0633744003290431	cg15057250	LifeLines
-0.0040788577613455	0.00293338150844815	0.166493994009425	161	0.873514360026654	0.0207064096176564	cg07068554	LifeLines
-0.000552443782515723	0.00281826927797206	0.844865238528836	161	0.808880308332044	0.020389616646226	cg09103423	LifeLines
0.0102176798415444	0.00670149151163045	0.129500324864873	161	0.129308055219306	0.0413119360414272	cg01502588	LifeLines
-0.0104060763229123	0.0132303200206179	0.432866248512787	157	0.752287576066611	0.115428156053653	cg20972966	LifeLines
-0.000170097259817045	0.00353839320934743	0.961724643090291	161	0.808690990091342	0.0215704099211935	cg22499348	LifeLines
-0.00453820202089692	0.0018150510835027	0.0135137043472407	161	0.0710248867297174	0.0119500455438941	cg06631912	LifeLines
0.00487198888463432	0.00286287229011596	0.0909244308894843	161	0.860837133765225	0.0179994244674742	cg09394488	LifeLines
0.00625617092011521	0.00399680166868309	0.11967882830505	161	0.860345656257657	0.0256731881068431	cg00597982	LifeLines
-0.0026765428081688	0.00502465080524028	0.595063295128727	161	0.556995124715844	0.0673961111891327	cg21769463	LifeLines
0.00472795112567318	0.00570287846735601	0.408431468192026	161	0.846834303642389	0.0382468698238513	cg03291265	LifeLines
0.00044173302435436	0.0025084124069042	0.860458904925775	161	0.879544727823862	0.0168568204934093	cg01900030	LifeLines
0.00160432693464392	0.00216175151733157	0.459193472888124	161	0.898778158515194	0.0152294497237389	cg21551951	LifeLines
0.00477462245777009	0.0118417028383397	0.687387976809216	161	0.729670882471904	0.0717712499165587	cg09248044	LifeLines
0.00152598137739654	0.00290639919691896	0.600350446731639	161	0.805180054358238	0.0186456703320852	cg07716603	LifeLines
-0.000459841451067969	0.00160037139211449	0.774263847737156	161	0.0571389794815953	0.0111164876105153	cg25083463	LifeLines
-0.000760532511029313	0.00222660080556914	0.733168174610314	161	0.838045134939968	0.0156091956815441	cg07899389	LifeLines
0.00307390861357303	0.0029987153557267	0.307023122032031	161	0.785354748451981	0.0216991097712316	cg04563870	LifeLines
0.0018630570667647	0.00640050647558587	0.771403523373405	161	0.840718267322894	0.039014076663734	cg06159375	LifeLines
-0.000729580486263848	0.00218328133795013	0.73873309653401	161	0.0509051122769077	0.0135363098235959	cg16579225	LifeLines
-0.007572432039805	0.00788753014272133	0.338616718165463	161	0.202692520428326	0.051398796690082	cg05103917	LifeLines
0.00242989303465199	0.00407564946050923	0.551966355583951	161	0.761794090802284	0.0278268344435558	cg20745272	LifeLines
-0.0013019118659132	0.00527355214585101	0.805351219497859	161	0.813282383825326	0.032094097005314	cg08525483	LifeLines
-0.00233487658137637	0.00194354240332838	0.231560287600845	161	0.0744414199530724	0.0147921823174086	cg24980367	LifeLines
0.00122610952855182	0.00226663051652787	0.589373793096563	161	0.86111477904191	0.0148051314776417	cg14408262	LifeLines
0.00243651921697035	0.00726586569509566	0.737851655375611	161	0.728598363216205	0.0468825721610682	cg27476859	LifeLines
-0.00149549590917029	0.0135449085986	0.912235699258205	161	0.300752465698735	0.0829552594868435	cg14561934	LifeLines
-0.00071502027204785	0.0059438288403193	0.904413866643655	161	0.886425540223324	0.0354733790850703	cg15110079	LifeLines
-0.00287211661708163	0.0116108409379032	0.804973214812638	161	0.672611294040139	0.077007098836114	cg12736384	LifeLines
-0.0127391038832348	0.00818411288221648	0.121738840814877	161	0.732539941699925	0.0517207795851721	cg12218359	LifeLines
0.00043524708172966	0.00203335451560565	0.83080382640219	161	0.0713955692083931	0.0145971792766367	cg13335388	LifeLines
0.00364124706928485	0.00323214745525271	0.261771714760008	161	0.877054153588325	0.019473256633317	cg15912031	LifeLines
0.00215999670568044	0.00490847944335737	0.660548652912588	161	0.822485740803381	0.0315608373840448	cg14473485	LifeLines
0.00124312947720924	0.00301166773418216	0.680379838321302	161	0.822175166552094	0.023497104734421	cg07574908	LifeLines
-0.00374789634041867	0.00449165404248853	0.405411267417479	161	0.6756102491811	0.030820645786953	cg07611279	LifeLines
-1.899676767954e-06	0.00432386778975382	0.999650051848569	161	0.0649346400738593	0.02665206611287	cg19430897	LifeLines
0.000250503654944943	0.00259475464232164	0.923222252979525	161	0.0378984155200697	0.0163378837008782	cg17313420	LifeLines
-0.00641001556609779	0.00473917223576417	0.178287273727244	161	0.457943829159293	0.0339545995701098	cg03128241	LifeLines
-0.00118394394907919	0.00209275852704382	0.572443286434656	161	0.873158575584033	0.0135746059979991	cg03887958	LifeLines
-0.003873500656301	0.00220249846081423	0.0807261812223101	161	0.0484932616420268	0.0148928961265068	cg25649672	LifeLines
0.00594695389995353	0.00346517846759081	0.0882456592244288	161	0.841479796957943	0.0218742413739169	cg04353304	LifeLines
0.00268076896581669	0.00261999240698727	0.307906974138389	161	0.835206640778457	0.0199254626985629	cg13936797	LifeLines
0.00208354511296018	0.00364235827878509	0.56818007635481	161	0.826493746284329	0.0230829549880939	cg02616886	LifeLines
-0.0031021431731741	0.00479375963212485	0.518569689276078	161	0.848345710724284	0.0325579998921399	cg11809014	LifeLines
2.62618866133653e-06	0.00640467832217747	0.999673393367353	161	0.845175989832424	0.0415387688338144	cg07169914	LifeLines
0.00495507513087602	0.00320369402038351	0.124106383334405	161	0.702571134531707	0.0302719890221199	cg10850444	LifeLines
-0.000343245055549967	0.00235745374121961	0.884438061670049	161	0.0478965488270794	0.0141631847598461	cg10434947	LifeLines
-0.00358079742359809	0.00375446691541904	0.34179001791164	161	0.698043406699277	0.0270950225318726	cg27629673	LifeLines
-0.00723178762125323	0.0090084920749626	0.423409971572738	161	0.361678638556349	0.0549184186115419	cg16843058	LifeLines
-0.00142242028979742	0.00872328281294731	0.870696515721249	161	0.794188957518855	0.0549633812237218	cg11615758	LifeLines
-0.00861089508068544	0.00382419251572456	0.0258344028945879	161	0.135829210472739	0.0284494041824747	cg17255712	LifeLines
-0.00124024906261848	0.00211515828922334	0.558537544035757	161	0.0651643180655704	0.0131678375171449	cg14365143	LifeLines
-0.00795381143915068	0.00294907212653109	0.00781871863031183	161	0.770357604163643	0.0279213122433827	cg10618553	LifeLines
0.000245965744379762	0.0026304063810296	0.925627678450875	161	0.815469746193004	0.0205885725401716	cg06161723	LifeLines
0.0025395452628363	0.00266725445189125	0.342609917055197	161	0.0727763874888049	0.0168551956239319	cg07061916	LifeLines
0.00395218079308983	0.00473864101121981	0.405625150085141	161	0.752515734031575	0.0339389105564186	cg08765764	LifeLines
0.00352941568612136	0.00642094720115705	0.583384116311569	161	0.542484441870469	0.0405581154715383	cg10033488	LifeLines
0.00267450625469806	0.00257248539539633	0.300217262536937	161	0.80694806424124	0.0185173419602541	cg18370407	LifeLines
0.000969531646834394	0.0060927902253696	0.873789700332181	160	0.0637513681142773	0.0387838797136311	cg16505237	LifeLines
0.0013639025555977	0.00298988729973497	0.648944208106294	161	0.831360364947678	0.0247193787770139	cg14750782	LifeLines
-0.00484548785401846	0.005127114622788	0.346183984287873	161	0.874625247880231	0.0326377104705527	cg01177961	LifeLines
0.00142444520687543	0.00487743709611752	0.770664587798533	161	0.880907825618392	0.0300739345861957	cg03324748	LifeLines
0.00112860737108066	0.00286747890803543	0.694458895258324	161	0.884000354766271	0.0172979926235742	cg21462724	LifeLines
0.00147635353508161	0.00353002763373366	0.676395531199623	161	0.852549739963151	0.025463507239959	cg03724010	LifeLines
0.00586250935598894	0.00431231664283132	0.17609044170703	161	0.879568122721438	0.0268597864453367	cg06967602	LifeLines
-0.00291254861406858	0.00272720313299773	0.28730041982871	161	0.06020676278398	0.0167454555889434	cg09430976	LifeLines
0.00271950994259156	0.0019122735097853	0.157120083825716	161	0.881444566341282	0.0130213724259916	cg14442595	LifeLines
-0.0100796951955797	0.0099526904559176	0.312849851831778	161	0.515479830146591	0.0665813409453751	cg25880433	LifeLines
0.00431335887336427	0.00346541717142768	0.215241194910317	161	0.874921363445714	0.021002686506533	cg21026634	LifeLines
-0.00498068102603735	0.00443170269662418	0.262910446986642	161	0.755743252613171	0.0326522230989592	cg18203005	LifeLines
0.00359538660515688	0.0036811704456244	0.330334932260542	161	0.806826576202386	0.0244401748199516	cg05853389	LifeLines
0.00298505266290727	0.00215808459344114	0.168716504986233	161	0.840915760338313	0.0154119305211026	cg19934822	LifeLines
3.91145179210377e-05	0.0047944622998101	0.993501851441375	161	0.413326784697716	0.0371015436731897	cg08893895	LifeLines
0.00436430369304826	0.00297528289529558	0.144566666045923	161	0.854743823928548	0.0188445953712325	cg14778280	LifeLines
0.0036194724924395	0.00260091146158592	0.166155019891982	161	0.857746043933263	0.0169460204175357	cg08477744	LifeLines
0.00239417921340719	0.00288654772269579	0.408217144819787	161	0.879272695455775	0.0176996243491279	cg18757815	LifeLines
-0.00486984156693405	0.00297186240533749	0.103439447793869	161	0.820561278539692	0.0190660380319226	cg14268714	LifeLines
-0.00269695317934651	0.00410049285178796	0.511757310844175	161	0.21284714210261	0.0439914319626495	cg07056138	LifeLines
-0.00228520018516876	0.00528224732103848	0.665929990934425	161	0.309082185134732	0.0371209048555607	cg09088834	LifeLines
-0.00130092542353868	0.00265767226737976	0.62522376506983	161	0.887671976649797	0.0161347228132061	cg05077108	LifeLines
-0.00864099674227508	0.00397174543189697	0.0311928338176274	161	0.837783084915747	0.0249151670975005	cg12612065	LifeLines
-0.00171249908438393	0.00516256956877277	0.740580557178829	161	0.232392614136926	0.0505722203683729	cg16553500	LifeLines
-0.00140346994439696	0.00269048129025529	0.602709554891003	161	0.780702615281336	0.0219952531290458	cg24868646	LifeLines
0.00411359180068641	0.00591684979815415	0.488014068250013	161	0.846825111960054	0.03784758123445	cg22428145	LifeLines
-0.00231703454046123	0.00226230407826134	0.307438403408843	161	0.0830161517922186	0.016055347377086	cg06509993	LifeLines
0.026330196774342	0.0109940647876496	0.0179178943286197	158	0.761860706703787	0.0724034083353277	cg09037197	LifeLines
0.00189313041849478	0.00398106631134391	0.635117461250428	161	0.779993328383906	0.0273228497141224	cg00915818	LifeLines
0.000477658317191022	0.00357313473952208	0.893839341166348	161	0.282445848420964	0.0486308944261957	cg10588135	LifeLines
-0.00304239594349663	0.0037959604311079	0.424154849021993	161	0.678468240820676	0.0261486359414928	cg14220262	LifeLines
-0.00236616915739221	0.00533660190075721	0.658143625892634	161	0.449039425601641	0.0351009512787852	cg21063296	LifeLines
-0.00225282686791821	0.00478331743272954	0.638360932575608	161	0.0774422466852835	0.0308453184076786	cg09101004	LifeLines
-0.00824058362985004	0.00933211950052656	0.378699684307399	158	0.851365607844493	0.0628274523518639	cg11899277	LifeLines
-0.0107459545393037	0.00866256079144471	0.216778259057255	161	0.2376805552108	0.0535346091684756	cg15829654	LifeLines
0.000680439961977969	0.00271339047842547	0.802343641373107	161	0.88332582074626	0.0172812457094755	cg06178611	LifeLines
-0.00324593138333051	0.00410530912798116	0.430420946615486	161	0.846691184590233	0.0264329774177858	cg01131321	LifeLines
0.00104769632704901	0.00202260975348421	0.605247674020262	161	0.878464575692292	0.0121567204889249	cg22681977	LifeLines
0.00357233962806264	0.00372653488713027	0.339333803888626	161	0.902006693226657	0.0238642887906881	cg15887420	LifeLines
0.0023640166101628	0.00259943481838284	0.364619499079821	161	0.81909277205344	0.0209478364403983	cg12148243	LifeLines
-0.00222686935150339	0.00250295808923294	0.375093296678609	161	0.792434149040116	0.0188342354915028	cg23202058	LifeLines
0.00368482945441661	0.00387801530562766	0.343588840951859	161	0.267218521499684	0.0437274652471906	cg08151705	LifeLines
-0.00632760464585435	0.0109083429451831	0.562761419130666	161	0.677143818087135	0.0662498170006647	cg17101542	LifeLines
0.0108829438140892	0.0089573463823924	0.226337196657142	161	0.81080551099339	0.0610815812174906	cg11692800	LifeLines
-0.00468557350798383	0.00405718858388374	0.250025499147506	161	0.153282691218556	0.0346660906940817	cg16802508	LifeLines
0.00262958028759351	0.00683139231932445	0.700852428772893	161	0.831934817699251	0.0420417372433484	cg14805186	LifeLines
-0.0057131433931418	0.00968641415219122	0.556236038675886	160	0.726020158648088	0.063397454449788	cg05765254	LifeLines
0.0032962367763299	0.0022940336747385	0.152893388443645	161	0.897021874809188	0.0145289865761418	cg21256968	LifeLines
-0.00568883759523764	0.00562421397263431	0.313455216273422	161	0.73410695208718	0.0373252710577096	cg11051597	LifeLines
0.00264720853638938	0.00364925166121303	0.469360846415894	161	0.874436212314742	0.0230225040965544	cg14657876	LifeLines
-0.000212969475652462	0.0080315714765437	0.978881551680957	161	0.657205457592616	0.0553712150379964	cg04779428	LifeLines
-0.0045225168139635	0.00960082721433681	0.638304589891174	161	0.44242589888561	0.0620461018678615	cg17307912	LifeLines
0.00316571641770859	0.00335822386440774	0.347403997496376	161	0.878303221873762	0.0216120152137539	cg13408955	LifeLines
-0.000654205787915049	0.00342797688832872	0.848913630790746	161	0.320684151719126	0.0498411876090514	cg05628049	LifeLines
-0.00586537615746184	0.00501325117690777	0.243917557674779	161	0.858931312253522	0.0319423397974217	cg05457373	LifeLines
-0.00653053970569022	0.0064402957110291	0.31225432026122	161	0.53319554744034	0.0413603171000192	cg14011845	LifeLines
0.00674734473267211	0.0140541270948012	0.631876901895772	161	0.600103433157673	0.0854956466102761	cg21926091	LifeLines
0.00304129477202361	0.00467455045882518	0.516322828882942	161	0.836734916956835	0.0292302661206945	cg20496997	LifeLines
0.00607180416542424	0.00875276969154941	0.488972006647766	161	0.260911528704467	0.0539234264176093	cg24561881	LifeLines
0.00376276447968279	0.00341365892624364	0.272159207568374	161	0.770547268081998	0.0244874071094901	cg11037856	LifeLines
0.000661407950807362	0.00702751574578797	0.925145340781601	161	0.0808866057088668	0.0427239402281111	cg20154743	LifeLines
-0.000860633585887897	0.00275263537216649	0.754986615601665	161	0.890058857768069	0.0169384864261157	cg14146959	LifeLines
-0.00115122468413932	0.00284805459534317	0.686646566490378	161	0.764768305516216	0.0223121581999237	cg06968688	LifeLines
0.00354799059826837	0.00451109741708484	0.432847733159673	161	0.8927728882916	0.0271102335295911	cg02784956	LifeLines
-0.00266553975359743	0.0039494651493431	0.500799338755673	161	0.664842701772316	0.0302554367602884	cg00341878	LifeLines
0.00111932086546594	0.00950968188236968	0.906464530426914	161	0.569004850970705	0.0630519275534417	cg24860511	LifeLines
0.00345759993333171	0.00271956168977678	0.205614726890027	161	0.827684206840997	0.0173809819489763	cg09762748	LifeLines
0.00618252219141488	0.0032367745807363	0.058082830102638	161	0.741061233401334	0.0211724716253044	cg16956804	LifeLines
0.00780848394451614	0.00509518872788526	0.127557932536341	161	0.816087069571672	0.0337850058004572	cg00176407	LifeLines
-0.00192286959400873	0.00375369570397625	0.60924283838582	161	0.120704720793074	0.0268525213079487	cg18511007	LifeLines
0.0136540195956994	0.0118058480671703	0.249385877854035	158	0.783390502041449	0.084142638004807	cg07042179	LifeLines
-0.00731919324401716	0.00901284294288802	0.41806503337128	161	0.634505239343711	0.0651016249565494	cg18227092	LifeLines
0.00405512520590389	0.00338152220957819	0.232392384469064	161	0.845777050366619	0.0222609878523124	cg05785120	LifeLines
-0.00547511393937808	0.00460425692794134	0.236314313449868	161	0.806439536397512	0.0312285153250227	cg16681377	LifeLines
-5.06667692223222e-05	0.00602758568577327	0.993304683951944	161	0.0971205477167272	0.0375014552530698	cg18896174	LifeLines
-0.00448979115296354	0.00560816768605202	0.424675214596536	161	0.227022898232832	0.0348486722765459	cg04500520	LifeLines
0.00564275897354712	0.00694901238935143	0.418100320343052	161	0.683571309509119	0.04586123956599	cg12652753	LifeLines
0.00182594500736074	0.00317335018623836	0.56590670086281	161	0.508810861594998	0.0455306856044704	cg25626999	LifeLines
0.00299977677003118	0.00609748527812596	0.623479800765874	161	0.23595161844043	0.0385720051877121	cg09785869	LifeLines
0.000772081602195902	0.0024456985486008	0.752688936376463	161	0.810973028988808	0.0160346782371589	cg04009062	LifeLines
-0.000937190941596793	0.00174695080848906	0.592448574054857	161	0.0511020141241507	0.0115701718932797	cg14209549	LifeLines
-0.00391561361519268	0.00443196177772209	0.378421666165868	161	0.84485071435218	0.0280654265297902	cg01202950	LifeLines
-0.00359778658308169	0.0106811230931929	0.736741378769433	156	0.78078034260531	0.0781252990403407	cg22035897	LifeLines
-0.000460919795399646	0.00272751031474102	0.866039034039782	161	0.0593020017792718	0.0169506081173018	cg23831998	LifeLines
0.00919520953463716	0.00587103199442243	0.119466716285178	161	0.0869489203749122	0.0445948372730362	cg02530971	LifeLines
-0.00307358619580953	0.00359973339690946	0.394593951945773	161	0.800948091682168	0.0293198673311591	cg24881910	LifeLines
-0.00170006266536432	0.00192818408335589	0.379393133999793	161	0.0521574761483756	0.0135110097087126	cg14006005	LifeLines
0.00488784773777968	0.0028663153896154	0.0902704078883367	161	0.845693250060094	0.0199936131078767	cg27226564	LifeLines
0.00196550992378491	0.00616420798315074	0.750289553732826	161	0.813466447532841	0.0391979720030877	cg21211321	LifeLines
-0.0050091145186603	0.00440099093208088	0.256910097033324	161	0.229417599107096	0.0362495863259312	cg24094513	LifeLines
0.000974323589111791	0.00397716917456403	0.806816551512824	161	0.902724201854032	0.0283441766700832	cg13011204	LifeLines
-0.00162735993850429	0.00416089789643029	0.696287663276852	161	0.815679475442905	0.0274325748921991	cg05888894	LifeLines
3.49050507990564e-06	0.00236131771632406	0.998822583542331	161	0.868541519613055	0.0144638142263409	cg14645124	LifeLines
-0.000977812374264659	0.00263783048662059	0.711407128393702	161	0.852502605351543	0.0161616553293914	cg13392848	LifeLines
0.000720299281994749	0.00271797749309931	0.791373260890383	161	0.813003965361718	0.01775214450018	cg15032621	LifeLines
-0.00703265463621049	0.00981095595248761	0.474632499951549	161	0.717723879110657	0.0593027476316459	cg08098256	LifeLines
-4.31959334101392e-05	0.0032582061376127	0.989440389267108	161	0.812291899494921	0.0411422589458896	cg11400153	LifeLines
-0.00367656405785288	0.00279840934975313	0.190972508472956	161	0.113381914708238	0.0201376826977735	cg18128164	LifeLines
0.00358124490201979	0.00361582349175733	0.323599245349284	161	0.898041829254284	0.0230828672926659	cg23623569	LifeLines
-0.0109501339079325	0.00551109586755033	0.0488020164704193	161	0.760692307764714	0.0375737622639923	cg27309868	LifeLines
-0.00050451651480188	0.0056695266542978	0.929213863512746	161	0.234148505005246	0.0410570587308972	cg03445516	LifeLines
0.00263226204154416	0.00247637307163356	0.289559372175752	161	0.848336205429208	0.0168398876519656	cg11191464	LifeLines
-0.00196039310219595	0.00853517644243522	0.818658831359052	161	0.493027855475026	0.0549455699687479	cg20445254	LifeLines
0.00652922029518122	0.00556961810726264	0.242989030683988	161	0.1213804605309	0.0372341930188032	cg07460778	LifeLines
0.00563711828364526	0.00418541603679147	0.180116182154727	161	0.798570840669732	0.0254197458740825	cg13335665	LifeLines
-0.0129689748374081	0.00790008571785647	0.102835020548889	160	0.861804424020714	0.0617169730927134	cg15066599	LifeLines
0.00698258652255915	0.00655285714853136	0.288373037487352	161	0.33427562166107	0.0427596451937693	cg04284122	LifeLines
-0.00842786123516056	0.00502025753218609	0.095335767357639	161	0.649955996919551	0.0332425788731126	cg26305756	LifeLines
-0.000275624143194958	0.00219995459963618	0.900469256434229	161	0.883270246964725	0.0140443051094305	cg01285676	LifeLines
-0.000990991954418521	0.00334372967648164	0.767366237319518	161	0.818837148420932	0.0281994890867188	cg02747789	LifeLines
-0.00099304257806972	0.00207800761196009	0.633448859856785	161	0.866947747725487	0.0128931350552471	cg15821214	LifeLines
0.00329084910421179	0.00277948394057146	0.238345610892998	161	0.820118250964303	0.0177407702424018	cg02198192	LifeLines
-0.000313909036544281	0.00444638990877804	0.943813811126581	161	0.302555315200493	0.0389689263103292	cg06649737	LifeLines
-0.00358481555084115	0.00224869071111075	0.11305849121914	161	0.082105480170368	0.016753027852398	cg22931383	LifeLines
-0.000114797140260397	0.00348552507711088	0.973771091255973	161	0.817272230191638	0.0271907833157819	cg14969476	LifeLines
0.00733318213106843	0.00502110169590634	0.146308794729238	161	0.848050312588807	0.0313496938663419	cg20025748	LifeLines
0.000162253410814139	0.00372774443525361	0.965341794935092	161	0.838119097320534	0.0235926659665632	cg17879076	LifeLines
-0.00119736845460251	0.00426877380992819	0.779495050978616	161	0.38132807364389	0.0458127869031852	cg26405097	LifeLines
-0.00965067598419549	0.00546627067501048	0.0795710010846128	161	0.541870821985945	0.0367225818585627	cg14646998	LifeLines
0.000916147720532073	0.0116460397475185	0.937405979546812	161	0.619433995905231	0.0742127597424446	cg19781472	LifeLines
-0.00305649405477149	0.00579598072814145	0.598752953254264	161	0.832723196065154	0.0403345160869307	cg20389063	LifeLines
0.00623630431746262	0.0103048583315801	0.546017939906293	158	0.11218015683998	0.0641576413470812	cg10038504	LifeLines
-0.00256971246104915	0.0111761614440276	0.818469544737018	161	0.737427402650005	0.0724949911247392	cg24408907	LifeLines
0.00101146868884457	0.00262708060903797	0.70078569340382	161	0.906869396817002	0.0164966431101621	cg17975314	LifeLines
0.00588220196099981	0.00309278916603874	0.0591527507627988	161	0.0536560756784859	0.0186370108155849	cg05890541	LifeLines
0.00359508584408697	0.00250705045835034	0.15371332751625	161	0.888645303608532	0.0150503246051343	cg05958729	LifeLines
0.0100059344306815	0.0053070231096782	0.0613608270786194	161	0.85786077791919	0.035387821629706	cg01315447	LifeLines
-0.00277745091239254	0.00216731283456478	0.202043234242676	161	0.077923964427239	0.0190088630036066	cg17796043	LifeLines
0.00122614435268442	0.00233072202589836	0.599631394848286	161	0.86027842530527	0.0151780111050984	cg02830006	LifeLines
0.00142954864991662	0.00262106911330992	0.586306110220861	161	0.864828609949971	0.0158165032039416	cg27400458	LifeLines
0.000163954182414502	0.00235593727642706	0.944613699821408	161	0.883808555802402	0.0148271299751506	cg05540577	LifeLines
-0.00016210746860619	0.00385121070087551	0.966482389638832	161	0.863431247322166	0.0254863851454028	cg15535166	LifeLines
0.00146096175426939	0.00748613827085544	0.845542464682775	161	0.582514096368503	0.0556988632556254	cg26572207	LifeLines
-0.00669244330023649	0.00544363123934036	0.220896515714975	161	0.808921511213601	0.0343328798389665	cg05187154	LifeLines
-0.000887461636824571	0.00284836534135507	0.755812745774581	161	0.844177641083601	0.0179100787266266	cg11916065	LifeLines
0.00483911016689855	0.00317482515035366	0.129618671316243	161	0.0706954747538992	0.0207439012265298	cg15852141	LifeLines
-0.000802609068459803	0.00450792507958659	0.858935208598754	161	0.764230454718087	0.0338177696849303	cg18329758	LifeLines
-0.000430354279144354	0.00412221174844065	0.916996093699382	161	0.131768789167738	0.0350237869192286	cg04415168	LifeLines
-0.000515341663711743	0.00237090284720464	0.828230537377964	161	0.0663004147957059	0.0152710669642579	cg17050643	LifeLines
0.000589890632888807	0.00232049654564894	0.799691929584911	161	0.0907139566631418	0.0162052808264235	cg15816817	LifeLines
0.000315534971891003	0.00328892477108234	0.923700865215345	161	0.826055500385453	0.0221121322506849	cg02852651	LifeLines
0.00198123712924646	0.00220603015667745	0.370610569758156	161	0.0724531266225444	0.0138713965967473	cg16703647	LifeLines
0.000628800908741618	0.00631980700207921	0.920880272175861	161	0.133422154766051	0.0456879800503176	cg04072323	LifeLines
-0.000972908629245237	0.00438809895007039	0.824845340637051	161	0.866095411333799	0.0268771277531584	cg27109989	LifeLines
-0.00243317000144734	0.00219561693109121	0.269600209400944	161	0.871307429878352	0.0142031012641078	cg27282505	LifeLines
0.00686102516124757	0.00559718389535791	0.222247710006455	161	0.808039586184905	0.0395944944175605	cg23430560	LifeLines
-6.75042850950966e-05	0.00844005064469282	0.993629433698081	161	0.329704442847001	0.0643836931347422	cg12999267	LifeLines
0.0014224201598594	0.00318379090244262	0.655703617676373	161	0.871547816302007	0.0191243529115662	cg27085107	LifeLines
0.00067897209860866	0.00275726662288521	0.805835928252557	161	0.0432147607960475	0.0170554514956895	cg05817552	LifeLines
-0.00279620720174029	0.00361254147777022	0.440165977848346	161	0.796853292325574	0.0288083067924559	cg08778580	LifeLines
0.00450419876184507	0.00256485834768859	0.0811647864160161	161	0.813367017382648	0.0174351450198103	cg16731907	LifeLines
0.00247998903662962	0.00526520611495578	0.638333296391478	161	0.856520696879608	0.0322417696789153	cg12099313	LifeLines
-0.00673310161986994	0.00613286217346739	0.274067419245143	161	0.876362022559278	0.0372262504503892	cg05690388	LifeLines
-0.00421046252245058	0.00360206110552092	0.244347398484169	161	0.850165358882525	0.0230796210074915	cg18345229	LifeLines
0.0020982065652205	0.00827883923937631	0.800283117425465	161	0.590786713699607	0.0520803272166395	cg20083442	LifeLines
-0.000501642961894456	0.00353332130219178	0.887295552451615	161	0.672229251433009	0.0267415741602791	cg16693881	LifeLines
0.00348747365724635	0.0049611013604408	0.483197831548203	161	0.796655037749135	0.0303303984299805	cg22433802	LifeLines
0.00579272554027298	0.00423381229452797	0.173349676177553	161	0.807913305735109	0.0296585724841102	cg26442256	LifeLines
-0.00270677468190985	0.00289885647622261	0.351980341430872	161	0.0500600889211656	0.0177935997769751	cg16071772	LifeLines
0.00165978098834846	0.00292076107311802	0.570724599291186	161	0.85996815961506	0.0183880906988879	cg19628053	LifeLines
0.00484738975262128	0.00795298441548096	0.543136621593829	161	0.18301829239503	0.0478015757958283	cg10168894	LifeLines
-0.00290327693024236	0.00697757437586537	0.677957438265379	161	0.569825714366397	0.0429151829239365	cg23562538	LifeLines
0.00159528846773966	0.00195625523624745	0.416125542336265	161	0.872834283939737	0.0135362433055889	cg15953070	LifeLines
-0.000115281425305686	0.00549217441532681	0.983282192471322	161	0.746812890966969	0.0345027856185204	cg01674000	LifeLines
-0.00172442993665015	0.00191710374286364	0.36986892565747	161	0.0515704390419155	0.012030327916984	cg12989020	LifeLines
0.00112940048089831	0.00268921255564139	0.675121537358731	161	0.873218683890518	0.0169250657922475	cg06149204	LifeLines
0.00440407453715774	0.0105416579181167	0.676731602350839	159	0.78947270324156	0.0634390915250021	cg00321129	LifeLines
-0.000885632097707094	0.00750078856876244	0.906173001448625	161	0.693461702135956	0.0528491031020376	cg07005706	LifeLines
-0.00172424843460336	0.00267837381866756	0.520736572810806	161	0.0898323119710873	0.0175943504905225	cg08584627	LifeLines
-0.00396082295389964	0.0037512534122666	0.292773244132421	161	0.764422188446369	0.023904218005984	cg06586971	LifeLines
-0.0010932647585806	0.00198903300879891	0.583401743266693	161	0.868793690405645	0.0137726693677099	cg21594327	LifeLines
-0.00729842366575531	0.00463970324581957	0.11787487763225	161	0.264375750726031	0.0315203431628167	cg19134374	LifeLines
-0.00754299366739871	0.00374311904021032	0.0457230403254177	161	0.789659177595229	0.0275800790567957	cg14950134	LifeLines
0.00637651055244378	0.00554117564657075	0.251716111313904	161	0.49207245394703	0.0561259795776049	cg13759797	LifeLines
-0.000652328557667985	0.00512978851069937	0.898984933055321	161	0.249877019114736	0.0442149094555087	cg01591938	LifeLines
-0.0011150330783979	0.00242820821866421	0.646773540950434	161	0.0820144365754894	0.0169968138928002	cg14548597	LifeLines
-0.00786505827318288	0.00555985939377803	0.159310671635924	161	0.076295442369733	0.0349104719715406	cg10517290	LifeLines
0.00296306387783053	0.00463704777974103	0.523825510399152	161	0.757894192837444	0.0311537592866186	cg13022387	LifeLines
0.00297572062030125	0.00726804639472919	0.682831891973535	160	0.798337473916265	0.0450012028240451	cg00746248	LifeLines
0.00434426945419266	0.00815341663011079	0.594976699900853	160	0.816081767524232	0.0579111505589063	cg17988641	LifeLines
0.00336662180315488	0.00260153469944199	0.197677375674831	161	0.0587355024317766	0.0161558271734048	cg02694955	LifeLines
-0.00192137837805432	0.00238126887817822	0.421052885237894	161	0.0952772976828933	0.0171854787460151	cg16787065	LifeLines
0.00364152148153537	0.00337104695831398	0.281818947684711	161	0.825833451091321	0.0211509296200554	cg18697991	LifeLines
0.00306715012891187	0.00187298674153997	0.103664593386936	161	0.0614187262703339	0.011973054528535	cg13576479	LifeLines
0.0197768907308169	0.00967903279022049	0.0429012948762408	155	0.776067227885365	0.0738919836476241	cg22838357	LifeLines
0.00431181801662331	0.00841443499855976	0.609123690356937	161	0.844772779977759	0.0567875936463022	cg24908618	LifeLines
-0.0115429272152842	0.00524663119621748	0.0293742458909561	161	0.721462102461279	0.0328250628204426	cg02877451	LifeLines
-0.00189240842348116	0.00173890964751761	0.278267799241378	161	0.0605403539312346	0.0117107168282915	cg10892454	LifeLines
-0.00587742658892702	0.00463235483941601	0.206539633945055	161	0.799120791794405	0.0285871481711928	cg15272467	LifeLines
-0.000902711996611753	0.00364738548619892	0.804872379957012	161	0.896422343853551	0.0220645157393997	cg11076970	LifeLines
-0.00422147713343448	0.00397140736497846	0.289551677184018	161	0.684512248146168	0.0328489020782382	cg05622566	LifeLines
-0.00276809845296293	0.00279023845812384	0.322807052668834	161	0.0818652406930789	0.0192792451159103	cg15257376	LifeLines
-0.00365497904427321	0.0110413229123223	0.741125989553198	153	0.794578128373021	0.0886756352845553	cg13409174	LifeLines
-0.00769463019672343	0.0114598089676607	0.503043549395787	155	0.800437638182799	0.0861074272585199	cg02446319	LifeLines
0.00190654902439133	0.00223147790823666	0.394289519063629	161	0.0351903363604107	0.0141735735556692	cg22403971	LifeLines
-0.00410640503284521	0.00525798882712309	0.436076409853272	161	0.480389344674048	0.0601674478304623	cg09633152	LifeLines
-0.00141476797286561	0.00313878009250469	0.652846950467	161	0.652906946196024	0.0309503055720324	cg10989328	LifeLines
0.00465753170249794	0.00334234747919251	0.165589003343517	161	0.683345009375016	0.0308103135953827	cg08398371	LifeLines
-0.000355292979182933	0.00374959510516662	0.924639333135288	161	0.772630011592667	0.0290967993447816	cg15865637	LifeLines
0.00172428057007496	0.00295024049532991	0.559816770518289	161	0.737402421976044	0.0344574266739674	cg04254083	LifeLines
0.00147544761533308	0.0038846909029367	0.70463776902247	161	0.876143594345442	0.0234369437372524	cg16949673	LifeLines
-0.00285934112889058	0.00264141313857852	0.280813107641591	161	0.11715314507937	0.0208791738734304	cg07552544	LifeLines
-0.00121696797732061	0.00351558812792533	0.729718252835943	161	0.810578628291253	0.021001017074711	cg25431820	LifeLines
-0.00284308519825164	0.00267290010809321	0.289234044443325	161	0.816193542824428	0.0219137999474048	cg14278345	LifeLines
-0.0125158138356453	0.00563832442243441	0.027975810345404	161	0.679938621629149	0.0411702746464	cg14138047	LifeLines
0.00990208344828672	0.00403184197273168	0.0152237970889923	161	0.88012566936996	0.0276418257074517	cg13862271	LifeLines
-0.000469059669837592	0.00232017958927329	0.840068973695265	161	0.0371417545155576	0.0142073265697461	cg06122933	LifeLines
-0.0072713817828824	0.0081809186585834	0.375581001048727	159	0.718490108155973	0.0595039604148373	cg26351416	LifeLines
-0.00101426082811093	0.00477527248287318	0.832092387044298	161	0.0722814937705155	0.0284088451979135	cg22544563	LifeLines
0.00204916760272413	0.00311746875906369	0.512011524622566	161	0.784589614088884	0.0202935704616229	cg13526518	LifeLines
-0.00137193089586437	0.0040708060381993	0.736588054015247	161	0.752532725127883	0.038532604476316	cg27057797	LifeLines
0.00278454210453027	0.00604277202140929	0.645623878704104	161	0.105513496239409	0.0382129733970499	cg27175819	LifeLines
0.00326596884754214	0.00267746575310757	0.224508019804648	161	0.84846956359326	0.016078542336366	cg16362974	LifeLines
-0.000236839095522185	0.0021095644636331	0.910764179313998	161	0.861853047742616	0.0137400728207847	cg18477664	LifeLines
0.000252336395175944	0.00161059659124338	0.875719304317418	161	0.0560033970187362	0.0125714117617869	cg11184340	LifeLines
-0.00889232623589665	0.0125890528719559	0.481093792861582	161	0.513883864892361	0.0777506624972642	cg09000805	LifeLines
-0.00204668447941037	0.0031637556616455	0.518702008731233	161	0.872646234494355	0.0205764571589706	cg01739737	LifeLines
0.00605198933176182	0.00590021079313056	0.306718016683813	161	0.832467554629426	0.0375788434545242	cg25219415	LifeLines
-0.000229067695279314	0.00231133835918482	0.921189985537707	161	0.849667079529938	0.01479297197205	cg24744210	LifeLines
0.00384568052135136	0.00376473863276907	0.308707239087259	161	0.802215569011328	0.0302302644562638	cg00666360	LifeLines
0.00790523550491687	0.00416222174318517	0.0594997368261916	161	0.832998306602451	0.0252056090826831	cg26207409	LifeLines
-0.0064886973612877	0.00973608982502256	0.506215030673542	155	0.759246132338593	0.0703182861160087	cg20028646	LifeLines
-0.000169463375542522	0.00725459577113529	0.981395445227016	161	0.657301637529137	0.0503684016606062	cg12944192	LifeLines
-0.00157363851721549	0.00528670545118794	0.766386128573435	161	0.781539725599831	0.0349885393806821	cg26036406	LifeLines
-6.82748744539119e-05	0.00647816547298536	0.991605454438452	161	0.678849087700859	0.0451124565829058	cg11875987	LifeLines
-0.000368045991864855	0.00300074377177134	0.902551671271019	161	0.850704548524728	0.0215029211786934	cg07612416	LifeLines
-0.00291674209420834	0.00933143873530537	0.755052216094813	161	0.816356060336352	0.0599120293682434	cg05275589	LifeLines
0.00638866409449869	0.00399683819980814	0.112109374834642	161	0.854673977976414	0.0243167144144066	cg18736183	LifeLines
0.0037443376459187	0.00334988608507552	0.265509350858214	161	0.804106759709934	0.0257216644315357	cg11938080	LifeLines
-0.00230742268639703	0.00348120197743988	0.508495823601725	160	0.651785871375667	0.0342033093445289	cg06933777	LifeLines
-0.000654031332818992	0.00223064661975835	0.769783651989964	161	0.850510790918424	0.0161386507856704	cg08649436	LifeLines
-0.00347360845449406	0.00530071261615672	0.513299579552882	161	0.298980570602611	0.0335030835329404	cg00327735	LifeLines
0.000151218160985526	0.00630658920027866	0.980903053861679	161	0.160221582295002	0.0436883468444232	cg19777470	LifeLines
-0.00103549748725769	0.00563372801445095	0.854422840005769	161	0.768601106771229	0.039091033567282	cg08301035	LifeLines
0.00418207029558471	0.00449809437023492	0.354039020575167	161	0.0809063458224458	0.0297831501336032	cg03852963	LifeLines
0.00774985470701703	0.00350491114323527	0.028581059877177	161	0.881718320596197	0.021594978636917	cg17244176	LifeLines
0.00308736460357698	0.00222551673270639	0.167477293504219	161	0.856018091486639	0.0144866177341771	cg04169830	LifeLines
-0.00285823036184587	0.00363953416820591	0.433533472888041	161	0.801066296093065	0.0241620341754806	cg25115145	LifeLines
0.00364149551023135	0.00835858415231134	0.663740793322457	158	0.798558645486438	0.0652698832555918	cg25993238	LifeLines
-0.00130896721644939	0.00267962878445204	0.625936937180756	161	0.876555602882126	0.0161041267873658	cg10487414	LifeLines
0.00519186630618715	0.00643810858616244	0.421308167653805	161	0.691785186925803	0.0411805015545526	cg15256480	LifeLines
0.00113461315954058	0.00727654550955135	0.876305598876104	161	0.731464875905933	0.0507262742028938	cg16760684	LifeLines
-0.00503652711780009	0.00970369390699607	0.604524331010079	161	0.734733195747702	0.0604066831303289	cg25477905	LifeLines
0.00898800394853578	0.00372080222873975	0.0169448134895599	161	0.842581661062001	0.0235323256179573	cg14317086	LifeLines
-0.00108473632728989	0.00617800307943401	0.860866875237764	161	0.850828200737686	0.0391197314502656	cg12013404	LifeLines
0.000270451773929488	0.00631753705068322	0.965911734444711	161	0.799052218087245	0.038694761891477	cg09608199	LifeLines
-0.00384644078313664	0.00296817181072802	0.19705637453711	161	0.774450161008828	0.026799894295806	cg02161940	LifeLines
-0.00270162857173777	0.00354612770448266	0.447376592032493	161	0.817496250224448	0.0233294210131637	cg12477065	LifeLines
0.00314223282473309	0.0125762100597905	0.803060340675403	157	0.500718659975233	0.108272900734984	cg07826657	LifeLines
-0.000636015644327545	0.00161796810355662	0.694822489372479	161	0.0412472863946724	0.0100006110362906	cg04584781	LifeLines
0.00229088542035548	0.00193353010315779	0.238013630762002	161	0.891505285682764	0.0122451849296485	cg15163306	LifeLines
0.00574309442562658	0.00263135879026004	0.0306668055010285	161	0.801216969533152	0.0219126237460627	cg17179826	LifeLines
-0.00255448162622596	0.00224357012641135	0.256743637302237	161	0.0582727599104005	0.0135522831640704	cg13710703	LifeLines
-0.00102256793376968	0.00246425733247456	0.678780400550566	161	0.852949901719894	0.0149696713878428	cg01412803	LifeLines
0.00745608590124831	0.00300988083625691	0.0143823437450659	161	0.8544834321994	0.0191402812873453	cg23105820	LifeLines
0.00951733091289208	0.00706584817794748	0.180083934925681	161	0.630209771365672	0.0450176239176645	cg26279525	LifeLines
-0.00469554088527091	0.00990447189641656	0.636149011324517	161	0.670554396741464	0.0604248553842315	cg13696505	LifeLines
0.00335675106320119	0.00171362480186841	0.0520346362047926	161	0.892330962143856	0.0112583319754424	cg26772810	LifeLines
0.0054143792278194	0.00240932805630963	0.0261230026140836	161	0.804087911712823	0.0155271637058107	cg12038708	LifeLines
-0.00683882781155639	0.00804216908610493	0.396613454077775	151	0.103001350734478	0.049867596042531	cg09258150	LifeLines
0.00472435224712661	0.00578505484411783	0.415460247035287	161	0.449989833593862	0.0716147475763726	cg19470726	LifeLines
-0.00135525377563016	0.00317394705667485	0.670013299040911	161	0.856712868623349	0.0215130400459516	cg02018796	LifeLines
0.000486477000468543	0.00239657400867591	0.839426627350096	161	0.885169416686961	0.0151022296786293	cg12609498	LifeLines
0.00211464572592388	0.00228885851684941	0.357069763005746	161	0.860338403004887	0.0171978204774636	cg15696968	LifeLines
0.00311470484289599	0.00326369763082862	0.341484711160886	161	0.835898125460425	0.0204444115786709	cg02913568	LifeLines
0.00972150955325099	0.00473869311785804	0.0420038374161891	161	0.7460500089248	0.0324705505454643	cg20282636	LifeLines
0.00540274277421347	0.0069834348356082	0.440396569802846	160	0.799682249443068	0.0479304107915137	cg07966482	LifeLines
0.00187470308583578	0.00417264638422403	0.653893059126699	161	0.188274875987103	0.0527413838141501	cg06026160	LifeLines
0.00584737438148798	0.0108605612278679	0.591117757831566	161	0.42644883770084	0.0710357485240218	cg15648389	LifeLines
0.00127482015652306	0.00301746740483857	0.67329610506071	161	0.842737077539641	0.0197735296448736	cg06947381	LifeLines
0.0042636542355133	0.00446216592086912	0.340898142264948	161	0.847137470163001	0.0267479531592153	cg06566847	LifeLines
0.00312928776303483	0.00748871574829321	0.676666741475071	159	0.633688795450427	0.0668737563312745	cg01395130	LifeLines
-0.000497317436778172	0.00263606096337355	0.85062183409022	161	0.843090799668844	0.0167263906326759	cg25653839	LifeLines
0.00251923752470017	0.00383314211717456	0.512070875232786	161	0.720756831170291	0.0397112442634918	cg18810506	LifeLines
0.00147052179020508	0.00718824217710402	0.838192459296127	160	0.803331433656541	0.0433399262407223	cg13838713	LifeLines
-0.00081924339124871	0.00346242322321294	0.813291131083889	161	0.131378193032886	0.0266244730101853	cg03251079	LifeLines
-0.00633715693044902	0.0101175636625181	0.532068846451427	160	0.254866985995244	0.0639159768077865	cg03061960	LifeLines
0.000574348489603793	0.00780823253218876	0.941463737419632	161	0.465902088347288	0.0639156691860689	cg00390511	LifeLines
0.00635917440291565	0.00402599423425371	0.116378897189772	161	0.815223693325283	0.0249612992882037	cg25554986	LifeLines
0.00165484459133009	0.00536957444184791	0.758377668056458	161	0.854028569651871	0.0331216269026965	cg20374317	LifeLines
0.00194221618017286	0.0041194280901001	0.638003826225745	161	0.70470485966937	0.0310127408521785	cg23120725	LifeLines
-0.000989667843908754	0.00685629701812767	0.88542760355594	161	0.841961418159632	0.0418217072609957	cg26150142	LifeLines
0.00330535116646685	0.0059911857257463	0.581995748927138	161	0.370608315290866	0.0679318370696133	cg21368651	LifeLines
0.0169349101347289	0.010326879492888	0.103273832979835	155	0.298796714630475	0.0748979330787619	cg12482123	LifeLines
-0.00311644868445118	0.00268225833260168	0.247182144351309	161	0.635386987886685	0.0388986331984074	cg21792330	LifeLines
0.0150788875488631	0.00828363379680467	0.0707578428645093	161	0.784231006565608	0.0513404380396108	cg09049978	LifeLines
0.00372529335242643	0.00454191696953965	0.413437528457409	161	0.708234741244894	0.0328487820129503	cg03302009	LifeLines
-0.00285795145703578	0.00247583103396393	0.250246669248992	161	0.0502665099171404	0.0154628071586121	cg17109273	LifeLines
-0.00251899081314041	0.00350281167202297	0.473207838416531	161	0.125620998552569	0.0240621752621918	cg12825577	LifeLines
0.00202811935757403	0.00293445528219938	0.490575031098226	161	0.0916132835227623	0.0232868994840939	cg19267596	LifeLines
0.000820804470267274	0.00320383290349841	0.798161258913983	161	0.07783340073648	0.0198296732755513	cg04096472	LifeLines
0.00711910110375619	0.00522148920838818	0.174847786855875	161	0.844305713312173	0.0402532699691726	cg03675477	LifeLines
0.00426174469727012	0.006180058562816	0.491542767469859	161	0.849024453365151	0.0383423058333858	cg23296652	LifeLines
0.0027417041483835	0.00508236984195065	0.590395458093455	161	0.838196402199133	0.0345549157816259	cg27260597	LifeLines
0.00129730310719124	0.0033895079623191	0.702468569147912	161	0.052830258009007	0.0221666631059723	cg18905676	LifeLines
0.00690759522046116	0.00416132919649903	0.0990710230366078	161	0.861212080207091	0.0255223275897933	cg13735610	LifeLines
0.00135253298052991	0.00509747199785279	0.791126391875581	161	0.267730236904598	0.0466900616164373	cg15504461	LifeLines
0.00359354439805473	0.00334115650561083	0.283907593791073	161	0.849021274507946	0.0224291510547538	cg11363290	LifeLines
0.00179335878708752	0.00718346839588872	0.803208299166782	161	0.882230589233374	0.0439535120296844	cg27665123	LifeLines
0.00412640519002674	0.00320780478086502	0.20035211001692	161	0.59072049612555	0.0324844829452897	cg11717907	LifeLines
0.00326818261292398	0.00406189220359446	0.42236104638281	161	0.863102889051096	0.0260079544797823	cg06496084	LifeLines
-0.00131428605661359	0.00175462353119399	0.455037222255877	161	0.0576031240592941	0.0114460497988021	cg00977164	LifeLines
0.00596246239612107	0.00407058764056058	0.145134540025936	161	0.881308118397001	0.0257672345422814	cg16918683	LifeLines
-0.00111375142069984	0.00251811126346856	0.658929280720166	161	0.898089783423797	0.0154000659695096	cg00062776	LifeLines
0.00155862581158376	0.00268052594754203	0.56182530406673	161	0.842324896246571	0.0178985051232209	cg27551007	LifeLines
-0.00309704445602374	0.00218456345109551	0.158410546384408	161	0.811546623264471	0.0162061402088006	cg05647567	LifeLines
0.00533467281853683	0.00241955050601214	0.0290314257055119	161	0.811436500996085	0.0224280360112221	cg12081704	LifeLines
-0.007687382958334	0.00508496802161685	0.132749823382546	161	0.544227774915847	0.0372557223046664	cg16451155	LifeLines
-0.0044736097432274	0.00488637086632161	0.361424129058486	161	0.62152969971001	0.0376721620425833	cg17349289	LifeLines
-0.0080698551071538	0.00482433394388265	0.0965200456608021	161	0.096631970985455	0.0312691691493357	cg07222015	LifeLines
0.00124330543672321	0.00350311620071346	0.723166085790647	161	0.87795088490229	0.0214411530384155	cg22200903	LifeLines
-0.000588862831218454	0.00522609203159746	0.910441040958948	161	0.841098758690598	0.0327396574634913	cg16171587	LifeLines
0.0050343948217224	0.00254411123692999	0.0497150657479492	161	0.862634021713556	0.0158723073646579	cg25334112	LifeLines
0.000188150236692658	0.00254210950051513	0.941101009244664	161	0.830138593553059	0.019264403967266	cg07830828	LifeLines
0.00424617921613534	0.0029291138471458	0.149301841668116	161	0.878127244111483	0.0182016878397552	cg24496609	LifeLines
0.00164985972946261	0.00656271767920711	0.801859250350057	161	0.443937706609092	0.0544922217490834	cg14593306	LifeLines
-0.0011711445942677	0.0046093485788957	0.799791017990156	161	0.24706122495371	0.0379152611463653	cg00399483	LifeLines
0.00257669217569378	0.00384369624405921	0.503682022196038	161	0.788706130619756	0.0299653935960291	cg19015997	LifeLines
-0.000167510533972471	0.00278512778119453	0.952122678251927	161	0.851611054649924	0.0181001448509561	cg26540635	LifeLines
-0.00100153825489234	0.00254094803806996	0.694038561372629	161	0.849572843826598	0.0172021540989836	cg07263853	LifeLines
-0.00241757527181471	0.00407081669625762	0.553511632650835	161	0.621938799464446	0.039251549929587	cg00527254	LifeLines
-0.000166221677952186	0.00239356213767272	0.944730183950588	161	0.829710543152694	0.015195491072387	cg22006408	LifeLines
0.00301894058763453	0.00429411017862107	0.483149004104859	161	0.169494624747339	0.0271014591613195	cg09651522	LifeLines
-0.00290922763373334	0.00359698543513438	0.419948480302896	161	0.82278940751021	0.0236166708515027	cg17634045	LifeLines
0.002085798595816	0.00356787447944659	0.559715393031323	161	0.283433865468836	0.0266142222072249	cg21833837	LifeLines
0.00273572667749341	0.00274654874798328	0.320869079792892	161	0.828667299536358	0.017083142126399	cg11376173	LifeLines
0.00099253236344494	0.00214456177284199	0.644187046778774	161	0.895654482132563	0.0138797380389194	cg23993073	LifeLines
-0.00124405834900089	0.00287196557591012	0.665528268891923	161	0.885908932929918	0.0174688588681242	cg15081901	LifeLines
0.000154997646957631	0.00280457680148733	0.956002131908279	161	0.865161947426027	0.0179574178861951	cg03370161	LifeLines
-0.00318808720623314	0.00163799049537135	0.0535340213616462	161	0.0465012339308663	0.0101167712467372	cg27354051	LifeLines
0.00259284122393916	0.00314485617622171	0.41101718127281	161	0.06590058848014	0.0206035244168729	cg04230910	LifeLines
-0.00195268441010309	0.00691727117634643	0.778120053343891	161	0.533814918396751	0.0489647618256527	cg08650784	LifeLines
-0.0176936874342597	0.00679538834781968	0.010172751937489	161	0.607524234377809	0.0487767582638519	cg21843015	LifeLines
0.00689969958795299	0.00303220234827458	0.024332967789431	161	0.844374903612311	0.0200814834366581	cg11855117	LifeLines
0.000262253272863608	0.00330982687832495	0.936954410535148	161	0.0872471792747093	0.0228915748959383	cg17088073	LifeLines
0.0117960010268682	0.00855349337831933	0.170021463220683	158	0.723981565197342	0.0565639828179926	cg21261985	LifeLines
0.000543655966933239	0.00567389254698724	0.923797222565681	161	0.467940288351488	0.0400652754857086	cg01336858	LifeLines
-0.00240085943022881	0.00577515428153079	0.678223731056067	161	0.512564210643079	0.0386889107733237	cg22512670	LifeLines
0.00396706076075401	0.00271483155020884	0.146094382784502	161	0.0469751273706509	0.0168854325579644	cg14629021	LifeLines
-0.000343601449374726	0.00250629236084933	0.89114417084533	161	0.812657154485758	0.0172391802938151	cg06399118	LifeLines
4.8456702337815e-05	0.00293208368661397	0.986837026651654	161	0.851478692381576	0.0185143655894089	cg07452843	LifeLines
0.0132170670948153	0.0104680994865056	0.208744362204727	161	0.800036286237526	0.0642515990459205	cg21717858	LifeLines
-0.000132582591363137	0.00722379333666064	0.985382353684868	158	0.83757824564778	0.0476539661746378	cg07804621	LifeLines
-0.00159287429407014	0.00294156672845925	0.588984643541046	161	0.866940658677871	0.0188012804810302	cg15900624	LifeLines
-0.0032258185601283	0.00654727030980747	0.622967048007018	161	0.840811894560876	0.0414335742733703	cg10848624	LifeLines
-0.0019366231323767	0.0031694888285158	0.542136023092411	161	0.099946448719353	0.0203186931098592	cg11412853	LifeLines
0.00146201422457778	0.00286727036082665	0.610893152066725	161	0.824849342731187	0.0178589890747026	cg01919204	LifeLines
-0.00415116763363091	0.00392255621436094	0.291675033228889	161	0.162666806047577	0.0278032757005942	cg11432630	LifeLines
0.00149486189641535	0.00307074883162221	0.627125150753972	161	0.623159399980599	0.0304279578379727	cg11360845	LifeLines
0.00293099395911647	0.00229072823823802	0.202749542347065	161	0.843731765651172	0.0154932679472189	cg13788594	LifeLines
0.00680997854804654	0.0042805494238291	0.113792284750807	161	0.798918178040926	0.0276434851602654	cg15716876	LifeLines
-0.00402457167561096	0.00215233728086821	0.0635055511174082	161	0.0427175797588625	0.0133274443882628	cg04382191	LifeLines
-0.00881339118567283	0.00476534041588969	0.0664108167187007	161	0.145668947578716	0.0358429405720956	cg15772216	LifeLines
0.00317451330003734	0.00277534264589162	0.254567100624933	161	0.451021382771026	0.0531488560999689	cg14531665	LifeLines
0.00289681530040136	0.00255203034935051	0.258192547989158	161	0.85925593288602	0.0160830342910288	cg24031653	LifeLines
0.00255252797408311	0.00398798999984072	0.523140813875498	161	0.844571490667513	0.0244104360379633	cg13904134	LifeLines
0.000970495243463225	0.00334198609453315	0.771926318263302	161	0.723832295239663	0.0376337374397529	cg01131233	LifeLines
0.000202919638633227	0.00220276464810793	0.926728631897767	161	0.0825633964142543	0.0176932173173851	cg08768517	LifeLines
0.00121832380911026	0.00239170645649864	0.611244296472004	161	0.8269178736892	0.018534876823566	cg23488636	LifeLines
-0.00827985689692559	0.00367559562418943	0.0257717887996048	161	0.874413598971832	0.0232031610667778	cg26721247	LifeLines
0.00277038488206493	0.0061899385364516	0.655132250608454	161	0.682531205958514	0.0382536855033332	cg04205195	LifeLines
0.000715347068370894	0.00262890326879716	0.785922981407761	161	0.868509216798625	0.0169236487003117	cg16654680	LifeLines
0.00205044787443414	0.0068321897767966	0.764515737314443	161	0.333522229343506	0.0470493760219381	cg24892628	LifeLines
0.00502726325557196	0.00331163125313293	0.131161056906991	161	0.0526301139016682	0.0234004456158041	cg27308166	LifeLines
-0.00128698356746354	0.00208725035209858	0.53846359451754	161	0.0744482992137275	0.0162451055905574	cg09757107	LifeLines
0.000836621228023996	0.00207033172170511	0.686730436632807	161	0.866956289196735	0.0139058554741067	cg19607792	LifeLines
-0.0039875161629376	0.00396950410927267	0.316781527789451	161	0.076036615952726	0.0281596340200735	cg06373032	LifeLines
0.00373718006019053	0.00352023995194374	0.290158218958882	161	0.88614209917397	0.0213220473028839	cg23111246	LifeLines
-0.00533653215512277	0.00270119122683878	0.0500828759051495	161	0.104084721481329	0.0240594471559447	cg09597470	LifeLines
0.00991455957440688	0.00360699819476228	0.00673887946489851	161	0.0390589173669499	0.0232089357079361	cg16130810	LifeLines
0.000146804144437988	0.00217258871998315	0.946219533799898	161	0.0715075001592427	0.0135481119386215	cg08017248	LifeLines
0.00464226626017289	0.00375537344499355	0.218381808215108	161	0.431437460939758	0.0387103422349622	cg07528075	LifeLines
-0.00187966412174112	0.00375520759827748	0.617442515207366	161	0.82232339195684	0.0255026673667733	cg16045838	LifeLines
0.00474860723282488	0.005965026264948	0.42728102545707	161	0.646509366402792	0.0377527365690891	cg25961199	LifeLines
-0.000957142393572129	0.00173759509956013	0.582583102265088	161	0.0597441562322507	0.0125458949303349	cg02018101	LifeLines
0.00072642030169072	0.00132544161600681	0.584488317646497	161	0.0426223666141926	0.00829064667838427	cg10532262	LifeLines
0.00133450542006954	0.00515112058805707	0.795945454101604	161	0.797644418953595	0.0315239342477528	cg18151134	LifeLines
-0.00199925988214221	0.00187423640566299	0.287865191585185	161	0.0550902577148613	0.0132283973939457	cg17058777	LifeLines
0.00119018117557605	0.00275151746317145	0.665976722130398	161	0.0958107490280838	0.0193202723028856	cg02265177	LifeLines
0.00195447574781648	0.00308525578950844	0.527405458248655	161	0.740369429599447	0.0203881172431946	cg11315362	LifeLines
0.000279068304347173	0.0036256772073559	0.938752804314601	161	0.88795952216186	0.021661359885717	cg08103098	LifeLines
0.00352507903604163	0.00421263503454608	0.404079755174215	161	0.751927113137842	0.0262181530332149	cg17970727	LifeLines
0.000451763487042847	0.00284175843547791	0.873909668717798	161	0.887770843183067	0.0176497684817545	cg22816059	LifeLines
-0.00906054930214988	0.00609618534535497	0.139365190086024	161	0.147956961688979	0.0421040028543722	cg19970699	LifeLines
-0.00170297254987378	0.0061541933968448	0.782388456209005	161	0.169397932283911	0.0443860346085194	cg20785136	LifeLines
-0.00175705331450805	0.00332496656673067	0.597994670594024	161	0.736083394927816	0.0209552569617191	cg01035422	LifeLines
-0.000354407431613351	0.00303986061511688	0.907347765330575	161	0.858654532898034	0.0204359114880081	cg17558655	LifeLines
-0.00190592931285771	0.00414971122149728	0.646707572530966	161	0.856436353488465	0.0259228096289269	cg12853551	LifeLines
0.00230329935418616	0.00764140956680687	0.763523522391548	160	0.052866985639467	0.045824414751789	cg21158815	LifeLines
0.00364038023808835	0.00567487869574067	0.522209910205673	161	0.771013705546484	0.0346243271980874	cg26782150	LifeLines
0.00368111742639153	0.00973533135011695	0.705906562831982	157	0.833607742466911	0.0758008938843584	cg18483632	LifeLines
-0.00565294238946741	0.00367350894874011	0.126007862135791	161	0.158937888988182	0.0456381175824386	cg11587451	LifeLines
0.000285745274779891	0.00406389563879429	0.944040639717172	161	0.860373756267729	0.0271980770076702	cg01347573	LifeLines
0.00799638949179047	0.00718370641745514	0.267482500953116	161	0.780830210750317	0.0434674255952738	cg05747848	LifeLines
-0.00168695968994494	0.00380554686226915	0.658212384184032	161	0.807733290700915	0.0243698209799019	cg13563391	LifeLines
-0.000761175392528602	0.0038424452947972	0.843245034608664	161	0.859632635048697	0.023917461575156	cg22114979	LifeLines
0.00155141970118582	0.00525046347799525	0.768045182777813	161	0.0489679325178131	0.0345476987345756	ch.17.4249285F	LifeLines
-0.0151572629297048	0.00673635094374985	0.0259395159630339	161	0.415279320362025	0.050957650114692	cg25545391	LifeLines
0.000787749028820413	0.0067989639071219	0.907920251234541	161	0.828255577929229	0.0404023983877422	cg06406532	LifeLines
-0.00166780463616591	0.00375113306569426	0.657257435136118	161	0.0520536980033755	0.0233265373623517	cg21211866	LifeLines
0.00120243501214387	0.00631023528877694	0.849140429020233	161	0.591797514746557	0.0384879453551236	cg19789115	LifeLines
0.00238714845492057	0.00344538208183802	0.489501502273788	161	0.884227340449263	0.0218605595322769	cg17099823	LifeLines
-0.000535777800669686	0.00173846107543307	0.758376376532517	161	0.0542041505260593	0.0111158437877955	cg17710617	LifeLines
0.00381609622836401	0.00331431682555916	0.251450798268507	161	0.877179947923812	0.0211329252191081	cg02443506	LifeLines
0.00287638309926346	0.00857202028890082	0.737688257477783	161	0.80101912707917	0.0548279481294143	cg18139238	LifeLines
0.00128078336038658	0.00391543305531749	0.744052040026364	161	0.824215097613361	0.0242768325348959	cg03100593	LifeLines
-0.000418323314490063	0.00325257276162547	0.897840833966454	161	0.81755312112841	0.0238168623999571	cg18181787	LifeLines
0.00391111262614499	0.00514936959134126	0.448758811022095	161	0.818852298071013	0.0327753044006588	cg14554892	LifeLines
0.00447002442326516	0.00241040976840021	0.0656897162892028	161	0.0523735272958529	0.0173013535640165	cg11373810	LifeLines
-0.00110864009716015	0.00281183858591732	0.693952683767357	161	0.828948503663577	0.0179197936225068	cg10597379	LifeLines
-9.63907486252751e-06	0.00231959813509837	0.996690078025008	161	0.87216912395125	0.0144785863671405	cg15609093	LifeLines
0.0106681496604549	0.00788068372319936	0.177921261683727	161	0.783194839463306	0.0487299632967297	cg23773105	LifeLines
0.00305318249624316	0.00320577473999195	0.342467818921659	161	0.887959970408873	0.0193420823679633	cg16722764	LifeLines
0.00419383188409642	0.00303073797129585	0.168542037483077	161	0.780891746757452	0.0241178774593028	cg18945877	LifeLines
-0.0039963473047357	0.00735261263600902	0.587595597854315	161	0.113640234398099	0.0532529318443594	cg01067385	LifeLines
0.00307646672039773	0.00503293083830204	0.54197311065317	161	0.868547442067697	0.032435534192313	cg25616264	LifeLines
0.00298438974955877	0.00735851539544539	0.685652627548942	161	0.319773452401871	0.0674210314645739	cg15734589	LifeLines
0.00261740773297572	0.00464420343313181	0.573900563995105	161	0.1027857086344	0.0302729085675973	cg02040734	LifeLines
0.00670072707760852	0.00327010925694168	0.0422444530768694	161	0.859972818618356	0.0204254224380663	cg05157420	LifeLines
-0.00482258525907141	0.00637166373289833	0.450341408179871	161	0.826593968547637	0.0421782682064567	cg09573237	LifeLines
0.00645219920282254	0.00886775254087116	0.468022134996093	161	0.657515738117588	0.053418528717699	cg11553687	LifeLines
-0.00211874804418298	0.00316894169969153	0.504807680027726	161	0.878329196527525	0.0211385150473465	cg00096458	LifeLines
0.00317182245167479	0.00676470349120768	0.639856014868144	161	0.297995124490454	0.0486654738332734	cg19354156	LifeLines
-0.000148037931152584	0.00286161558648548	0.958812718859836	161	0.741512270017124	0.0318053798980447	cg07735013	LifeLines
0.00124232814707518	0.0021534579484465	0.564895998739921	161	0.8872973844426	0.0144371035870164	cg01967465	LifeLines
-0.00986946550881113	0.00677710592599568	0.147458222083533	161	0.826330980921863	0.0417434200021497	cg23550457	LifeLines
0.0129240339063426	0.00780434648242398	0.0998686256778031	161	0.78893594560156	0.0482339831518451	cg08632701	LifeLines
-0.00300130753232116	0.00461809676448747	0.516784205276011	160	0.0633308513749403	0.0321032693417873	cg07197053	LifeLines
-0.00389266665618366	0.00213015959160231	0.0696806041755087	161	0.910549882686521	0.013627465765161	cg06135996	LifeLines
0.00498541722935707	0.00410651329667581	0.22669761566482	161	0.911902122540708	0.0259655230855426	cg12282038	LifeLines
0.000251415514805049	0.00272026133514684	0.926488430421623	161	0.677985664861875	0.0198808588979043	cg24008131	LifeLines
-0.00126734929183397	0.00570766957312581	0.824590535901611	161	0.836104325307617	0.0363012622456529	cg25678184	LifeLines
-0.000820727118220953	0.00144222942079155	0.570184158634863	161	0.0245375402603797	0.00887288642713078	cg12674192	LifeLines
-0.00829169300488881	0.00410972176381972	0.0454672997067318	161	0.686643532967109	0.0269918929637564	cg14311710	LifeLines
-0.00156271792585017	0.00339309442126239	0.645800756442037	161	0.843807676507056	0.0250430321080514	cg08248790	LifeLines
6.79316756852587e-05	0.00291635252698597	0.98144806649513	161	0.885798258267853	0.018874462691043	cg20748522	LifeLines
0.00582839267792785	0.0056815307298744	0.306659400300488	161	0.814598380659433	0.0356135998106818	cg23654404	LifeLines
-0.00104921234638478	0.00249737818638032	0.675011395287554	161	0.913157082938116	0.0150850071919288	cg13340085	LifeLines
0.00599041691370533	0.00535209590099661	0.264864864100878	161	0.872023665260061	0.0357189618481687	cg17653583	LifeLines
-0.00911683412965157	0.00570531110355761	0.112214868096032	161	0.655820726660511	0.0365612966156008	cg10625575	LifeLines
-0.00284640341251538	0.00433526733734915	0.51249142906719	161	0.816977323791414	0.0277419147499363	cg05990420	LifeLines
0.00358813138551509	0.00391121213514685	0.360447995448677	161	0.768368450843627	0.0265154895141809	cg16059175	LifeLines
-0.00220737337914858	0.00678605065983788	0.745434080317153	161	0.440754889642458	0.0514613770130036	cg08426200	LifeLines
0.00470621582673569	0.0046794179952999	0.316210963732977	161	0.39449876391958	0.0419477685676733	cg14435807	LifeLines
0.00406362798298744	0.00323713696156348	0.211369736970192	161	0.857736851324996	0.0203220960066433	cg14301678	LifeLines
-0.00335042741680593	0.0042125653338624	0.427706084367598	161	0.786789911788803	0.026131055068098	cg27159675	LifeLines
-0.000692087684925471	0.00196847611696885	0.725656028002597	161	0.066304210646783	0.0121350144415331	cg07141055	LifeLines
0.00156288577311485	0.00330333412141217	0.636831497631275	161	0.879797030787297	0.0215672606394517	cg23166288	LifeLines
-0.000972248526890022	0.00636226492858356	0.87875528279363	161	0.772039805096591	0.0402733500130385	cg22794983	LifeLines
0.00324652136594075	0.00657773299593406	0.622356934728329	161	0.761992175710939	0.0397894201185515	cg08252165	LifeLines
-0.000949944230025822	0.00302947032574409	0.75429688984121	161	0.866068172891089	0.0187631759043233	cg20673652	LifeLines
-0.00108972182780875	0.00336338289261627	0.746404915675455	161	0.101095545772409	0.0209370760366522	cg23713377	LifeLines
0.00152557403612212	0.00450117014902049	0.735150703622224	161	0.851893297602813	0.028687778576347	cg09112054	LifeLines
0.00522989458442957	0.00253595008454505	0.0409515103867438	161	0.906352982226476	0.0157113258664547	cg22306690	LifeLines
0.00305106236129144	0.00282129482711042	0.281284253408129	161	0.0442583028086203	0.0186546586226644	cg14733989	LifeLines
0.00190756769529296	0.00636815839415143	0.76494813906969	161	0.747656735427885	0.0395909207344932	cg16361867	LifeLines
-0.00149206599115329	0.00214165873918897	0.487106383637434	161	0.858901988705837	0.0152982667098243	cg06651508	LifeLines
-0.00391837151666716	0.00216008107191488	0.0717321600336978	161	0.0463938993436278	0.0132850044744734	cg06510642	LifeLines
-0.00116010679241902	0.00284095812207177	0.683614610286144	161	0.817688244811002	0.0179819790997564	cg02592957	LifeLines
-0.00194747869052663	0.00345106823744212	0.573407819392985	161	0.0827562744930862	0.0219603357338931	cg12045277	LifeLines
-0.00444607271744918	0.00730825873115345	0.543892164208411	161	0.832017340814315	0.0477373602072195	cg01116646	LifeLines
0.00101281636376885	0.00288057445932098	0.725643525808804	161	0.877727697309158	0.0178631565662976	cg25880515	LifeLines
0.00119778987239268	0.00484983647430619	0.805274273470255	161	0.808190592683734	0.0302434415436507	cg22743273	LifeLines
0.00165202597418967	0.00264604443860892	0.533380051006124	161	0.816187909174707	0.0175240261345159	cg05006075	LifeLines
-0.000232048660866662	0.00264021418718769	0.930084469158477	161	0.784711938178522	0.0177745804473468	cg16709010	LifeLines
-0.0232916604739794	0.0112222426844738	0.0396953631612204	161	0.815829170651878	0.0693393797206393	cg08738713	LifeLines
-0.00966019695079998	0.013991453686671	0.491016475683287	161	0.831916784514791	0.090455685329923	cg01772186	LifeLines
-0.00349214341498684	0.00180570339879133	0.0550534507703799	161	0.0446959460559179	0.0112887992430191	cg12095961	LifeLines
-0.000950311946688546	0.00283887296088267	0.738294319731548	161	0.859053775610843	0.0178209093858978	cg15179060	LifeLines
-0.00183629456987448	0.00360631956295789	0.611389170109666	161	0.715078045346289	0.0237156328679797	cg03550223	LifeLines
-0.00848061735176704	0.00555469898086697	0.128987525264601	161	0.703975296231612	0.0341260604265983	cg15078015	LifeLines
-0.00837485372178183	0.00377449491325713	0.0280435424764747	161	0.695482613456795	0.0242865840821736	cg04572941	LifeLines
-0.0144460381741141	0.00943148943593983	0.127764993008219	161	0.745855750450466	0.0648197935274166	cg25042465	LifeLines
-0.00365221945040274	0.00373594495637966	0.329894593323077	161	0.871286179612754	0.024144565876882	cg22082379	LifeLines
0.00231765056889665	0.00486130466718245	0.63425440115879	160	0.0643081953460007	0.0316666683355886	cg17689921	LifeLines
0.00175322860021781	0.00871430083626156	0.840834059096037	159	0.758611555029658	0.0672733382467768	cg12219334	LifeLines
0.00151380163464905	0.00249321954763571	0.544682935268845	161	0.10809741774053	0.0157009389042915	cg01920232	LifeLines
-0.0103389097903207	0.00691394468277864	0.136976129493161	161	0.823330620967635	0.0484546998641613	cg16561605	LifeLines
-0.000373602701341278	0.00307161024006318	0.903358591512801	161	0.0961100392000182	0.0188184063491369	cg21314106	LifeLines
-0.00620491544450695	0.00550526491646406	0.261567184096747	160	0.061111089383401	0.0338722845452252	cg03521600	LifeLines
0.00159232156389945	0.00659113544601842	0.809440473404747	161	0.0718996161182696	0.0434123826412725	cg03690814	LifeLines
-0.0057109098336217	0.00790115598067329	0.470962581234439	161	0.524812487994475	0.0547615645080717	cg00788760	LifeLines
-0.000620779185939918	0.00233757182961403	0.790948226532883	161	0.0943434151259674	0.0175815775240085	cg19202058	LifeLines
-0.00860039704990054	0.00800485213651817	0.284416767961615	161	0.368779903242152	0.0563031538792956	cg09942045	LifeLines
-0.000877755956598114	0.00286123257069477	0.759451372745372	161	0.855338765655144	0.019305300539248	cg17809595	LifeLines
0.0132840177558861	0.00894036491032142	0.139505546388905	159	0.800840672712752	0.0637879077016184	cg26990380	LifeLines
-0.00232732479536718	0.00240536839948103	0.334866996952999	161	0.868303833651564	0.0152499368578958	cg24748771	LifeLines
-0.0110158708866992	0.00841523994116889	0.192577967960298	161	0.619115717315228	0.059011610687433	cg17675840	LifeLines
0.0108175540638159	0.00628720807323509	0.0874482689994742	161	0.814531651315293	0.0406010718442189	cg20970380	LifeLines
-0.000194261266006385	0.00748285800278869	0.979324024540153	161	0.806832555305865	0.0456838426921917	cg18659362	LifeLines
0.00394667767908368	0.00290813175923798	0.176838083915282	161	0.772611665863443	0.0229124888325954	cg22882450	LifeLines
0.00195931987811839	0.00469026614870302	0.676749673144707	161	0.841234762853609	0.0285573564728429	cg05474370	LifeLines
0.00417976401894688	0.00517061804165293	0.420193786137888	161	0.825541561652849	0.0316076314953338	cg02659148	LifeLines
-0.00110984636087742	0.00530480566681682	0.834571822084728	161	0.818294026012176	0.0332158757432299	cg07982825	LifeLines
0.00330802715257826	0.00196278050567229	0.0940518320962699	161	0.864570798100401	0.0143914345665258	cg04988370	LifeLines
-0.00155623374583433	0.00285952411373789	0.587114617130794	161	0.0618034569500701	0.0175524749993189	cg13982688	LifeLines
0.00309063511951665	0.00259414869639323	0.235434838891392	161	0.859409952634097	0.0162928031956402	cg26223555	LifeLines
-0.00247782181823726	0.00508840361956817	0.627020732376276	161	0.650815601000337	0.0324269101932079	cg01397449	LifeLines
-0.00106835158948452	0.0029344383600916	0.716329750249954	161	0.0633135071402076	0.0177814128700617	cg09457766	LifeLines
-0.00411401652452344	0.00390234070426556	0.293513073971111	161	0.0388033726531092	0.0252165895684752	ch.5.44854267F	LifeLines
0.00358491908486469	0.00425421745349197	0.400789050634969	161	0.867222669669176	0.025578207435504	cg12702941	LifeLines
-0.0025991291835581	0.0029925289968945	0.38652460962914	161	0.886097743852142	0.0184862383381274	cg10329334	LifeLines
0.00145271162925535	0.00227742683047291	0.524554790504033	161	0.867600934024569	0.017466220611372	cg08526541	LifeLines
0.00171918756756805	0.00299721264771706	0.567124097793949	161	0.73955759855225	0.0299818945409777	cg04885749	LifeLines
-0.00644203739918091	0.00762678470566565	0.399702028548736	159	0.83079946384078	0.0497266592779485	cg10979469	LifeLines
-0.00750643515308591	0.0037032765347131	0.0444853589850447	161	0.130125238088049	0.0278516169780107	cg06139341	LifeLines
0.00362199686580555	0.00241030494813158	0.135072930708718	161	0.837298311390401	0.0162696548983208	cg10223464	LifeLines
-0.0149585177669692	0.00753067158042008	0.0488669648718926	161	0.499712636669615	0.055453000158914	cg21585942	LifeLines
-0.00354836787339686	0.00461718412714389	0.443423556329083	161	0.683718870897474	0.0324216474699795	cg20141534	LifeLines
0.00114292917940639	0.00289134010520882	0.693202941910582	161	0.0600067201868364	0.0175558221501518	cg25059792	LifeLines
-0.000806048936505445	0.00236947060945118	0.734209146673289	161	0.884530574586334	0.0144143415378274	cg14933152	LifeLines
0.00234326840192397	0.0085446724729379	0.784297975837373	158	0.648312698142672	0.0646621227787326	cg11761758	LifeLines
0.0066144763606873	0.00552907818026873	0.233515819846609	161	0.666239399423873	0.0384761590151128	cg22741626	LifeLines
0.00652909045947365	0.00245774402102872	0.00877298277890872	161	0.900886993017558	0.0158423106921594	cg15965474	LifeLines
0.00175422673009236	0.00289893504035788	0.546033367696446	161	0.793997049892432	0.0206438046489605	cg24327452	LifeLines
-0.000650957062397208	0.00499035257907274	0.896395425347437	161	0.841867396366657	0.0298620510651001	cg11559446	LifeLines
-0.0003712307897786	0.00448951557584458	0.934212579282796	161	0.859426809167102	0.0276768827967188	cg05514531	LifeLines
0.00638947285377374	0.00238447396533817	0.00821732310335742	161	0.861145685645352	0.0154476950365293	cg01456989	LifeLines
0.00359518466062703	0.00295641855375363	0.225924248053069	161	0.884470761656759	0.0180602991176825	cg27564137	LifeLines
-0.0016037186834675	0.00487012221035613	0.742402816998972	161	0.168160660191881	0.0325786796678229	cg02277530	LifeLines
0.00477948871216301	0.00485099843363091	0.326126938137679	161	0.800737327584945	0.0299643506493722	cg02878578	LifeLines
0.001962403037754	0.00543523087676872	0.718582195867549	161	0.585626746734174	0.0366890768926082	cg23689227	LifeLines
-0.00440846957454822	0.00364621754632934	0.228596884837639	161	0.827216241403952	0.0235198469481629	cg09143206	LifeLines
-0.00339272610513524	0.00757017519148156	0.654694805382123	161	0.756036937895094	0.0477369921786661	cg26432608	LifeLines
-0.00203913180420944	0.00401688080394158	0.612471420330205	161	0.137949965648263	0.0271954512621875	cg24647724	LifeLines
-0.000121661731030601	0.00410700869889803	0.976408213303472	161	0.827607721435982	0.0260647614898057	cg20961280	LifeLines
0.00284770745675793	0.00514017571178935	0.580419714272528	161	0.834927289537846	0.0330359241998583	cg08270832	LifeLines
0.0029466963655172	0.00275477672580229	0.286534049372482	161	0.857421055183129	0.0173145676548421	cg00955550	LifeLines
-0.00615544135889633	0.00564813564404569	0.277588689899676	161	0.530787535103171	0.0353949266486407	cg05689321	LifeLines
0.00549897480311042	0.00426153311770108	0.198960426028685	161	0.823689414665029	0.0267093002950543	cg03152082	LifeLines
-0.00183904877069184	0.00200297407133255	0.360049914664176	161	0.05379156637851	0.0133615889155072	cg05200380	LifeLines
-0.00442954810047819	0.00576892431190965	0.443828761092356	161	0.0747352649783447	0.0392174982518967	cg19957905	LifeLines
0.000535490667910897	0.00396941048680346	0.892873318466376	161	0.706651802275915	0.0266750628979817	cg11516720	LifeLines
0.00249470892886341	0.0106214621882994	0.81463535512992	161	0.400117806183253	0.0648810701372114	cg04357717	LifeLines
0.00568744250128622	0.0109789346807523	0.605277458775685	151	0.762318427869912	0.0771034675767857	cg04180085	LifeLines
0.000389291828762041	0.00222502874456426	0.861353181003285	161	0.842941532283464	0.0144475709666753	cg18568731	LifeLines
0.000616782195146721	0.00226290777032236	0.78557519689949	161	0.892243442620328	0.0141166910627681	cg15886213	LifeLines
-0.0101006607220718	0.00419899889132527	0.0174023610201908	161	0.671355718379489	0.0393773963888593	cg11933267	LifeLines
-0.000211758072068553	0.00285734220743512	0.941024176698315	161	0.853589171978418	0.0176498000117163	cg01559241	LifeLines
0.00288045487052416	0.00478449683975272	0.548081819580807	161	0.867889632272629	0.0328285040991443	cg14198080	LifeLines
-0.00136259220368337	0.00385902777272747	0.724528677166723	161	0.837921313742163	0.0248412372710653	cg19251310	LifeLines
0.00566357226626688	0.00927964573639152	0.542597348137604	161	0.165714713244965	0.0713156986140767	cg03698447	LifeLines
-0.00510694259781219	0.00344829037353343	0.140759561646741	161	0.088666360804243	0.0212781982804589	cg00930230	LifeLines
-0.00790119931019986	0.00540270752640058	0.145766716132576	161	0.733274041636255	0.0353067742409716	cg16733419	LifeLines
-0.00208776833862427	0.00442895564506138	0.638065421693567	161	0.767931283525753	0.0327430134044728	cg25429446	LifeLines
0.00480810525935116	0.00737026447510619	0.515191291713592	161	0.775050435884035	0.0449321296000395	cg02636201	LifeLines
-0.00337119556122954	0.00245920397945693	0.172525940583328	161	0.0873877345886687	0.0198973986325943	cg03066979	LifeLines
0.000921536990845686	0.00289458631345964	0.750662508169934	161	0.733919983621073	0.0289827328784582	cg21965697	LifeLines
0.0060330061636502	0.00644135651682032	0.350508508219518	161	0.250173865918587	0.040045176355641	cg09834179	LifeLines
-0.00286197753815052	0.00455697694860738	0.530956922109255	161	0.877923219556735	0.0287099632052869	cg07622457	LifeLines
-0.0138278275415183	0.00808414530710345	0.0892998429286345	161	0.809916506707404	0.0646120523965798	cg05772560	LifeLines
-0.00368144014640054	0.00335074841087951	0.273710986403176	161	0.731912954778003	0.0299383004254294	cg01813215	LifeLines
0.00102907351594232	0.00306958759716229	0.737919126509299	161	0.886851270161708	0.0194876156585086	cg06288127	LifeLines
-0.00238500666768726	0.00216594022627331	0.272647154147065	161	0.0588316924833168	0.0140849285812528	cg06839213	LifeLines
-0.000146752699033797	0.00226670681615627	0.948467433733554	161	0.0818429003423248	0.0148387422942072	cg18194292	LifeLines
0.00623644827521461	0.0118980306909973	0.600963471172819	161	0.476033880035554	0.076973735783832	cg10880928	LifeLines
0.00612311265499435	0.00362419691301517	0.0932562802857817	161	0.819186642523021	0.0246689396852785	cg11082447	LifeLines
-0.000244540476407698	0.00557035074166369	0.965043802102796	161	0.649284839494351	0.03677962994699	cg15716042	LifeLines
0.000389192825637955	0.00357888277837244	0.913552464219946	161	0.834841471086536	0.0237689123061411	cg26725931	LifeLines
0.00364619001664892	0.00381122739078256	0.340301654907252	161	0.845686633740587	0.0228058196080565	cg15864926	LifeLines
-0.0025166613926662	0.00630518150620582	0.690371958697107	161	0.38765437070622	0.0746848801512789	cg10289324	LifeLines
0.00245307823430155	0.00269105612158947	0.363499294007414	161	0.0482843446267237	0.0166460532035163	cg26456957	LifeLines
-0.00208054209477054	0.0022693925603433	0.360767880185226	161	0.814310391829102	0.0150743893504836	cg19870801	LifeLines
0.00865788281504567	0.00839214939427445	0.303935260481475	161	0.434388635706962	0.0575019463058407	cg25460716	LifeLines
-0.000217756620797115	0.00376135760912592	0.953912945508878	161	0.122472394631541	0.0257204930518531	cg12326700	LifeLines
-0.00150587905553731	0.00182641823911776	0.411001357234596	161	0.0332899918311907	0.0113577113539374	cg19621579	LifeLines
-0.0151840466036846	0.010305459234115	0.142796387617598	161	0.65964344704826	0.0651607645499371	cg10832763	LifeLines
-0.00129505110356703	0.012010436501635	0.914280846010424	161	0.828287259445097	0.0740179912053005	cg02889122	LifeLines
0.00872436608907191	0.00725568406824912	0.231161447153261	160	0.360022461002919	0.0677529465050155	cg12747525	LifeLines
0.0041070766842521	0.00381305588168315	0.283208103103549	161	0.818434452308788	0.0328620376750118	cg00953864	LifeLines
-0.00139925929384301	0.00256522043138174	0.586260421660096	161	0.834368564532215	0.0180798661379196	cg21999213	LifeLines
-0.00438398099387547	0.00586393979223093	0.455893668291804	161	0.769780618594782	0.0355052085358716	cg12965270	LifeLines
-0.00851908448215315	0.0130811452458977	0.515909413353414	161	0.328994133342012	0.0801460188990809	cg01077100	LifeLines
0.00288663039924826	0.00352469826129822	0.414136988953687	161	0.888208829063279	0.02367304240691	cg23963483	LifeLines
-0.00680157512932257	0.00432104958103263	0.117638949069023	161	0.79717716889756	0.0263535530291234	cg26982651	LifeLines
-0.000471520885863986	0.0042696021295581	0.912214689837285	161	0.790556359932171	0.0313322940243849	cg05358575	LifeLines
0.00168056300113972	0.00256788791513364	0.513849367224827	161	0.785138771546517	0.0192424523078468	cg18412762	LifeLines
-0.0011892358314003	0.00205067553846627	0.562859788635868	161	0.872945596698087	0.0130491644468792	cg01528287	LifeLines
-0.00440379040759555	0.00491948973408245	0.372178636931172	160	0.0723683248093459	0.0294771850442444	cg16278085	LifeLines
-0.000634584120891343	0.00157148770911423	0.686942504163985	161	0.069567599447401	0.0112419733539211	cg25461267	LifeLines
-0.00215459145180292	0.00851224370048168	0.800536500605706	160	0.74823196845229	0.0593336750635057	cg25711723	LifeLines
0.000139552610441312	0.00663180489096696	0.983240140770502	161	0.581472793082254	0.0469349141779051	cg17786894	LifeLines
-0.00547246746211367	0.00951206385333099	0.565961434073113	161	0.301905318050249	0.0648978165526202	cg27455578	LifeLines
0.00293328414131665	0.00238178848490641	0.220098385239572	161	0.784397084818818	0.01952448192702	cg20213830	LifeLines
0.00295367177291477	0.00464134393010618	0.525523331868527	161	0.867546043369216	0.0299746299499788	cg26622440	LifeLines
-0.000829729215428642	0.00176653941690706	0.639275919330334	161	0.0599036836330544	0.013590577275284	cg06899530	LifeLines
0.000562456176404679	0.00666956671167176	0.932908200814896	161	0.327749762700552	0.0636970789793415	cg15437610	LifeLines
-0.01017105198197	0.00528774439049561	0.0563616246867937	161	0.0618094312068362	0.0319192600017827	cg25994584	LifeLines
-0.000523143168729124	0.00355812122883564	0.883312815453482	161	0.150066728714895	0.0278630530215112	cg15514496	LifeLines
-0.000315167429971647	0.00197460562975916	0.873408648659945	161	0.0436730850428281	0.0123705051789382	cg16629637	LifeLines
-0.00211637781469606	0.00923902538513862	0.819135560876349	161	0.713647124766987	0.0563842047512479	cg15062725	LifeLines
0.000142549399771226	0.00627523449426058	0.981907894559226	160	0.837907469232752	0.0416009547149183	cg16924658	LifeLines
-0.00907965610946166	0.00447160156064303	0.0441195046942942	161	0.80830250578217	0.0289374911349381	cg00371226	LifeLines
-0.00347477192451555	0.00445577256223673	0.436749764398159	161	0.864302409769873	0.0271281302767813	cg05378095	LifeLines
0.00158574309934758	0.00279500748450649	0.571348807695998	161	0.799589942041405	0.0190708969139232	cg22356083	LifeLines
0.00681294592278143	0.0088575513376066	0.443053299410868	159	0.452896070004801	0.061488120785311	cg24509282	LifeLines
-0.00153407808493175	0.0037957429355725	0.686688292190875	161	0.855370581456144	0.0240180657534558	cg06812990	LifeLines
0.00656771443882241	0.00355172461823955	0.0664566706384355	161	0.478284692849653	0.0401554662900832	cg23684449	LifeLines
-0.00341566140516863	0.00263562871272208	0.197035283612366	161	0.863530926921997	0.0172364842940817	cg26900361	LifeLines
-4.4286449358546e-05	0.00323489661144849	0.989095815005073	161	0.821373958193971	0.0208745101665626	cg25122752	LifeLines
-0.00122681862643919	0.00340897935177329	0.719457979312671	161	0.78612686689555	0.0278685709201463	cg06009497	LifeLines
0.001207141009264	0.00220311638685619	0.584580617328949	161	0.856874209114718	0.0148758485650026	cg02659431	LifeLines
0.00291368010045652	0.00218426011181032	0.184299391970899	161	0.850891146294726	0.014737581413255	cg06977494	LifeLines
0.0140001893309349	0.00892069574809111	0.118733141654937	160	0.360210028588193	0.075071488163622	cg24519108	LifeLines
0.0139516739254907	0.00766439437628053	0.070757802555723	161	0.0803956265845528	0.0472428896085958	cg14405643	LifeLines
-0.00278683893179658	0.00264315607601353	0.293459687186561	161	0.771554130653056	0.0177499434865728	cg08866389	LifeLines
0.00398128761249731	0.0108019550403022	0.712981387339253	161	0.761728965428445	0.0648013406119032	cg18400442	LifeLines
-0.00110719489801769	0.00219712197008522	0.615070386019535	161	0.898576602626409	0.014000617945191	cg08331572	LifeLines
5.72691205359179e-05	0.00265733146992379	0.98283525533561	161	0.880383846102116	0.01659770066643	cg16550124	LifeLines
0.00461399500147809	0.00362576804401492	0.205198291442042	161	0.594662849543713	0.0263112185141969	cg06024642	LifeLines
0.00615631426671387	0.00347530464332314	0.0785728559293083	161	0.79414849761064	0.021780529363514	cg13371910	LifeLines
0.00117578586645793	0.00265376726641688	0.65837601908266	161	0.0989357171388375	0.0190020299085759	cg08040115	LifeLines
0.00379012799548437	0.00313615043510695	0.228797653084663	161	0.768149110714157	0.0226342385873719	cg14208374	LifeLines
0.00801181480161315	0.00350295240544346	0.0236236869291704	161	0.833179832921607	0.0224952929691892	cg01910366	LifeLines
0.000912101459447712	0.00205479317815968	0.657779533013777	161	0.841288590496443	0.0148181528369046	cg18128976	LifeLines
-0.00759268333508353	0.0045103146125046	0.0944338781235329	161	0.553414498048773	0.0526716541305026	cg07624608	LifeLines
0.00141999439495858	0.00518283806910757	0.784487172528049	161	0.20734773993352	0.0475505467219464	cg27339021	LifeLines
0.000601115526119693	0.00313656921980332	0.848284641068011	161	0.813268130093534	0.0281304747991096	cg10889401	LifeLines
-0.000622687239930406	0.00504645122368181	0.901967095587785	161	0.360807661284359	0.0421633954372865	cg20921684	LifeLines
0.00180621669048112	0.00237842468033039	0.448827416135943	161	0.831603398945419	0.0193875235522363	cg21152875	LifeLines
-0.00152318753249026	0.00491293098983125	0.756975363450646	161	0.0572616430290661	0.032219374867724	cg18046299	LifeLines
-0.0014320116185419	0.00458560109451824	0.755269969624456	161	0.0569999325606349	0.0286106047430455	cg17670640	LifeLines
0.0100869557218454	0.00511190363788479	0.0503576577370634	161	0.0923070784822688	0.038210857298545	cg26815815	LifeLines
-0.000903940744177869	0.00168845785238	0.593212224296179	161	0.0572803291578482	0.0119450735322319	cg03638642	LifeLines
0.00247429493651938	0.00468478224535705	0.59819305330289	161	0.13389069155146	0.0303678304713757	cg19384825	LifeLines
-0.0063941715606927	0.00340938229875495	0.0627258911679555	161	0.627377496680012	0.0487513999583162	cg01823925	LifeLines
0.0058083262783682	0.00280246884018159	0.0399702031651986	161	0.738576003678883	0.0200207915277648	cg27216173	LifeLines
0.00480786898043226	0.0024406426295695	0.0507398032628384	161	0.811627159953192	0.0156900555500904	cg10689859	LifeLines
-0.00493749402831581	0.00594550208871971	0.407635418370461	161	0.824178070184057	0.0365080488549142	cg13054070	LifeLines
-0.000891541107945792	0.00742655665683414	0.904610394517392	161	0.559850753226827	0.049924045739621	cg01905102	LifeLines
0.00187847438276945	0.00387563201930234	0.628623678531602	161	0.500703456665206	0.0601193585332129	cg06634140	LifeLines
-0.000566606941215031	0.00269802226554352	0.833954013195504	161	0.868971600660568	0.0189958436041322	cg27143326	LifeLines
-0.00512108584438931	0.00736064140345834	0.487698233087341	161	0.729527205061565	0.045470958639248	cg05615459	LifeLines
-0.000964424929497416	0.00137439386593335	0.483977550955422	161	0.0504814803042632	0.00849474142290937	cg07680601	LifeLines
0.00207439588541932	0.00344331677089724	0.547815027436335	161	0.83456865628404	0.0221749088216636	cg21369350	LifeLines
-0.00679627678004172	0.00541623502088587	0.211557297699795	161	0.627534307161749	0.0345985429881742	cg06714761	LifeLines
-0.000543153134408531	0.00134074941656326	0.685988453373973	161	0.0482839839447347	0.00823047378534419	cg02372113	LifeLines
0.00566465654742424	0.00467018525510283	0.227111461279846	161	0.794397109290762	0.0373919780617319	cg08353938	LifeLines
0.00221543536050639	0.00254384261473019	0.385237896727764	161	0.866960504051909	0.015267187929583	cg12137686	LifeLines
-0.000947070623892431	0.00231672636302459	0.683287698209086	161	0.890531123543156	0.0152109592110848	cg26014813	LifeLines
0.00286056752935474	0.0030331621681739	0.347189037967995	161	0.793710875353929	0.0187626489752544	cg04839779	LifeLines
0.00252897606424124	0.00223617990636519	0.259936402922775	161	0.876144051102297	0.0138353360624175	cg23795962	LifeLines
-9.74503707819422e-05	0.00684905029237671	0.988667397124896	160	0.824818259719796	0.0414656046830257	cg25899315	LifeLines
0.00547114037293187	0.00358196860018449	0.128822235817912	161	0.884735592474351	0.0230643333829591	cg13975830	LifeLines
0.00134843819528107	0.00260825036749516	0.605945748240414	161	0.0580884126371665	0.0173052139788996	cg20722587	LifeLines
-0.000618713489069381	0.00480236362179187	0.897665357839009	161	0.855960701358902	0.0301486814363152	cg18452347	LifeLines
-0.00027073640553558	0.00270332856583345	0.920363202855085	161	0.852307624332421	0.0190148276343274	cg16753846	LifeLines
-0.000490992820228477	0.00289408513569573	0.865517178848294	161	0.729043721075433	0.0204244713521687	cg21141297	LifeLines
-0.00314991092803514	0.00237045020887778	0.185979114868277	161	0.842015155734101	0.0148718061934091	cg19906777	LifeLines
0.00187865631192028	0.00262166746435777	0.474772863697757	161	0.789516338998712	0.0165247187684712	cg24410136	LifeLines
0.0042824955863812	0.00341696968283254	0.212099122050714	161	0.697000100946416	0.0244236898811545	cg03935096	LifeLines
-0.00356811342455913	0.00307868387504655	0.248359010681832	161	0.144178031898385	0.0265119542739149	cg23960750	LifeLines
0.00621481533667478	0.00425360186110159	0.146144696432725	161	0.821262734548201	0.0268279698594114	cg23862925	LifeLines
-0.00742195106838846	0.0102356326178849	0.469553618295606	160	0.822113578984027	0.0778904143695148	cg05704640	LifeLines
0.00073570808557246	0.00153996327437827	0.633546962600305	161	0.0554704818082438	0.0100553517378327	cg08665271	LifeLines
0.00130612622104263	0.00641280090124932	0.838891212653282	161	0.493837950661797	0.0462420788250233	cg14876117	LifeLines
-0.00526457585056742	0.00345204252584778	0.129407140336484	161	0.049486412916686	0.0214910692055295	cg17393702	LifeLines
0.00012916150674541	0.00573851064522609	0.982073586725302	161	0.0489912885301764	0.0361253211960487	cg04773990	LifeLines
0.00158019584087542	0.00454477774388254	0.728570115828028	161	0.839331536964662	0.0274878724994493	cg12419199	LifeLines
0.0031610619646362	0.00219005924485553	0.151058980720638	161	0.876427587955478	0.0150804485339277	cg03075552	LifeLines
-0.00225006692770528	0.0032359743970873	0.487954350118834	161	0.071033843112336	0.0196638656146296	cg03962411	LifeLines
0.00810043478094629	0.00374867163797363	0.0323354806378639	161	0.890035249873516	0.0229662292801243	cg24786847	LifeLines
-0.00411950831410195	0.0040882763793065	0.31529468092161	161	0.80862392079273	0.0259061726673157	cg14038442	LifeLines
-0.00501381339225178	0.00804320821975243	0.53402065188341	161	0.264338527965755	0.0519609815224327	cg13640690	LifeLines
-0.00240033678138706	0.0030622920510239	0.434405745343652	161	0.788437938699623	0.0296016714645016	cg02250442	LifeLines
-0.00561329696738795	0.00573584055808537	0.329378950276497	161	0.630952656830429	0.0398223729015416	cg02363657	LifeLines
0.00279358601812776	0.00368697931264531	0.449857998726378	161	0.871159636867043	0.0236586490898814	cg21374793	LifeLines
-0.0080287487831957	0.0041818188787124	0.0568183935297758	161	0.773800181176874	0.038409540763338	cg03069731	LifeLines
-0.00479755188322233	0.00282872041608229	0.0920143456160274	161	0.0372597343805376	0.0174584803433484	cg06794398	LifeLines
0.00119017534475962	0.00228660444858376	0.603504251365009	161	0.820877470374133	0.0161321099892952	cg23262831	LifeLines
-0.00536283194786098	0.00869544305017399	0.538366427035262	161	0.475976553863023	0.0552345280711571	cg06327674	LifeLines
-0.000268680220725665	0.00511873963542011	0.958210390113319	161	0.866772181100392	0.0323782446763697	cg18932278	LifeLines
0.000124559805896797	0.00395421715699834	0.974913417145686	161	0.804012842943022	0.0244883445870736	cg23800199	LifeLines
0.00318569077970151	0.0115637656431516	0.783330054188893	161	0.263085142550758	0.0722404250413237	cg12516959	LifeLines
-0.00256421227095169	0.00295264928079777	0.386576294210315	161	0.850232548665362	0.0193318801733855	cg04458548	LifeLines
-0.00382042681451075	0.00290519288838325	0.190560245386028	161	0.797627065434846	0.0178175372465021	cg12017894	LifeLines
-0.000177457558305739	0.00557444982698317	0.974647834995572	161	0.858332715479829	0.0366443181077948	cg03754063	LifeLines
-0.00180288416504983	0.00350105439991065	0.607363472174275	161	0.12806761918035	0.0269865569823917	cg17091652	LifeLines
0.0012078682539859	0.0031651339210676	0.703300450176865	161	0.741715399014797	0.0224304809723552	cg22852858	LifeLines
0.000794440777843196	0.00281782957670549	0.778393679972209	161	0.799358806548809	0.0224595590499579	cg21873359	LifeLines
-0.0017732848995381	0.00255215628504783	0.488273451149434	161	0.0399508583991076	0.0160996936753043	cg24154650	LifeLines
0.00917740013505166	0.00513306823104315	0.0758666959877538	161	0.705143689657692	0.0365501875936951	cg10973967	LifeLines
0.00760288415595504	0.00459353000396734	0.100046403616298	161	0.690830132030233	0.0301441308417473	cg05593020	LifeLines
-0.0236237415285603	0.0132882622472297	0.0775637161521727	158	0.629224524129187	0.0850024944038075	cg12253071	LifeLines
0.000576514994917382	0.00556847173986398	0.917682834616433	161	0.725681426299033	0.0376765436991714	cg16289723	LifeLines
-0.00772112871881744	0.00588751818238241	0.191767684018689	161	0.70572940371257	0.0369632643232945	cg26570476	LifeLines
0.00145583127256656	0.00442741580127336	0.742761492481725	161	0.188491595470457	0.041258783403138	cg01894905	LifeLines
0.00222128120711905	0.00491454680427316	0.651953522523745	161	0.235486618245065	0.0374893250223188	cg22232164	LifeLines
-0.00134373236079865	0.00255069133828118	0.599124305777083	161	0.888337542907304	0.0175808209155812	cg17837894	LifeLines
0.00575811664913841	0.00379381123869507	0.131235844871852	161	0.867877124683321	0.0234771737964005	cg05397739	LifeLines
-0.0035303355717596	0.00343132028625697	0.305248662124221	161	0.883000024298916	0.0212690525028827	cg00370227	LifeLines
-0.00565170058279454	0.00257845197929713	0.0299712995262102	161	0.833478132160546	0.0165492703328623	cg13337716	LifeLines
-0.000988253385309703	0.00213299412657863	0.643826766104485	161	0.871874420173421	0.0139681241516254	cg16616330	LifeLines
-0.0038677516293309	0.00396494450171681	0.330932272199183	161	0.607250211460049	0.0279687965371613	cg07210017	LifeLines
-0.00258309395687436	0.00271184580114568	0.342406380776772	161	0.0913509526793635	0.0181199896653816	cg08813349	LifeLines
-0.00530421311114152	0.00669089323589631	0.429209160322096	161	0.774268259597298	0.0444211764540247	cg09383846	LifeLines
-0.00311498661370014	0.00709124965379287	0.661113992774684	161	0.801345175659422	0.043325846885905	cg25408172	LifeLines
-0.00192588615900641	0.00380320914667806	0.613350583923477	161	0.0397778429516303	0.0238138874637314	cg22346702	LifeLines
0.00540590102636963	0.00397917399467687	0.176385028949004	161	0.888734434064712	0.0256218389638435	cg24137412	LifeLines
0.00837820526912133	0.00878068465222196	0.341578202492527	161	0.667236105549543	0.0586774546079332	cg14772684	LifeLines
-0.000369608232821788	0.00179467661012799	0.837119222226383	161	0.0288680323836038	0.0109104565361848	cg11801991	LifeLines
0.00332387646338321	0.00395533753533653	0.402085052081347	161	0.722430572706256	0.0583143504424342	cg11683242	LifeLines
0.00599878053581079	0.00249904117686441	0.0176352805251213	161	0.388587716888756	0.0537785883873572	cg03241493	LifeLines
-0.000333666844528341	0.00219545688263076	0.879412054999422	161	0.86434994439174	0.014340380274237	cg04423700	LifeLines
-0.00020742630446235	0.00402954425913514	0.959016293414767	161	0.103281026230586	0.027083290734873	cg22083798	LifeLines
-5.53572078255359e-05	0.00250248266817344	0.982381706118205	161	0.819280770616752	0.017306374481183	cg23275258	LifeLines
-0.0106985367798036	0.00510780120612995	0.0379386856632727	161	0.852971307408115	0.0318164299690111	cg24520968	LifeLines
0.00274306065986401	0.00547581126839146	0.617166743745744	161	0.896196266023321	0.0339860698832939	cg25339380	LifeLines
-0.00498308603933607	0.00574909069615886	0.387495366839907	161	0.806405383222189	0.03717297586748	cg06224178	LifeLines
0.000880572719365923	0.00422149075207829	0.835056834240741	161	0.887807933952761	0.0274054838362186	cg17988623	LifeLines
-0.000602900386188944	0.00266890171379467	0.821596438235115	161	0.814257223945697	0.0197563526623833	cg23120739	LifeLines
0.0026606076869253	0.00248653110248199	0.286381563219345	161	0.880146033911272	0.0147803451482238	cg26105472	LifeLines
-0.000778350215001589	0.00291927153852485	0.790134254432526	161	0.613234267611021	0.0328281340030646	cg12071008	LifeLines
-0.00235997157792248	0.00446194061170148	0.597670042750434	161	0.69441515662089	0.0365444300804887	cg05343289	LifeLines
-0.00676486259287808	0.00431175939167867	0.118828273700853	161	0.868218379099979	0.026635216940882	cg24002653	LifeLines
0.00923276850771565	0.00752637352939796	0.221901676966262	161	0.796495015383197	0.0524519915615167	cg15213057	LifeLines
0.00182740972508883	0.00374684089502204	0.626479672787726	161	0.849285568939728	0.0231708481223784	cg13377564	LifeLines
0.00474803779629329	0.00495570169379545	0.339598241312397	161	0.869276287094431	0.0302362305279527	cg26684238	LifeLines
-0.00365557648942871	0.00971001368048171	0.707110418914295	161	0.402492811822856	0.0617111773354741	cg18199664	LifeLines
-0.00426340935415501	0.00833047079963824	0.609580091730991	160	0.791338307305988	0.0541144868637429	cg21619971	LifeLines
0.0116024613667339	0.0059616388359305	0.0535526800763078	161	0.277256923659493	0.0635689999123938	cg07659535	LifeLines
0.00539674783376559	0.00739344736639603	0.466598486927395	161	0.826737289006898	0.0462772446848708	cg10469112	LifeLines
0.00198818259871373	0.00408373810940048	0.627092174697901	161	0.869728376108153	0.0252730347887	cg00609283	LifeLines
-0.00246155537477908	0.00464319205970712	0.596818189856865	161	0.228984289063993	0.0399629624689957	cg17876453	LifeLines
0.00492648165494822	0.00227928700981924	0.0322935989330409	161	0.84290080834958	0.0155342864868894	cg05522083	LifeLines
-0.00350027079247848	0.00584385754089587	0.550123929569212	161	0.679062388299678	0.0425741862544856	cg19959921	LifeLines
-0.000832204869219507	0.00386313020622295	0.829738634230043	161	0.882794289526245	0.0230972403515457	cg09538573	LifeLines
-0.00816921816789106	0.00553637398619587	0.142217054521344	161	0.651355139654957	0.035969459231953	cg19639635	LifeLines
0.000347589405250513	0.00315628737628941	0.912460653993872	161	0.694157875254817	0.0255293338847677	cg18809077	LifeLines
-0.00968724725746213	0.00558808232044002	0.0851081997350767	161	0.865632101377566	0.0376357168680601	cg20209836	LifeLines
0.00165304690674717	0.00730877186154667	0.821383191933031	161	0.777575305428442	0.0444460239955003	cg13117590	LifeLines
0.00179343636689207	0.00511943487174643	0.726604047956852	161	0.829895763778382	0.03104024806577	cg13170704	LifeLines
-3.89223525645374e-05	0.00316512211490048	0.990205235387565	161	0.839333594651826	0.0207478751414604	cg18511407	LifeLines
0.00567998754513039	0.00425179705764368	0.183659672975687	161	0.871757819450396	0.0259992993252726	cg05795390	LifeLines
-0.00614242506976678	0.00500909911787522	0.222077394071541	161	0.847498415704751	0.0311370469284492	cg10325383	LifeLines
-0.0108277803805609	0.00568558323777582	0.0588214938694775	161	0.767749775454514	0.0382235120871749	cg15070710	LifeLines
0.00226776504448665	0.00174025918789146	0.194585484552592	161	0.0438405869348077	0.0109963583708069	cg07276249	LifeLines
0.00216435295069566	0.00381342622523446	0.571204633014436	161	0.779517270906259	0.0251877114932439	cg18725681	LifeLines
0.0120641479909863	0.0109473077838712	0.2722664918666	161	0.720486956001404	0.0696750830182131	cg05867750	LifeLines
-0.00290263906065225	0.0030696635218039	0.345920725599202	161	0.842721287504892	0.0187062861252836	cg14475802	LifeLines
-0.00352780856151716	0.00250888373914436	0.161811218238639	161	0.871288884695297	0.0153931475219414	cg14298183	LifeLines
0.00368818931575933	0.0051811675322581	0.477696528682298	161	0.829001050201438	0.0330925271384503	cg01425709	LifeLines
-0.00818200022253676	0.00434186375990029	0.0614927289712717	161	0.820532796954934	0.0333371665954774	cg23657143	LifeLines
-0.00402584023403467	0.00368517693897682	0.276438440420258	161	0.854211663850041	0.0231746386114315	cg10739979	LifeLines
-0.00434416719875897	0.00389037736089364	0.26598081672105	161	0.0567461941369806	0.0241035178568821	cg02113971	LifeLines
-0.000660481280802276	0.00393056795644781	0.86678663178003	161	0.858285157972953	0.023582554214417	cg17520051	LifeLines
-0.00256227826696235	0.00391528403355974	0.513864575968002	161	0.0706486974518827	0.0252234001752976	cg19062245	LifeLines
-0.00282804363224599	0.00281618462311737	0.316938348680704	161	0.835450985549866	0.0185885925252719	cg12383159	LifeLines
-0.000441168432742667	0.00631044965739129	0.944360340637435	161	0.741685423175678	0.0392983349866969	cg02964211	LifeLines
-0.00149337124501533	0.00157404290127758	0.34431618174068	161	0.0348703648516049	0.00949237687526512	cg25824226	LifeLines
0.00275729530781885	0.00477073627116053	0.564181390785792	161	0.109375930471701	0.0335745451348384	cg14258341	LifeLines
0.000294495197980582	0.00438281806094011	0.94651989499597	161	0.20583488736013	0.0389013431711111	cg15956720	LifeLines
-0.00738046879287267	0.0035947028345417	0.0418429014787307	161	0.860444289305429	0.0221566070231801	cg16730084	LifeLines
-0.00327347463341812	0.00498887273618965	0.512757058188752	161	0.345810913823631	0.0339539796451061	cg05695858	LifeLines
-0.000289454599851099	0.0023893671901662	0.903744505818911	161	0.0739204545237154	0.0175311981690302	cg13133747	LifeLines
-0.00173821563698584	0.00487085416027093	0.721715010716394	160	0.0523851466414707	0.0305079874791571	cg23467947	LifeLines
0.00139647810221703	0.00189335367074961	0.46196042981854	161	0.0527435861109779	0.0117979331270778	cg02434860	LifeLines
0.00386129668099118	0.00501169517732436	0.442273665478096	161	0.0438971765159475	0.0322211835575697	cg04947024	LifeLines
-0.00518551365485308	0.00458180081538394	0.259589453947259	161	0.453492112866721	0.0727901753121111	cg17122582	LifeLines
-0.00461868065666703	0.00659902189276326	0.485101083004278	161	0.818443183893824	0.0429278165924976	cg10523696	LifeLines
-0.00387185340872417	0.00564357075841937	0.493760494372635	161	0.830985223213929	0.0373925540469464	cg10839745	LifeLines
0.00255736022396069	0.0013494577258729	0.0600556787000203	161	0.031524756345111	0.00837601955778994	cg22938407	LifeLines
0.00406766158053662	0.00582015090805798	0.485730862561023	161	0.745750145191938	0.039977005319553	cg26269966	LifeLines
0.00195590480755898	0.00349266814433109	0.576335568982783	161	0.879095775960483	0.020810841479907	cg16418885	LifeLines
0.0116455170952611	0.00801551461247611	0.148405175575336	161	0.782168440969782	0.0523677123337311	cg17425014	LifeLines
0.001179111614736	0.00252340114024245	0.641002791475548	161	0.889347286910785	0.0159637381792811	cg26081259	LifeLines
0.0016703826862461	0.0107352954545369	0.876565396850524	161	0.612133561144331	0.0669215524484729	cg27341236	LifeLines
0.000416940337970349	0.00309653927908245	0.893076265880785	161	0.856182347812116	0.0249780593833862	cg16682935	LifeLines
-0.0022939311533662	0.00496339032876734	0.644647241578286	161	0.861914387575921	0.0304463155597781	cg18154686	LifeLines
0.004909409768147	0.00514663956922309	0.341707953648358	161	0.505087147624249	0.0339032830091794	cg12234330	LifeLines
-0.00163468622377381	0.00313378144794336	0.602715764764716	161	0.0950836983097559	0.0251740458654862	cg13606420	LifeLines
0.00381761066781148	0.00390380871259574	0.329731750420094	161	0.879872861364986	0.0241910128672199	cg12718307	LifeLines
0.00215416884823035	0.00195450275211662	0.272206981828743	161	0.864004923304871	0.0126305209977988	cg07166190	LifeLines
0.0014871358620125	0.00370745669025348	0.68891805955812	161	0.37371316091725	0.0529115509187098	cg01418188	LifeLines
0.0134308180414374	0.00589390349856689	0.0241314284602264	161	0.823319633581944	0.0359890330511999	cg09095196	LifeLines
0.00167004995593444	0.00368076231133687	0.650701243174009	161	0.397167021615499	0.0300276507347122	cg13227833	LifeLines
0.00233129193150407	0.00357593146495092	0.515465033815019	161	0.837794312829383	0.0225784282998578	cg06816517	LifeLines
-0.00529033011465561	0.00693388073363889	0.44671340732642	161	0.54950988217399	0.0437900577933941	cg20213491	LifeLines
0.00160961283000559	0.0015853172000024	0.311630359141144	161	0.0496476572127407	0.00988380863351363	cg20554636	LifeLines
-0.00742695482981022	0.00554462454995917	0.182493431882573	161	0.709413336132315	0.0424326878146029	cg01175550	LifeLines
-0.00139052784508403	0.00229785927121751	0.546025038520586	161	0.0518881191340736	0.0140864613453858	cg17107068	LifeLines
0.000447777919787783	0.00260847959606172	0.86394063407881	161	0.798870632441799	0.017311178374564	cg02459787	LifeLines
0.00206989623087839	0.00236641351729904	0.383175080106057	161	0.872383966206517	0.0158027020919952	cg10508883	LifeLines
-0.00129927236812536	0.00646840542037968	0.841084156700856	161	0.661905971922692	0.0508799736770005	cg25806677	LifeLines
-0.00146707957470766	0.00204303982342052	0.473851378602994	161	0.914876396405393	0.0122573398930041	cg22259545	LifeLines
0.00770040563334771	0.00975818852087739	0.431320034990498	161	0.270857305062196	0.0616271263005533	cg04512003	LifeLines
-0.0173487368127454	0.00859532969463523	0.0453817850968072	161	0.303162269788755	0.0530955668489806	cg05827944	LifeLines
4.96319832014699e-05	0.00468323423949717	0.991558804162449	161	0.851297983306823	0.0297516714837076	cg17865114	LifeLines
-0.0151726636040496	0.0101379278275558	0.136710563700821	157	0.0956438996109108	0.0649379748385544	cg23255964	LifeLines
-0.00609469669310233	0.00485460975271977	0.211322772216621	161	0.794594287439	0.0313383962218037	cg01310875	LifeLines
-0.00700502613013493	0.0036409335766098	0.0563046939224945	161	0.853081384968898	0.0229785672207703	cg27098462	LifeLines
0.00494936051752713	0.00812364637720284	0.543303282833178	161	0.774246824277866	0.0492968148719297	cg05757376	LifeLines
0.00156243516073757	0.00225121730459369	0.488759871105784	161	0.85067062851729	0.0145042054671173	cg23936596	LifeLines
0.000615426322032262	0.00471999228571893	0.896439614349552	161	0.125683047906964	0.0362038189505614	cg15140775	LifeLines
-0.0018511181018256	0.00168214755702562	0.27294747826002	161	0.0609030793190148	0.0112944157303393	cg23146259	LifeLines
0.00227279390373987	0.00359237809684461	0.527938056368968	161	0.869914625273428	0.0252759876250643	cg12481912	LifeLines
-0.00334221259718426	0.00690125779054252	0.628915577693871	159	0.0590133896756829	0.0426346939872025	cg02284889	LifeLines
-0.00403792133870204	0.00344401593751852	0.242927695239235	161	0.865454689148376	0.0227708729734766	cg27091836	LifeLines
0.000198550110190303	0.00149473218073795	0.894508172176054	161	0.0337752119018846	0.00906276719495418	cg16915794	LifeLines
-0.00702494267483426	0.00726679128828886	0.335283317119147	161	0.816420745989906	0.0476277699973829	cg13919506	LifeLines
-0.00500900847993428	0.00605124388491856	0.409163834390197	160	0.850449011185246	0.0363524910502422	cg16542345	LifeLines
-0.000230409097159794	0.00285110280094532	0.935700527192929	161	0.869738543787192	0.0174055116726637	cg12616833	LifeLines
0.00201899310974387	0.0047913869515863	0.674097570738443	161	0.839388353899885	0.0291608011120788	cg25426908	LifeLines
0.00737293838478083	0.00937879789088349	0.433066369230503	161	0.621904700334445	0.0626846191328991	cg08239440	LifeLines
0.00390608724924394	0.00299868308274804	0.194761987424214	161	0.869144671633344	0.0187439635733735	cg08375300	LifeLines
0.0026277740418935	0.00492425787107577	0.594403095652796	161	0.0600407447965026	0.031487713093112	ch.11.1111744F	LifeLines
0.00364822430625731	0.00495388104718739	0.462646070946537	161	0.789570053833971	0.0372489939417134	cg16780406	LifeLines
0.0042508727345727	0.00569144707164526	0.456332348693134	161	0.773019627691949	0.0385204216800073	cg25214531	LifeLines
0.00275669109697362	0.00551535973888493	0.617953768309447	161	0.850152174700001	0.0396521725649425	cg10277950	LifeLines
-0.00522437382494958	0.00515941510675454	0.312931048923947	161	0.192501313048173	0.0377136705311536	cg02114107	LifeLines
0.00364440421117586	0.00652776505942071	0.577499625763387	161	0.804231562879667	0.0400054490828206	cg18572609	LifeLines
0.00234326604299626	0.00237909958165697	0.326283849011237	161	0.820205800669855	0.0190759584987483	cg14350064	LifeLines
0.00463672763282275	0.00565284354942341	0.413412492622187	161	0.821776923817318	0.0346415371540426	cg12019650	LifeLines
-0.000158485395919529	0.00287007775112458	0.956038771181454	161	0.0261835462542279	0.0176578321585114	cg18453965	LifeLines
-0.000621670570711182	0.00584795790542823	0.915485828283087	161	0.79784908794957	0.040670767326573	cg02204521	LifeLines
0.00175415839384486	0.00273910633810648	0.522908170096639	161	0.854954122067716	0.016912236178827	cg18905249	LifeLines
0.000108775843570993	0.00664878368201312	0.986969317506959	161	0.202812687826291	0.0435087417341629	cg10299086	LifeLines
-0.0121395976221736	0.00568631603909184	0.0344402818978136	161	0.683109517434212	0.0347391256478184	cg18697813	LifeLines
0.00277741578229984	0.00430274026137591	0.519616839107732	161	0.740341048992521	0.027200475394952	cg02826233	LifeLines
0.00720212067442915	0.00299558821164446	0.0174596498421654	161	0.847961949066334	0.020128743050372	cg06417635	LifeLines
0.000155508189267154	0.00250645872438326	0.950613453032017	161	0.822003806759315	0.0173549634867915	cg21893448	LifeLines
0.00483345486813507	0.00835172457903416	0.563664302425974	160	0.787787564356121	0.0527183588852573	cg22212430	LifeLines
0.00188840548302842	0.00232429907238405	0.417849169643079	161	0.846493218138739	0.0178891778590893	cg19540286	LifeLines
0.00143952263931114	0.002028932857538	0.47914738309536	161	0.899828571294126	0.013028069830636	cg14695947	LifeLines
-0.00416867282362071	0.00438244820923145	0.343064696761406	161	0.100673890483959	0.0282807657375972	cg00963090	LifeLines
-0.00234153271852249	0.0016161047442831	0.14951705846322	161	0.0249691360294428	0.0101607979148663	ch.11.61132480F	LifeLines
-0.00252626326959671	0.0050791394212402	0.619669211903783	161	0.797474878190794	0.0306002043608635	cg25122603	LifeLines
7.94080871532955e-05	0.00253450445657085	0.975048506044869	161	0.798337704829253	0.0207871447312043	cg13165063	LifeLines
-0.00551157532971335	0.00304304299166603	0.0721647352004584	161	0.886172842613236	0.0184231492580312	cg06680826	LifeLines
-0.000346642764241044	0.00530114683628478	0.947952821385969	161	0.828029943078196	0.0313938281782716	cg21288684	LifeLines
-0.00165056716432228	0.00281484151599129	0.558525584433926	161	0.0839187207606533	0.0173109401950298	cg19101754	LifeLines
0.00182007859830659	0.0186279739289491	0.922299170737172	161	0.480836285041656	0.116989811192839	cg00169354	LifeLines
-0.00208461232449704	0.00419282842672591	0.619806336934956	161	0.889880820682849	0.0286420807101085	cg12312176	LifeLines
0.00255783037916047	0.00568163380121247	0.653239218408519	161	0.706203347525113	0.0448111805543034	cg14321492	LifeLines
-0.00708434686974069	0.00821394904328108	0.38983923371827	161	0.210078337911524	0.0507520555466753	cg20783319	LifeLines
-0.00042090829649019	0.00406222145435906	0.917616838505197	161	0.677581172049833	0.0521171511249387	cg11521318	LifeLines
0.00431201064928778	0.00392147743210444	0.273321364940779	161	0.862275849718192	0.0237219067084872	cg07649742	LifeLines
-0.00347987203018835	0.0029112410592677	0.233898990548756	161	0.799496660727619	0.0189612104666652	cg11501139	LifeLines
0.00340812851674583	0.0038413851387854	0.376423171415721	161	0.896497468590212	0.0269986166243473	cg12537064	LifeLines
0.00312463848831917	0.00351323440584804	0.375256150704697	161	0.105041612244649	0.0249048963534999	cg22685935	LifeLines
-0.0029973246743708	0.00484421213007956	0.537049539883363	161	0.246964257159852	0.0320829991870663	cg01847380	LifeLines
-0.00182203920628323	0.00177361638513461	0.30597737500273	161	0.0503018406522304	0.0113215095124216	cg04776099	LifeLines
0.0106259755549412	0.00828021863680652	0.201421445480548	161	0.366322485260745	0.0744903769976487	cg09205945	LifeLines
0.00149632747005684	0.00232527466340984	0.520905523938718	161	0.888595133639422	0.0154750621418648	cg24178926	LifeLines
-0.00255635527676519	0.00747789495014472	0.73295501965334	160	0.8377187742617	0.0590661549760157	cg11322687	LifeLines
-0.00477659040639281	0.00443637782445035	0.283395994623029	161	0.144661618638978	0.0303225213553784	cg05860475	LifeLines
0.00813327549584334	0.00664435327978241	0.222890539371336	161	0.799762951713809	0.0440453447841383	cg14811616	LifeLines
-0.0136843628544519	0.00940994490558006	0.148024861419218	161	0.498860622121043	0.0602050035793344	cg00081439	LifeLines
-0.00508526845306602	0.00657979868542429	0.440854172049559	161	0.86776982417925	0.0436048539805039	cg01653419	LifeLines
-0.00585261811765364	0.00273369699257943	0.0339412784752019	161	0.887287396877024	0.0170274860524728	cg17116402	LifeLines
0.000164217233356881	0.00745232788172714	0.982449568337038	161	0.765135123369709	0.0490403409872521	cg07718254	LifeLines
0.000722334711840424	0.00473256410669346	0.878900222380604	161	0.844215019058921	0.0297381967497659	cg26774156	LifeLines
-0.00196973703113931	0.00203034639784217	0.333577047028572	161	0.0370807509472937	0.0151030956153191	cg03441835	LifeLines
-0.000630051074260568	0.00357333569999117	0.860286773321975	161	0.829227982763049	0.0236836094987007	cg26117912	LifeLines
-0.00676011058830719	0.00595218936613035	0.258021888453994	154	0.0426351459257606	0.0344298211151618	cg13513766	LifeLines
0.000674259385442589	0.00212105010539252	0.751023035563099	161	0.881041000162394	0.013678654099371	cg02994066	LifeLines
0.00140003318062076	0.00221371651415144	0.528091460702199	161	0.834505714220724	0.0146696044001448	cg19366986	LifeLines
-0.00178584358385244	0.00417462156574035	0.669437443635587	161	0.840144931255185	0.0258355872006401	cg25598786	LifeLines
-0.00103258481310711	0.0177829931983735	0.953775563957072	161	0.151302800590106	0.108547699343238	cg20320494	LifeLines
-0.00784666884459017	0.00391331054895051	0.0467982537233441	161	0.828251002909604	0.0254550388947608	cg20828084	LifeLines
-0.00784691412742745	0.0073050683093739	0.284516809109845	161	0.592973291139148	0.0567973100103273	cg01623879	LifeLines
-0.000475244037654546	0.00945806501807002	0.959993844129759	161	0.16291805116341	0.0740888286410843	cg06331674	LifeLines
0.00434121783641242	0.00310307114365364	0.163931756190492	161	0.0498786111844498	0.0193858366805914	cg12464869	LifeLines
0.00114356331813422	0.00350664579713277	0.744805713813062	161	0.718949970031078	0.0247200190019791	cg04414913	LifeLines
0.000915293177373446	0.00231623368981402	0.693298287290868	161	0.874866804100915	0.0153728134879666	cg22031032	LifeLines
-0.000734545674369745	0.00361786888704831	0.839392159179077	161	0.890592181372088	0.0224403215413738	cg20921554	LifeLines
0.00566609815083092	0.0114482970416827	0.621425844359663	155	0.791403945433083	0.0833246646777367	cg24489403	LifeLines
-0.00179216564257319	0.00358145249747315	0.617545571424822	161	0.825867622394872	0.0225458697255526	cg01466615	LifeLines
-9.91408022221394e-05	0.00277623517213773	0.971561960043393	161	0.888984727213312	0.01825684645048	cg09678829	LifeLines
-0.000667990906744898	0.00733003725766488	0.927514567686592	160	0.446479746973869	0.0497642577278354	cg03876073	LifeLines
-0.000439519039064587	0.00413307090544841	0.915456983065282	161	0.88383376271178	0.0259073913353025	cg07927120	LifeLines
-0.0012254553382526	0.00195413876920449	0.531568133616717	161	0.0626518781142328	0.0121769328314974	cg26166004	LifeLines
0.000842511576451589	0.00182130991505687	0.644350177839234	161	0.903367725256991	0.0115470741435867	cg00332951	LifeLines
-0.00189061416754337	0.0030071744532456	0.530527060208934	161	0.905239856125435	0.018550582287374	cg21536328	LifeLines
-0.00041658039580972	0.00582952653137464	0.943129122439203	161	0.822725607721533	0.0441919303213397	cg14587704	LifeLines
-0.0046067215542011	0.00558403980937188	0.41072876810553	161	0.74111744664378	0.0334743838645678	cg25971402	LifeLines
-0.00271306237074394	0.00405644381803716	0.504661482757196	161	0.448161504483416	0.0734696319073038	cg05116792	LifeLines
-0.00123804643313818	0.00349450761631909	0.723637586794712	161	0.601390578994486	0.048333874549061	cg25662857	LifeLines
-0.00557745741511545	0.00380293638602579	0.144630463414558	161	0.889838652620839	0.024242235498161	cg10557739	LifeLines
0.00150326795702813	0.00346922209953253	0.665425043017768	161	0.568819340266934	0.0210320475659854	cg07511070	LifeLines
-0.000114268082266869	0.00394298752815308	0.976920056307227	161	0.67846972222118	0.0257669814529269	cg01079768	LifeLines
-0.00141783833298841	0.00214048166789291	0.508764176294422	161	0.898356499019137	0.01344867557412	cg04537941	LifeLines
-0.000755515893779195	0.00231070297799249	0.744163664679776	161	0.899480947959193	0.0155018861098752	cg15344596	LifeLines
-0.00109240997908868	0.00372189734859095	0.769550003740221	161	0.633685698912871	0.0433574559274373	cg02234529	LifeLines
-0.00369457574362456	0.00561771312742899	0.511788688554479	161	0.66939113836668	0.0357987189448294	cg27212023	LifeLines
-0.00269025513009286	0.00330624172736557	0.417147738534594	161	0.872068653639005	0.019937369317956	cg21539842	LifeLines
-6.52904272560644e-06	0.00412619513898036	0.998739636036099	161	0.816170351882011	0.0248157737514169	cg07780114	LifeLines
0.00123981465659191	0.00313418740817869	0.692994009546213	161	0.822216437686096	0.0263236022835358	cg20031327	LifeLines
-0.00120426237260973	0.00371325138677019	0.746163891438001	161	0.662551267901556	0.0320121135956734	cg17930583	LifeLines
-0.000954849328446431	0.00156913408634385	0.543788275988053	161	0.0562619688124479	0.0124225854452125	cg22589360	LifeLines
0.00247372597843981	0.00488541968662226	0.613375638231648	161	0.872336670739494	0.0301484064195761	cg06461713	LifeLines
0.00049474625141455	0.00430062885781157	0.908571130358905	161	0.749469393284462	0.0284826466501628	cg05382293	LifeLines
-0.00406632315736645	0.0102320404017447	0.691644970657331	161	0.740036552338889	0.0615340685185533	cg03695431	LifeLines
-0.000193638876534295	0.00267640023461544	0.942422002333365	161	0.879170549118689	0.0164286141217459	cg01471066	LifeLines
0.0056467269171505	0.0119044215401555	0.635967118190537	161	0.706455994893662	0.0724917739138928	cg12532966	LifeLines
0.00482105643487047	0.00340101569317315	0.158457376661764	161	0.888508903602707	0.0219980168794634	cg17194927	LifeLines
-0.00209088631748814	0.00306281230984868	0.49589791869554	161	0.0858687647537802	0.0194397741566128	cg10939691	LifeLines
-0.0041051594326104	0.00469393811699904	0.383246385082923	161	0.642965435666556	0.0391349346420925	cg14353539	LifeLines
0.00164653801491376	0.00234786359711419	0.484237081418881	161	0.846215061769868	0.0187318256581814	cg11711880	LifeLines
0.00105461091121606	0.00266735766008291	0.693142039986463	161	0.822809819259829	0.0172867618594878	cg09693765	LifeLines
0.00155102343102299	0.0021740401843037	0.476719142838101	161	0.0732371165886153	0.0139421805846494	cg19634247	LifeLines
-0.0127341584752188	0.00960438794744947	0.186953820323422	161	0.763671217572081	0.0628268377384129	cg06181173	LifeLines
-0.00499322229430019	0.00456637146070604	0.27598528451709	161	0.884483804268576	0.0308241508819165	cg13847265	LifeLines
-0.000448017890940767	0.00528136367041575	0.932512783424619	161	0.631900809555654	0.0365420068889868	cg15348033	LifeLines
-0.000176561798403408	0.00492306744378246	0.971439642444094	161	0.658153489928536	0.0362651621943261	cg20708990	LifeLines
0.00153089344912626	0.0053852423464399	0.776601901904903	161	0.835298613659984	0.0334815314677824	cg15621651	LifeLines
0.00216146638170945	0.0028242685651318	0.445317000022112	161	0.700388550467927	0.0211505851341036	cg11685223	LifeLines
0.00440011171101452	0.00981423496289672	0.654572656781833	161	0.547072182542579	0.0656840009168659	cg22820587	LifeLines
-0.00175460548596403	0.00272835314467658	0.521167593336013	161	0.832805975171339	0.0169612469044719	cg13087969	LifeLines
0.00559244844340387	0.00277032782739695	0.0453497147984513	161	0.832910272991455	0.0173980354166625	cg24340507	LifeLines
-0.0031307745359124	0.00394392696090018	0.428587582042247	161	0.8827146642555	0.0243246680464959	cg27159303	LifeLines
0.000991682367300784	0.00241724395801626	0.682221522275005	161	0.86990095134707	0.0149666430134138	cg09036952	LifeLines
-0.000568764249835509	0.00278374674414361	0.838391035111989	161	0.884874713977906	0.0184670788199973	cg21793496	LifeLines
-0.00209754495071795	0.00304090372756954	0.491429462043263	161	0.895199952714943	0.0189453806238585	cg13574363	LifeLines
0.0019573094275528	0.00288849432776126	0.499083336992288	161	0.823611942891761	0.027782201573381	cg27567922	LifeLines
0.00376725265539361	0.00272129803447519	0.168360898632317	161	0.867168914917909	0.0178667140716634	cg26839961	LifeLines
0.000355837537642044	0.0049015734338279	0.942226495569716	161	0.749192968477761	0.0321302956895264	cg05852523	LifeLines
-0.0064789218775955	0.00387829879097243	0.0969514451433188	161	0.176293749752731	0.0278148580160039	cg04377282	LifeLines
0.00132424501510921	0.00459610541541613	0.773660980062258	161	0.259778589131952	0.0430241164938375	cg09338148	LifeLines
0.000451372149165549	0.00376464473719562	0.904729036710711	161	0.849408110801321	0.0238396010269756	cg12924548	LifeLines
0.000716814389181433	0.00187067313513835	0.702139751440358	161	0.873908952090869	0.0111489216913764	cg13374297	LifeLines
0.0011404752636816	0.0028569312204174	0.690332166053947	161	0.86448119238021	0.017766484063954	cg25094467	LifeLines
-0.00353650556647774	0.00435810581180406	0.418412377797757	161	0.747740494450033	0.0347901382356605	cg07635693	LifeLines
0.0026089114183676	0.00386455998796654	0.500688668476482	161	0.804938477829199	0.0297904899666254	cg11145296	LifeLines
-0.00684980170346848	0.00353085509963419	0.0543091707851954	161	0.866476654499605	0.0219639375472491	cg08187089	LifeLines
0.00235657722847651	0.00298588550742399	0.431252153402056	161	0.867256434215843	0.0188482771090985	cg25749583	LifeLines
0.00327157285388299	0.00618954775718139	0.597910426223203	161	0.865297353103044	0.037397019844489	cg02725211	LifeLines
0.004757394730918	0.00319547716618021	0.138699527924423	161	0.873331407961719	0.019442382797201	cg06492013	LifeLines
-0.00242549088149755	0.00431542599500824	0.574942916785089	161	0.866483372368984	0.0271481073034377	cg15341808	LifeLines
0.00159411638086988	0.0021166672567373	0.45258712172968	161	0.0470162267593911	0.0131079472712251	cg19675684	LifeLines
0.00148816692821075	0.0020740098079908	0.474192808384551	161	0.896217497217755	0.0129331056532633	cg23363775	LifeLines
0.00107287493324892	0.00176645479001378	0.544555133092138	161	0.0470716511541421	0.0125443932550578	cg26945349	LifeLines
0.000709305414040792	0.00222337182597969	0.750165496769572	161	0.847665974350348	0.0161563600979573	cg19454397	LifeLines
-0.00210631119702017	0.00313790228633055	0.503123061409114	161	0.900584010600945	0.0196805184984252	cg05211926	LifeLines
-0.00808110193999767	0.00563661672958468	0.153801879036323	161	0.481918549916055	0.0440753337936269	cg02844688	LifeLines
0.000695935151908381	0.00212403624022261	0.743647561801877	161	0.883458705945386	0.013766897149325	cg13055312	LifeLines
0.00318151372492928	0.00269797704919492	0.240227885753552	161	0.852550038077496	0.0169438726697509	cg16439672	LifeLines
0.000683260516918111	0.0026988972931953	0.800498496290659	161	0.837969342277021	0.0162528246139601	cg09387587	LifeLines
-0.00546230013739278	0.00440587602889836	0.217047191041078	161	0.818596891421762	0.0273077627012294	cg22576265	LifeLines
0.000882144856321844	0.00233467997361992	0.706095224847598	161	0.0468071027624485	0.0143215222423897	cg15302744	LifeLines
-0.00642278306733503	0.00462740924008183	0.167255505763036	161	0.173171555062216	0.0312068502387042	cg20143530	LifeLines
0.00109770459163292	0.00502744701763125	0.82746727588424	161	0.539102571288628	0.039726330285155	cg24659527	LifeLines
-0.000136997256757988	0.00264812082751677	0.958811547770467	161	0.880700251399888	0.0171637026383109	cg17833435	LifeLines
-0.0100899806101647	0.00491083383056873	0.0416970607124442	161	0.626068584479791	0.0361609717282999	cg13813744	LifeLines
-0.00128656369329726	0.00707134726876968	0.855881869481148	161	0.701988851775597	0.0485864815747618	cg05335806	LifeLines
-0.00515509099743442	0.00335409698595903	0.126469071620928	161	0.873917355917798	0.021417695085299	cg24988451	LifeLines
-0.00456027410769221	0.00276764091974448	0.101562350917983	161	0.833242458911965	0.0220349532815776	cg10469980	LifeLines
0.00595621418404531	0.00727648013857411	0.414373206006579	161	0.616316934148466	0.0491375354599956	cg07623795	LifeLines
0.000877045424610837	0.00539948987503448	0.871190923932224	161	0.759647210852915	0.0362716789751166	cg09721469	LifeLines
0.00128535159762357	0.00196506621951374	0.51407578056542	161	0.0404482930592264	0.011910168307279	cg02336491	LifeLines
0.00375021467486352	0.00600113388307171	0.53300053418518	161	0.783912623268954	0.0368672073577356	cg19690306	LifeLines
-0.00415663652957295	0.00264566981205558	0.118321927602561	161	0.11869265583192	0.0206680515656419	cg09493833	LifeLines
-0.00164635260129769	0.00554652172095502	0.767021111099378	161	0.809538267409343	0.0346566127765991	cg17399280	LifeLines
-0.00565793926559388	0.00352721791564686	0.110857510828015	161	0.128454667838813	0.0229653314420989	cg16153547	LifeLines
-0.00101787949277955	0.00374540292845106	0.786184569094743	161	0.867813976594435	0.0240874223040529	cg05711609	LifeLines
0.00653523169086866	0.00351020973281204	0.0646446790562711	161	0.644261829199373	0.0249906695589478	cg10922823	LifeLines
0.000394178302585647	0.00243326770085719	0.871533409836326	161	0.894838628451132	0.0148219828667756	cg26668508	LifeLines
-0.00144665670454373	0.00157350214969353	0.359409901975135	161	0.039075833523392	0.00978606224065894	cg15287126	LifeLines
-0.00252089828785153	0.00192997288129062	0.193544327962925	161	0.0854307315177996	0.0129928315132215	cg20154144	LifeLines
0.00486873089688574	0.00292707825036996	0.0983892079035376	161	0.885828830218978	0.0185967177642987	cg05750884	LifeLines
-0.0121205573628735	0.00493790177906515	0.0152797045707039	161	0.69752112423932	0.038708018544897	cg23318768	LifeLines
-0.000381162100783607	0.00308146855019871	0.90172693622613	161	0.762679997338202	0.0209307771414543	cg00326440	LifeLines
0.00538444091150622	0.00277509410591668	0.0542736680948564	161	0.879794620769606	0.0178037850985218	cg19979773	LifeLines
0.00122468422362947	0.00495097657141619	0.804975476904911	161	0.820204038498746	0.0305456336483632	cg00876725	LifeLines
-0.011515502895402	0.00814092461022852	0.159338297751129	161	0.666595584336063	0.0568995484220723	cg01012273	LifeLines
-0.00227349397850389	0.00180688584692442	0.210313863427946	161	0.0580940287766791	0.0124451377076293	cg20635393	LifeLines
-0.00172618613971105	0.00262969549163862	0.512586833435131	161	0.870548348604317	0.0167394351831548	cg20355606	LifeLines
0.00114648374594731	0.00304504360932504	0.707085759977744	161	0.881719428436142	0.0188208304558202	cg17490306	LifeLines
-0.0025630430492839	0.00748446973673972	0.732506132336747	161	0.418393715722031	0.0599211023489362	cg24007907	LifeLines
0.00955477768148943	0.00729869876022842	0.192554736294914	161	0.547525095551969	0.0478411047783398	cg02324558	LifeLines
-0.00321309599556319	0.00604534543548287	0.595880654605355	161	0.762773746373843	0.0394170020564258	cg15119683	LifeLines
0.00142066183409865	0.00790268645967509	0.857582806185516	161	0.842643040000687	0.0538319235308121	cg24874173	LifeLines
0.00251490063637784	0.00171516681757243	0.144724797978064	161	0.0397237144118285	0.0103329122596182	cg27127643	LifeLines
-0.000886265074831039	0.00171107077902539	0.605270636751077	161	0.0375075076596443	0.0112212167119747	cg20681975	LifeLines
0.00252773309576541	0.005516104498466	0.647457017014867	161	0.623320127454304	0.0333622044729811	cg25046748	LifeLines
0.00220497982173804	0.00339223911833504	0.516709025343539	161	0.899220056871253	0.0214975187172553	cg17324160	LifeLines
0.00159640242893405	0.00444876976314009	0.720232188020064	161	0.58031858713831	0.0529568836037683	cg21047465	LifeLines
-0.00528699805390671	0.00302229256011673	0.0823346630266456	161	0.0942406750286654	0.0213281484386727	cg01189112	LifeLines
0.00242337673649883	0.00313373713378865	0.440584194815403	161	0.0795492952963789	0.021244420729785	cg13910860	LifeLines
0.0022263557584907	0.00283462554083714	0.433483347223359	161	0.854514622233493	0.0232100653972498	cg02452146	LifeLines
0.00450245367989415	0.00242136171395792	0.0649728242702404	161	0.704171024967704	0.0174374555805075	cg08869133	LifeLines
-0.00328086588212074	0.00485480007417732	0.500237716619565	161	0.502384040498611	0.0318849565630875	cg19628958	LifeLines
-0.00473515723332375	0.00936574546771202	0.613912189803959	161	0.81159836438115	0.0611719773266928	cg22802687	LifeLines
0.00487841051890373	0.00402717322597631	0.227709372644624	161	0.861437196937472	0.0275647631939104	cg11377665	LifeLines
0.00145775003260205	0.00319525803035	0.648907586865896	161	0.899471138191305	0.0194415675756823	cg12247200	LifeLines
0.0018341781665196	0.00325849970548743	0.574372886213825	161	0.732726047661479	0.021024144839549	cg24778858	LifeLines
-0.00150830552087208	0.00271159716608629	0.57889661791171	161	0.810285183244399	0.0177682207587211	cg05672174	LifeLines
-0.000887041421217711	0.00281465484415601	0.753096957029652	161	0.680938106395757	0.0310084055162027	cg06465788	LifeLines
-0.00460164901052172	0.00210364873080293	0.030299963778903	161	0.905172419108509	0.0136785400825838	cg07428430	LifeLines
0.00408593316392324	0.0036274531203977	0.261847762183222	161	0.895457223180403	0.0271523320243885	cg07193972	LifeLines
-0.00100924590148086	0.00210048921936466	0.631604322072109	161	0.868832632547212	0.0130507476630847	cg12891049	LifeLines
0.000672748343068992	0.00384795080232963	0.861453164794058	161	0.467080411216883	0.0249453204431679	cg00195749	LifeLines
0.00907630769283726	0.00473332293743168	0.0571228697177877	161	0.729616741272855	0.0311130063489831	cg09071407	LifeLines
0.00201131678864789	0.00556699356063745	0.718402581153335	161	0.819056173302265	0.0347749899283977	cg04519403	LifeLines
0.00188881393520841	0.00261072984257241	0.470541842986884	161	0.799722025724485	0.0214311463499796	cg02876466	LifeLines
0.0036457294899228	0.00920861248547675	0.692753564232268	161	0.751294519242833	0.0602544110576591	cg17910918	LifeLines
-0.013818995027826	0.00902553365938133	0.12790856648017	161	0.307310831731639	0.0575256590685815	cg13255083	LifeLines
-0.00153890015576748	0.00408555519720369	0.706966799430101	161	0.801475745418402	0.031412144284784	cg25815543	LifeLines
-0.000514354363243289	0.00286295397826251	0.857669683594211	161	0.879273272544896	0.0176450123466155	cg18715075	LifeLines
-0.00228746739073114	0.00625610432372406	0.715164670656733	161	0.426550401318042	0.0686451138538998	cg17432627	LifeLines
0.000681105077014463	0.00744084408707141	0.927192177153897	161	0.55509089405116	0.046774729764971	cg13330050	LifeLines
0.0046352395342653	0.00518012389633863	0.372360135552353	161	0.812095487663687	0.0364110575847261	cg25266170	LifeLines
-0.00142097545857307	0.00388124850115384	0.714810736292622	161	0.768120520453212	0.0266144314013704	cg23195256	LifeLines
0.00301421140141599	0.00327410573864798	0.358766845400989	161	0.871149577092913	0.0204585432297251	cg03585453	LifeLines
0.00649456114957809	0.00609975847030585	0.288758405987433	161	0.813680187769186	0.038654679332347	cg07079560	LifeLines
0.00205733478369848	0.00215717150552259	0.341802403142713	161	0.829845747731668	0.0164604862884602	cg12345609	LifeLines
0.000812757296007414	0.00350939870733426	0.817177283114714	161	0.896993353523117	0.0210031915660101	cg02898059	LifeLines
-0.00194839298794025	0.00942705233081475	0.83655092041726	159	0.38412024673154	0.0718870905339788	cg06062378	LifeLines
-0.00182573764139502	0.00362653677067813	0.615414841151499	161	0.633523709856854	0.0248031758860708	cg21980045	LifeLines
0.0047609278487155	0.0105135652998836	0.651338569576476	161	0.412054404936143	0.0650501260904173	cg02068166	LifeLines
-0.00326049514464424	0.00467164921375565	0.486329552026923	161	0.830279050742202	0.0303497332734092	cg14843608	LifeLines
-0.00373814753638778	0.00252476217760407	0.140869589831094	161	0.0811574706031379	0.0175363630377904	cg11851753	LifeLines
0.0040229069673808	0.00440169017699769	0.362252102623508	161	0.207047898165787	0.0305100579217041	cg08258245	LifeLines
-0.00674088385074544	0.00602485153524627	0.26504307718197	161	0.528508766040586	0.0505277061789729	cg14186135	LifeLines
-0.00441118359712362	0.00984756572530046	0.654855718743961	161	0.748714763787902	0.0583961989979123	cg27125293	LifeLines
-0.003914361311127	0.00260281806874462	0.134768893891297	161	0.804674844043895	0.0179619659729581	cg14611555	LifeLines
0.00195192044102801	0.00234019371789591	0.40559569408242	161	0.85410018915875	0.0142847355517374	cg10252804	LifeLines
-0.00626755487581431	0.00418716257133457	0.136590962800239	161	0.374205860978227	0.0581342379954105	cg14730192	LifeLines
0.00375312864175805	0.0025071382061171	0.136557933244115	161	0.816055307644131	0.0181761285998277	cg23621222	LifeLines
-0.00115059172879293	0.0022238643810423	0.605671150660769	161	0.052389545335556	0.0135896214538966	cg07902263	LifeLines
-0.000158090012141932	0.00575149253126741	0.97810901886357	161	0.848480627141384	0.0362076144742605	cg05347757	LifeLines
-0.00283594127738441	0.0030399478979608	0.352416238092448	161	0.870876869114741	0.0188269623262531	cg06613783	LifeLines
0.00212611556794126	0.00381790149354127	0.578461605841889	161	0.870051797137699	0.0243236506655827	cg18249968	LifeLines
0.00550374854156924	0.00950185858720865	0.563327540335091	161	0.175742509790432	0.0626765536628661	cg17916948	LifeLines
0.00698992581939442	0.00618772317625762	0.260478694135595	161	0.853565201585031	0.0396276057886702	cg23451821	LifeLines
-0.00109058436538	0.00403427989957174	0.787288625031192	161	0.804392182003941	0.0281258593603043	cg06071479	LifeLines
0.00816348116442732	0.00648568446320266	0.21017828151076	159	0.822279283606104	0.0393450856900875	cg02647381	LifeLines
-0.00427275218218233	0.00649094703410581	0.51141275208354	160	0.848901288590002	0.0456964120704255	cg06726213	LifeLines
-0.00765241002227149	0.00747336793502475	0.307549016026327	161	0.793885655490387	0.0466240332916738	cg10475564	LifeLines
0.0028112717452444	0.00614649430826504	0.648079190369346	161	0.745603146896837	0.0401088268475592	cg15147534	LifeLines
-0.00273210374030473	0.00246982607579921	0.270462477949441	161	0.896358782631082	0.0154778010977534	cg14803539	LifeLines
6.93296800570492e-05	0.00193552165878433	0.971475103644413	161	0.0760753566769401	0.012739333671308	cg00973947	LifeLines
-0.000436180161804691	0.00195743792115105	0.823977564814871	161	0.869538217432885	0.0121606323706439	cg13819249	LifeLines
-0.000534354445980759	0.00295445571400128	0.856725213539856	161	0.863118404586475	0.019441178631411	cg13020457	LifeLines
0.0043015502767176	0.00391208032856251	0.273335516316815	161	0.883669516875746	0.0232666654860392	cg13684521	LifeLines
-0.0043369222374413	0.00416014430480787	0.298906208683683	161	0.741059515220317	0.0336373841427539	cg22835950	LifeLines
0.00282618482739513	0.00298296931944621	0.34498006094076	161	0.873866071554459	0.0185549584258477	cg05352517	LifeLines
7.52204306422133e-05	0.00278503772894195	0.978489624843308	161	0.826853324397988	0.0171532763573887	cg06279781	LifeLines
-0.000579808009116425	0.00159746606447167	0.717163565366843	161	0.045764135128101	0.00995406879285799	cg17783593	LifeLines
-0.00389224104336305	0.00248337299659978	0.119204672295104	161	0.797819395139257	0.0157839480578729	cg02575937	LifeLines
-0.000349103551441615	0.00360995814098685	0.923092729590153	161	0.843215363212457	0.0222620668456512	cg18553979	LifeLines
0.00126253363055863	0.0025505675338337	0.621343494936583	161	0.879546229734062	0.0166026150196711	cg12786907	LifeLines
8.38888666132561e-05	0.00228433084190172	0.970755549881956	161	0.913285613440681	0.014582176376067	cg05385477	LifeLines
-0.00204442871508388	0.00863498374178138	0.813173954425042	161	0.2513362497319	0.0795703348256088	cg10123035	LifeLines
-0.000844549585718627	0.00410043833555151	0.837104641115018	161	0.119512098552522	0.0260948450664115	cg24850585	LifeLines
-0.00223767206487058	0.00236035324349978	0.344683638455542	161	0.87195308397824	0.0149604979867578	cg27063617	LifeLines
0.00340225039249477	0.00395742841452573	0.391357021306024	161	0.0835408293342641	0.0251779681518371	cg05390151	LifeLines
0.00420022621601923	0.00276835109851692	0.131370845268434	161	0.807135797737912	0.017607830628341	cg11236296	LifeLines
-0.0127271303930402	0.00532937115213409	0.0182140824632499	161	0.0956147580365269	0.0350509860666212	cg00816177	LifeLines
-0.00196070942537292	0.0040465444301327	0.628729364686537	161	0.0909629242286739	0.0243538826029541	cg05806054	LifeLines
0.00200986260236638	0.00291057692140168	0.490952550773721	161	0.85576382993302	0.0180846034559929	cg05299479	LifeLines
-0.000370792867408449	0.0041447215294604	0.928837781359064	161	0.569614122212043	0.0382237247149624	cg09660810	LifeLines
0.000555006003725859	0.00329043595346353	0.866287713896935	161	0.879898285095288	0.0199691843891885	cg03944691	LifeLines
0.00878223773024288	0.0063060667615577	0.165838362988828	161	0.834552773691481	0.0434796739616621	cg12148263	LifeLines
0.000154864368212034	0.0027582312968065	0.95530205629075	161	0.0567837161131752	0.0174596917974597	cg06964191	LifeLines
0.00597856692863566	0.00607769820942777	0.326906809699377	160	0.870849164374871	0.0444375176518005	cg08266106	LifeLines
0.00237105545748012	0.00338932874104292	0.485312147197977	161	0.88831132468633	0.0208209662863321	cg22006449	LifeLines
0.00359592819911975	0.00327835945530231	0.274504863704177	161	0.873264021969509	0.020857190471501	cg26489415	LifeLines
-0.00280905737124247	0.00226885564422874	0.217668248995692	161	0.887900998075878	0.0153724931935645	cg12267107	LifeLines
-0.00549344228387799	0.00570076018262596	0.336823163575391	161	0.544239164493062	0.0364014440090098	cg00760992	LifeLines
-0.000750819446562105	0.00192374678476095	0.696890835044013	161	0.052298483456857	0.0120446837373025	cg03869253	LifeLines
0.00101055877655505	0.00604205060578948	0.867401418042625	161	0.657427673398076	0.0483332770333828	cg16264526	LifeLines
-0.000940589260856136	0.00286208663217129	0.742900526029848	161	0.844581116892379	0.0177658090335867	cg01061283	LifeLines
-0.00136198562619294	0.00327107267776045	0.677748698934103	161	0.833924618192046	0.0240468310263009	cg22771602	LifeLines
0.00256368177033273	0.00554847172035062	0.644731896358	161	0.839768629151707	0.0345455826646408	cg18468498	LifeLines
-0.00023177910695089	0.00658661573305358	0.971976773731719	161	0.622536585517496	0.0500175469123697	cg26538164	LifeLines
0.0053560141831103	0.0042449359432592	0.209053674560548	161	0.828636238922296	0.0255990602101635	cg16242498	LifeLines
0.00258619300809544	0.00714078977980506	0.717747303095188	161	0.830411146409015	0.0459413291885425	cg22955140	LifeLines
-0.00773309131825338	0.00546820771153319	0.159434697798318	161	0.522976892986704	0.0386664484888812	cg10684486	LifeLines
0.00428083865300198	0.0246777976749614	0.862522883903367	161	0.312509463788259	0.152303807416408	cg02094681	LifeLines
0.0107404553903256	0.00816988839225926	0.190692560233252	161	0.756829406511105	0.0503714518606943	cg24368491	LifeLines
0.00538373520054194	0.00385813884990364	0.165007160350453	161	0.865525241463521	0.0232224894773243	cg01240823	LifeLines
-0.00884530399755524	0.00607377014390015	0.14745354796926	161	0.586000293007769	0.0573112865442912	cg12273426	LifeLines
-0.00137890381173445	0.00548806852645563	0.80197036931008	161	0.817467524328998	0.0337891940300335	cg20482462	LifeLines
-0.000101845054083954	0.0015162242471875	0.946538122505011	161	0.0385749069947301	0.00958975268919125	cg16400150	LifeLines
0.00200037726440865	0.00247740728560137	0.42072201391964	161	0.847388804636262	0.0151736125599365	cg00570575	LifeLines
-0.00334275439792411	0.00273569516169729	0.223713439624797	161	0.898639904697812	0.0166877005148235	cg21211977	LifeLines
-0.000445733572329832	0.00308234907859292	0.885219492317805	161	0.869592773532626	0.0205812997015601	cg10039089	LifeLines
-0.00734196100789142	0.00338947544677628	0.0319263151068108	161	0.0869900486878984	0.0221926509088076	cg17936721	LifeLines
0.00130170583763522	0.00250208038646412	0.603677748222391	161	0.882348467798183	0.016065111633155	cg04707967	LifeLines
-0.00163802183444486	0.00457227966671121	0.720673252699528	161	0.424614965586483	0.0510490054444561	cg21179618	LifeLines
0.000483644396406065	0.00478476709852924	0.919625610578296	161	0.142081696513725	0.0309035503159501	cg00748188	LifeLines
-0.00198304190596318	0.00247822014187412	0.424902002948378	161	0.860102223907952	0.0152110722004165	cg15034599	LifeLines
-0.00184552343206074	0.0045485853871371	0.685530805894693	161	0.703720381252276	0.0289390844689791	cg09967373	LifeLines
0.00055897843102681	0.00407738762932412	0.891146713181659	161	0.77661273456631	0.0318225288419902	cg24360747	LifeLines
8.97427722305977e-05	0.00337782079991512	0.978840380796883	161	0.824092983108798	0.0274429085943371	cg10083889	LifeLines
-0.00698330581374794	0.00966252827683085	0.47100783252242	161	0.709740390068618	0.0611338232213997	cg27408262	LifeLines
0.0111780020279871	0.00665979587023272	0.0954023292021826	161	0.620170661970476	0.0508402809270548	cg02903680	LifeLines
-0.00319190245412412	0.00252157500434595	0.207587702360557	161	0.899605890308946	0.0156328316204112	cg27180066	LifeLines
0.00344289647135858	0.00286793496325022	0.231897422820298	161	0.856866066578743	0.0180873464748225	cg22677755	LifeLines
0.00594409914652494	0.00527208728569869	0.261395017127866	161	0.81785408696031	0.0339725164312457	cg24152251	LifeLines
-0.00796150986147325	0.00442311088464584	0.0739285960343628	161	0.85239920699085	0.0270423309394871	cg25721648	LifeLines
-0.0013855242952924	0.00315688311347552	0.661390086175232	161	0.82021492556958	0.0191432348892804	cg24338341	LifeLines
0.00563922948242448	0.00283226419638633	0.0483395877617108	161	0.0500408067436739	0.0199241567407919	cg24330906	LifeLines
0.000324379794487544	0.00232948946527465	0.889445044218541	161	0.838237932822105	0.0152881600316447	cg23562117	LifeLines
0.00383458715427118	0.00259274724122709	0.14130351013002	161	0.849799273702322	0.0171915917966923	cg16152636	LifeLines
-0.00260260732208611	0.00286971369805239	0.3659422942124	161	0.721465704883075	0.0182231899386461	cg25892137	LifeLines
-0.00788044715127231	0.00724794811479412	0.278710995462694	161	0.474977737642022	0.0527691697670206	cg27310647	LifeLines
0.00168510903939341	0.00409600174565602	0.681380044093409	161	0.558738076722385	0.0301857802548629	cg04955914	LifeLines
0.00581305674256446	0.00502762543981829	0.249478369055661	161	0.789199939463097	0.0307751740447915	cg26062037	LifeLines
0.00524452777283539	0.00589616497763368	0.375207779135637	161	0.780104935981596	0.0353072050258867	cg01201151	LifeLines
0.00442020587711585	0.0026120702586247	0.0927364932131597	161	0.882348209296497	0.0161828844283679	cg25658728	LifeLines
0.00328025302799173	0.00368238318451026	0.374504106866148	161	0.858189611719662	0.0253568620777729	cg26348172	LifeLines
0.00558625662327712	0.00345721682812307	0.108291063248629	161	0.749048530918552	0.0283756275845821	cg13040733	LifeLines
-0.000304436856817587	0.00227060879152435	0.893526177461744	161	0.0770083925556777	0.0164802730924498	cg05239790	LifeLines
-0.00172120397690978	0.00346384529180184	0.62000306282143	161	0.208573058301562	0.0370465715054335	cg25042075	LifeLines
-0.000677517735244668	0.00217120299344508	0.755449878562481	161	0.0495567342647626	0.0136034602854482	cg03623178	LifeLines
-0.0046702639227921	0.00521537870216354	0.372004893965814	161	0.765665268319527	0.0345834915971252	cg13464323	LifeLines
0.0108308155104928	0.00902549948981691	0.232087038369709	160	0.816238041957317	0.0712707833054726	cg11574580	LifeLines
0.0018126583680674	0.00812474406489372	0.823766839797912	161	0.504890923728409	0.0578015607064011	cg25398315	LifeLines
0.00303698285775524	0.00232284438461761	0.193118037533433	161	0.903291555504643	0.0139571010435944	cg10115320	LifeLines
-0.000182140568375362	0.00556453682612287	0.973932702867318	161	0.856289009707058	0.0331710638203526	cg11651174	LifeLines
-0.00232012855269475	0.00183849640020612	0.208971623323291	161	0.0636411027117978	0.0120653399307523	cg08167129	LifeLines
-0.000729807197215172	0.00288898317203019	0.8009192507046	161	0.805984293295237	0.0209285337439443	cg02373485	LifeLines
-0.00975792458287069	0.00931252355078956	0.296497989383495	157	0.750405003067599	0.0601241474797585	cg01673780	LifeLines
0.00545419421993999	0.00332903150695215	0.10349727852374	161	0.809567390783482	0.02300919202936	cg24873202	LifeLines
-0.00409126371138253	0.00561038377342766	0.467028830117547	161	0.762882279048856	0.0335420986004715	cg04944537	LifeLines
0.00336132343222169	0.00525288745297625	0.523240400396597	161	0.841900365215146	0.0322438658229709	cg01785722	LifeLines
0.00138810477145249	0.00263049375290668	0.59851041025291	161	0.838432154964512	0.0162686796463193	cg01793945	LifeLines
0.00943636351525278	0.00428897518069883	0.0293684795940387	161	0.0901954831746996	0.0359979250496713	cg01354923	LifeLines
-0.000204468436491937	0.00240335524564418	0.93231732841371	161	0.883568414165224	0.0153312984043609	cg06951451	LifeLines
-0.00100878940127059	0.00254681416235535	0.692610594819696	161	0.8183089776843	0.0169152850696583	cg24438311	LifeLines
0.00276282112611702	0.00866181811517912	0.750208557317815	161	0.731035754628132	0.0525395985379485	cg10122047	LifeLines
-0.00097181130164832	0.00432774320651403	0.822640347513668	161	0.863741812611425	0.0262009802742843	cg26796379	LifeLines
0.00173374189047513	0.00287313552439324	0.547157677214533	161	0.801399749397311	0.0184929298964801	cg27636612	LifeLines
0.00190293784116454	0.00218791543634569	0.385865104081106	161	0.862201272624473	0.0145231680498374	cg21626364	LifeLines
-0.000571364302743273	0.00137354015641692	0.678035942289463	161	0.0440790554629083	0.00930236140584121	cg18813148	LifeLines
-0.00106124882705332	0.00213376012297906	0.619682779915122	161	0.0701430633756595	0.0141299629082376	cg15852891	LifeLines
-0.00351876829762338	0.0100217085131615	0.726008518418931	161	0.506776062259582	0.0760554032002144	cg09329137	LifeLines
0.00389525077018417	0.00487409134299496	0.42548730579795	161	0.834482911067294	0.0295063816451657	cg26785451	LifeLines
-0.00906164106431289	0.00441634602000817	0.0419718634551803	161	0.845192161277714	0.0273750285411865	cg07372023	LifeLines
-7.16550444440854e-05	0.00172271865331891	0.966879052195992	161	0.0403813446150108	0.0108742506204385	cg06242146	LifeLines
-0.000790903916807056	0.00352478438509019	0.822772517954362	161	0.77472972338763	0.029087323569809	cg19300389	LifeLines
-0.00083758817839677	0.00266277387724918	0.753548803312891	161	0.0425345178574534	0.016054568269616	cg02213287	LifeLines
0.00301069973483274	0.00685218071860336	0.661037052559461	161	0.834589672743749	0.0419120258992044	cg02164185	LifeLines
-0.00113087708699828	0.00248493090055066	0.649717645942008	161	0.866094408952157	0.0158261976950736	cg14876896	LifeLines
0.00476934694672231	0.00435401026929964	0.275148730643756	161	0.88972697494228	0.026689113331131	cg09564132	LifeLines
-0.000476035723717475	0.00332097847381271	0.886217728178111	161	0.806172333436389	0.0208229472743358	cg19350747	LifeLines
0.00157445295333177	0.00299345701804413	0.599710686595284	161	0.0548683931792043	0.0185643035316251	cg16847969	LifeLines
0.00473931265770521	0.00257093060787811	0.0672948260263823	161	0.817854348706213	0.0186635382615475	cg00192701	LifeLines
0.00174224107567257	0.00299433926683104	0.561568477957679	161	0.880426129149876	0.0183418980140117	cg11308991	LifeLines
0.00138307064771993	0.00229361902265052	0.54743892179633	161	0.851159650780147	0.0157456066404746	cg04453648	LifeLines
0.00736045323583682	0.00800101842492812	0.359121805981494	161	0.140470658790628	0.0496025170579572	cg04248234	LifeLines
-0.00391682285368236	0.00430328463106068	0.364220542227243	161	0.857372768792021	0.0295206563171741	cg26785234	LifeLines
-0.00109499247236197	0.00697528882072994	0.875476174219612	161	0.76282108230804	0.0438732388240037	cg01802121	LifeLines
0.00450000157867805	0.00671763587976782	0.503993172006339	161	0.546598020494177	0.0422210938313673	cg00014118	LifeLines
0.00205639324134437	0.00225257590862097	0.36279626237866	161	0.843192861880367	0.0163634308274061	cg20987132	LifeLines
-0.00170153952253926	0.00287752851553336	0.555220589704906	161	0.751167143583611	0.0255121652401756	cg15039509	LifeLines
0.008006150932118	0.00808047886363217	0.323421717400943	161	0.766178225938708	0.0492072115907532	cg19376823	LifeLines
0.00247883423043131	0.00231461051387406	0.285958705344909	161	0.815827115094301	0.0161522556976571	cg19502457	LifeLines
0.00192765679261358	0.00774335990265484	0.803754575633467	161	0.819389154587246	0.0500548287972828	cg11353790	LifeLines
0.00421373962830447	0.0041120956156736	0.30719094682503	161	0.879127803894431	0.0251008056732776	cg16372807	LifeLines
0.00108412740100798	0.00391525350442249	0.782249765100822	161	0.726994652127165	0.0335010644065345	cg20351160	LifeLines
-0.0013514301322284	0.00225405151333558	0.549731477388695	161	0.919016532044946	0.0141610301048583	cg12766383	LifeLines
0.00715099515314866	0.00463002621644871	0.124636241860205	161	0.86814996860735	0.0306045378699576	cg04330811	LifeLines
-0.00548925057253362	0.00554315611017207	0.323677920970403	161	0.86342130660425	0.0337368270085794	cg10574024	LifeLines
-0.001296965398313	0.00242969263690079	0.594292978991467	161	0.861963113085789	0.0154792056174046	cg03826446	LifeLines
-0.000454828449352366	0.0013160153181773	0.730133075100836	161	0.042045890596498	0.00834168705995265	cg12960296	LifeLines
0.00419066515306683	0.00374925296129912	0.265516745818815	161	0.650711860573904	0.0347890641655293	cg26539301	LifeLines
-0.000383754666107827	0.00456194140843486	0.933075533024869	161	0.491600415196791	0.0282169040564598	cg11844800	LifeLines
0.000953987056237764	0.00456200710128867	0.834649448780542	161	0.7961419911315	0.0287549494537488	cg24918386	LifeLines
0.000566044787190512	0.00325216531403125	0.862065963585943	161	0.342506227707331	0.0629430281507272	cg09528415	LifeLines
-0.00227584572827824	0.00359279869090302	0.527433161046695	161	0.736430516850774	0.0245643159509558	cg19904783	LifeLines
-0.00109589314864951	0.00645076360131422	0.865335122112646	161	0.726349727040947	0.0481086417449389	cg23453570	LifeLines
-0.00232683526522679	0.00169395142407543	0.171667062603511	161	0.0655365088123341	0.0128339896093864	cg17656267	LifeLines
0.000891353677733198	0.00415575012787683	0.830466719244043	161	0.354811713726714	0.0649019528034514	cg02735557	LifeLines
-0.00502102994085279	0.00571637538460778	0.381192138552702	161	0.732372441146667	0.0494961073368244	cg27529346	LifeLines
0.00203399258558656	0.00271335672433741	0.454688427376511	161	0.772980188886541	0.0186863384505891	cg06270206	LifeLines
-0.000233185244317599	0.00187683404398853	0.901293030656247	161	0.0689893490799938	0.0137912924360031	cg15666516	LifeLines
0.00078688724004415	0.00451193461244317	0.861791699101408	161	0.753832699212727	0.036987253385353	cg25436974	LifeLines
-0.000359789545453436	0.00482596171880649	0.940672483581701	161	0.394740838140041	0.0672633910926761	cg13364154	LifeLines
-0.00176039210880459	0.00242385934566838	0.468832013613698	161	0.829057675078511	0.0158146682583795	cg03564061	LifeLines
0.00215978679177873	0.00202901642342322	0.288882117162825	161	0.865448449236173	0.0143902439736142	cg25251543	LifeLines
0.000700590358500089	0.00275534744849565	0.799648052203496	161	0.867907460660233	0.0177999942744293	cg19476368	LifeLines
0.00211008736893143	0.00278672273654032	0.450154424057191	161	0.755076358447629	0.0212254616631313	cg04843628	LifeLines
-0.00870966264077221	0.00828538489640933	0.294899890420717	161	0.195785679629019	0.0643642134333025	cg14333068	LifeLines
-0.00181590942407341	0.00281614531028315	0.520055154232283	161	0.90253872231389	0.0172649325835242	cg05452521	LifeLines
-0.000811193441750578	0.00220066750249531	0.712950569188965	161	0.869131306177289	0.0146368415910646	cg05098664	LifeLines
0.00562513711610094	0.00450026807872836	0.213315485229298	161	0.888240730375857	0.0286852599924511	cg15115803	LifeLines
0.0122508589978477	0.00815356431985454	0.135123811988362	161	0.825943902445081	0.0525236866395422	cg10677712	LifeLines
0.00263951068259865	0.00225426315371455	0.243547570828729	161	0.829968757321439	0.0151767831352798	cg05773155	LifeLines
0.00409388218271577	0.00659348184204791	0.535648027099839	159	0.797570902188655	0.0422688214873247	cg22692868	LifeLines
0.00154742008102975	0.00204843370552219	0.451216239062611	161	0.910881859733745	0.0132199182066553	cg15864387	LifeLines
-0.000199867689482054	0.00380376372912151	0.958166490784256	161	0.144208749221103	0.0353008633008651	cg16173410	LifeLines
0.00372957302302555	0.00229118348967784	0.105724858756556	161	0.732396355584922	0.0149641863373979	cg14726668	LifeLines
0.0117524850565731	0.00626912258526482	0.0628369398487033	161	0.391528288002953	0.0416389505575316	cg00628816	LifeLines
-0.000576800441258176	0.00317490588027653	0.856089915456105	161	0.84093514271887	0.0200826210027546	cg04939200	LifeLines
0.00391085234875612	0.00358957567799122	0.277727284755014	161	0.0943482616181858	0.0216014537654223	cg07823935	LifeLines
0.000949991933854266	0.00233130079598195	0.684241803189459	161	0.82966747760998	0.017785573587351	cg19248893	LifeLines
0.00200475657456899	0.00274654307020322	0.466608635251936	161	0.88994277189115	0.0176655582596848	cg04680247	LifeLines
0.00226475765554974	0.00332614077061784	0.497015443928265	161	0.867636617682774	0.0238215130661875	cg19987296	LifeLines
0.00699590128460514	0.00337041775796942	0.0396777856539747	161	0.833015983844604	0.0233382713225029	cg10626792	LifeLines
0.00544521542026082	0.00413143970046013	0.189569626880805	161	0.585963241051024	0.0300448517631986	cg22376057	LifeLines
-0.00601736177990633	0.010152094346372	0.554284676509478	161	0.460045394052237	0.0811001931632706	cg02571819	LifeLines
-0.00638348755620484	0.0034553412002859	0.0667092757907417	161	0.541382930505503	0.0302261203544827	cg12797807	LifeLines
0.000539565656791121	0.00240885996636407	0.82307657158296	161	0.816470544153014	0.0183497179936642	cg13024068	LifeLines
-0.0022622576167882	0.00254736938182147	0.375960592501008	161	0.047166505453696	0.0154997189149689	cg15813052	LifeLines
-0.00203897086082743	0.00161461020730113	0.208665069648428	161	0.0394497801518694	0.00979435468927557	cg22824552	LifeLines
-0.00626074218396525	0.00394185401017702	0.114387780470525	161	0.709883622690828	0.0403330405605066	cg15343958	LifeLines
-0.000175013480190889	0.00250894484473318	0.944483471360709	161	0.854670494029802	0.0175593588451233	cg23913483	LifeLines
0.00852609308001673	0.00406843122381615	0.0378373287702506	161	0.789855303076441	0.0286733495767301	cg02813442	LifeLines
-0.00055843403079515	0.00281581262020814	0.843070010744988	161	0.106600787169292	0.0221327432913763	cg24641276	LifeLines
-0.0107652456859501	0.0129447416222362	0.40697546935387	161	0.286729934123232	0.082133965210449	cg12624197	LifeLines
0.00605013650318459	0.0027423636187393	0.0289342994062339	161	0.851448757284673	0.0167665129113521	cg00282529	LifeLines
-0.00213487259634408	0.00436660787707175	0.625639958185271	161	0.686938901820295	0.0285517155748695	cg24760452	LifeLines
0.0137180450606196	0.00835545464658875	0.102842865292268	157	0.719864018131134	0.0575969676270644	cg04788442	LifeLines
-0.00249328731582683	0.00309934339498651	0.42244130529984	161	0.100244924295773	0.0190989798556838	cg05163012	LifeLines
0.00356312596324363	0.00221653623332384	0.110100849188707	161	0.0573842768047519	0.0139670416507455	cg01525597	LifeLines
-0.000444080785442512	0.00365901575821348	0.903567876411505	161	0.204618593028739	0.0402264079335004	cg06147863	LifeLines
-0.00126828394007686	0.0031063492010094	0.683660692850739	161	0.894420946665285	0.0202200863747346	cg09206774	LifeLines
0.00963758553298529	0.0047890583207099	0.0460149091623254	161	0.380829872968192	0.0390305506045777	cg01083131	LifeLines
-0.00180766507789834	0.00287269372384738	0.530163642576688	161	0.757777973190802	0.019509001227669	cg00083193	LifeLines
-0.00277123446455451	0.00438061057827851	0.527975432456709	161	0.859957230765833	0.0265356681377048	cg19099034	LifeLines
0.00207008421895312	0.0028514283231598	0.469012298921444	161	0.70248542943006	0.028374641424905	cg12595084	LifeLines
-0.00101166588073947	0.00270489852704699	0.708937610382983	161	0.832320955473569	0.0204738996854691	cg25397191	LifeLines
0.00485115608641272	0.00677470647092653	0.475092604576034	161	0.806909972758512	0.042251227440638	cg26604720	LifeLines
-0.00950648770930134	0.00672169073175894	0.159402801665497	161	0.38190880301547	0.0470087970179063	cg25093471	LifeLines
0.00507965010222238	0.00601812303172421	0.400017389651838	161	0.0574412121243535	0.0382160854445213	cg26992952	LifeLines
-0.00484943080987782	0.00594243768763226	0.415800073768155	160	0.842739379231896	0.0398608094831293	cg19940584	LifeLines
0.000474720076297799	0.00451011271586681	0.9163165036919	161	0.818118279515633	0.0273907800021456	cg09254264	LifeLines
-0.00220371114075055	0.00396928498889287	0.579613693295653	161	0.862853892381954	0.0317161016598027	cg10905171	LifeLines
-0.00236957177389618	0.00633140803845516	0.708756346989327	161	0.686564049548284	0.0392755187310824	cg26460647	LifeLines
5.16154578131086e-05	0.00667254891338041	0.993838590566475	161	0.284005417933195	0.0417718715642096	cg12875538	LifeLines
0.00386834147788196	0.00420901843765786	0.359579968131222	161	0.751872005568815	0.026375291837231	cg26030244	LifeLines
0.000850756736317127	0.00208330924111478	0.68360185694228	161	0.0331849054923189	0.0125743637848093	cg21673079	LifeLines
0.0152338988763366	0.00803200432196385	0.0598493671962473	161	0.824922537176371	0.0499621223934984	cg10896152	LifeLines
0.00303994282719187	0.00218132129996161	0.165548790682349	161	0.894873146510365	0.013974098348288	cg24859012	LifeLines
0.00376232425962836	0.00441633308639936	0.395658525601334	161	0.797399396020414	0.0352459405683012	cg25336498	LifeLines
0.017263490917251	0.012644771901516	0.174298196320072	159	0.731702396981416	0.0805111019027216	cg13326063	LifeLines
0.00279470869304918	0.0056011414204973	0.618563146921859	161	0.100600960439422	0.0357051032149123	cg11850549	LifeLines
-0.00472926361287521	0.00801452097366583	0.556044593164577	161	0.575575056216941	0.0501739634821813	cg00422578	LifeLines
0.000648142102179766	0.00144272862386526	0.653919357702553	161	0.0502060406715435	0.00923307877850323	cg01863335	LifeLines
-0.000342816896520587	0.00190235458087256	0.857240244339369	161	0.0214395279606615	0.0123740601597452	ch.21.40017320F	LifeLines
0.00222227616244981	0.00475415915485087	0.64088322825487	161	0.176275048991688	0.0367635509008842	cg20526365	LifeLines
-4.15018939674276e-05	0.00207047823314978	0.984035167031327	161	0.909124966061217	0.0125984531762491	cg14790250	LifeLines
0.00411857326879457	0.00825886614528513	0.618751748606466	161	0.810813744620497	0.0521882068951194	cg14461969	LifeLines
0.00344390034544281	0.0016504241655704	0.038656080681884	161	0.0581222009534117	0.0111824733362897	cg05578649	LifeLines
0.000229050483894646	0.00666505410142422	0.972632326259363	161	0.771106034552946	0.0422075213952026	cg16865442	LifeLines
0.00534494332640252	0.00296502436081721	0.073503572808063	161	0.834410741263857	0.0202100966634551	cg03511983	LifeLines
0.00443731556694272	0.00304120652742736	0.146695551739265	161	0.882678110236521	0.0194548998846267	cg15217375	LifeLines
0.00338344955017179	0.00268467368189889	0.209577732103653	161	0.891119992187049	0.0168363631016274	cg19736214	LifeLines
-0.00466062099191837	0.00644937285638298	0.471052670928675	161	0.741237082490036	0.0451009805193017	cg21056841	LifeLines
0.00119503646472905	0.00362673798375161	0.742244564442977	161	0.0891841761509827	0.0220257098494933	cg06751597	LifeLines
-0.0117154163736088	0.00678195275644393	0.0862033700276271	161	0.758903390898163	0.049294472970247	cg14211977	LifeLines
-0.02775741450081	0.0105721226584671	0.00957300211081267	161	0.51146746531437	0.0651094401859788	cg01439078	LifeLines
-0.00020723677929824	0.00262643215947339	0.937216789075776	161	0.797592822273192	0.0204793910485684	cg03275864	LifeLines
0.000663097245509174	0.00348291412209648	0.849271322530766	161	0.0652375435602745	0.0211932073698478	cg14853515	LifeLines
0.00784785362432406	0.00788939238341541	0.321511003985099	161	0.483474068615286	0.0498801987264216	cg23463531	LifeLines
0.0141315372436298	0.00708149934952334	0.047842630578994	161	0.864157312744786	0.0515270982472463	cg19635671	LifeLines
0.000780943048092962	0.00261043615195257	0.765241941702568	161	0.820006153215705	0.0192673973349996	cg17647273	LifeLines
0.0176396200864091	0.0155133849723724	0.257376729153445	161	0.464602307172909	0.0933737322838797	cg25593573	LifeLines
0.000583955499194972	0.00359157924659865	0.871065940869598	161	0.903010761487534	0.0254071168428784	cg09861496	LifeLines
-0.00180757588756084	0.00260916117911898	0.489547829512462	161	0.0961390400470851	0.0194210715423832	cg05361262	LifeLines
0.00363889776090108	0.00419702727263798	0.387354913167471	161	0.0490788949937363	0.0276302868458729	cg16864444	LifeLines
-0.00395344545483789	0.0050234905890111	0.432562359583159	161	0.866883211194677	0.0395710218789052	cg09648631	LifeLines
-0.00818915949795192	0.00579897824160006	0.160026980990939	161	0.875127043473993	0.0357460158097772	cg06157837	LifeLines
0.00187523951793241	0.00366527979126781	0.609688191384475	161	0.82700736883139	0.0299796905593453	cg17930365	LifeLines
-0.000744963034958924	0.00338031874853838	0.825881156676653	161	0.858070627394051	0.022382389220438	cg24972816	LifeLines
-0.00272730295637839	0.00341663822340894	0.42602675980682	161	0.840625886402116	0.0220331930112296	cg09093534	LifeLines
-0.00108454288236632	0.00252171780122006	0.667770865779336	161	0.0663418851209851	0.0169932545721691	cg22283195	LifeLines
-0.00985467158030154	0.00554982233143424	0.0778700142653885	161	0.428275666772862	0.0419180388001104	cg01721313	LifeLines
0.00500240930579757	0.00382679158145778	0.193197349531875	161	0.8752029408364	0.0235517918813865	cg21701521	LifeLines
-0.000343553284194736	0.00281713629897915	0.903105322920557	161	0.77100823753388	0.0348623047733386	cg23959474	LifeLines
0.00166705319780195	0.0026060984291182	0.523387078544742	161	0.845124914929039	0.0202710155489742	cg10675213	LifeLines
-0.0053972373462595	0.00351477873143108	0.126804753804256	161	0.805917434486185	0.021786356608311	cg23088551	LifeLines
0.000888748781642415	0.00263365173018381	0.73625578563121	161	0.889823036861345	0.0172067954202989	cg22748394	LifeLines
0.00411787214690538	0.00276061534165803	0.137948448393126	161	0.881464064706871	0.0169223998117872	cg27138838	LifeLines
0.0025458470156416	0.00262252168828439	0.333271808846354	161	0.815080080978882	0.0156359583964944	cg04762043	LifeLines
-0.000862562524698912	0.00174483564389701	0.621800796844415	161	0.0371643841471941	0.0104652446229403	cg00960308	LifeLines
0.00555630900378597	0.00748175833386741	0.458888335647312	161	0.838504983011611	0.052783684148165	cg05386689	LifeLines
-0.00441905647020348	0.00404930565466188	0.276933239174191	161	0.880923738719046	0.0258457482731384	cg07217341	LifeLines
-0.00315368176884017	0.00373938549527308	0.400401724635142	161	0.873760788465455	0.0238825781747306	cg24418746	LifeLines
0.00295986110240875	0.00248890657803907	0.236283036384472	161	0.901532497015543	0.0155717296831133	cg08966655	LifeLines
-0.00208631168790636	0.00287125766448313	0.468622480773757	161	0.891781574618024	0.0184529929717072	cg26965012	LifeLines
0.00247714870120262	0.00547185583598874	0.651431564153492	161	0.83784734618717	0.0349728888071204	cg13531394	LifeLines
-0.00227124526394519	0.00371647877675109	0.542064973331082	161	0.791614919039238	0.0384626800664589	cg19848140	LifeLines
-0.00472553387985183	0.00308704961682612	0.12799244183194	161	0.841807076351725	0.0186020083548996	cg07290865	LifeLines
0.00227784560419147	0.00264547161136311	0.390630205581338	161	0.889616204035629	0.0171994354026482	cg03391533	LifeLines
-0.00730720730190957	0.00878419699262725	0.406847433271725	161	0.0579409038376087	0.0560956523492628	cg21454231	LifeLines
-0.000652699245536268	0.0059660903731608	0.913034267166972	161	0.243424711458672	0.0481410430212166	cg07027430	LifeLines
0.00611851244364992	0.00576815166824137	0.290559402682104	161	0.887371507245088	0.035457546801137	cg20522299	LifeLines
-0.00311223812486224	0.0230179508029011	0.892632724407833	161	0.46633568062843	0.145723099374748	cg02182476	LifeLines
0.00152072613627407	0.00263863050094626	0.56527849039163	161	0.878209880612367	0.0169851297530254	cg09300216	LifeLines
-0.00551190712951042	0.00240729487425707	0.0234738576898309	161	0.846125485303855	0.0163110682279011	cg16201061	LifeLines
0.00356907497067209	0.00700221109647773	0.611026456662317	161	0.793651567929159	0.0437030380430553	cg20808089	LifeLines
0.00981803704429471	0.00723517682179564	0.1768797510476	161	0.806626312177451	0.0465320584152434	cg13586794	LifeLines
-0.00053250843900398	0.00470680535877803	0.910078266000606	161	0.202288606981998	0.0428228796237956	cg11112161	LifeLines
0.00580286949725609	0.00516573565040325	0.263189365175004	157	0.0560700860376526	0.0310217566997468	cg02606218	LifeLines
-0.00488171954829884	0.00301916439719328	0.108056168174535	161	0.0458491474108689	0.019292727546486	cg23491236	LifeLines
-0.000628224575761852	0.00501735731462861	0.900529343040365	161	0.566924520961009	0.0326949694046258	cg16191389	LifeLines
-0.00464868151200784	0.00344026268536695	0.178703036943405	161	0.803996365527059	0.02205442216083	cg18232130	LifeLines
-0.00208668945486559	0.00236410966390225	0.3788745319619	161	0.774492761639269	0.0214318426546177	cg05360770	LifeLines
0.00162445333116233	0.00484330102910335	0.737803237506977	161	0.875555054360363	0.0300484630028416	cg01784548	LifeLines
-0.00505867498361839	0.00352921092385804	0.153889328038055	161	0.863323420835436	0.0221348370735773	cg25282174	LifeLines
0.000944683751409252	0.00355958665761407	0.791082301740318	161	0.846750251101153	0.0219106721793629	cg18897992	LifeLines
0.00037420204101534	0.00815476810197779	0.96346261055946	161	0.609758919342402	0.0527353033865017	cg04496920	LifeLines
-0.00523080439620238	0.00656900124440435	0.427158631963385	161	0.779682680180629	0.0414727370796199	cg01409552	LifeLines
0.00871828374074165	0.00485362601255055	0.0745238500785977	161	0.181796527937832	0.0309836407685208	cg02941397	LifeLines
0.00339512407293856	0.00863712069185923	0.6948299472644	161	0.717662306482195	0.0527679755738171	cg23481184	LifeLines
0.00189499309199276	0.0039818094864563	0.634848034237181	161	0.321105059327002	0.0589564993551513	cg00239751	LifeLines
0.000883016430153019	0.00350566204343174	0.801485771860203	161	0.79468152175053	0.0246037802936926	cg05300054	LifeLines
0.0041794729240611	0.00308376363981594	0.177410089567177	161	0.893877748033205	0.0194109500678654	cg01111217	LifeLines
-0.00517334089772236	0.0048970337193609	0.292519743844465	161	0.121264813918054	0.0315323387299982	cg25085950	LifeLines
-0.00186825992754714	0.002467725055113	0.450223292332336	161	0.857271870972229	0.016644178185786	cg22238558	LifeLines
0.00266857109701772	0.0175163520501933	0.879123255444139	161	0.377408129668675	0.112324379922832	cg23505604	LifeLines
0.000622026723238123	0.00175603552871433	0.723683453968088	161	0.0388871324445662	0.0111228374424043	cg02090638	LifeLines
0.00530069883174074	0.00240884837598184	0.0293418652150791	161	0.827468845617576	0.0151817735317933	cg16327072	LifeLines
0.0015663678800851	0.00522219030559955	0.764646022094355	161	0.739933939372786	0.0321966463644719	cg24310741	LifeLines
0.000512655676219477	0.00312110986694806	0.869758143751213	161	0.839798185022675	0.0209528467059939	cg27454001	LifeLines
0.00103009189790574	0.00455943936087265	0.821575622736569	161	0.0695769930633442	0.0301270054667681	cg19603195	LifeLines
0.0013239728825329	0.00277596208210192	0.6341165387986	161	0.824043802662934	0.0181721554883857	cg26520677	LifeLines
0.00932039564180459	0.0047151822593847	0.0499620240398574	161	0.89879677282568	0.0285533759780235	cg27540783	LifeLines
-0.0140939656059476	0.010604501475481	0.18590305778571	161	0.478068034238929	0.066356291416536	cg26349484	LifeLines
-0.0147919610322921	0.00776066881733705	0.0586133418143346	161	0.470496062499452	0.0568646631026211	cg19156170	LifeLines
-0.00249329201500022	0.00326891781590486	0.446856764541086	161	0.873565072327692	0.0203003330199777	cg01443102	LifeLines
0.0021343417129402	0.00208501491465394	0.307690062381319	161	0.0570434898025822	0.0131881003503383	cg19028804	LifeLines
0.000517667676726347	0.00442256696514292	0.906980182565052	161	0.880752480268608	0.0274220878057093	cg11795526	LifeLines
0.00276324303582749	0.00245535908568964	0.262269309580283	161	0.902807845796228	0.0151422936878075	cg13231382	LifeLines
0.0075075414044026	0.00449021023607912	0.0966700863473418	161	0.702731717213308	0.0330273541120001	cg10138313	LifeLines
-0.00304850300907138	0.00393168964215432	0.439376798665638	161	0.759185046509639	0.0247621257420882	cg13284646	LifeLines
0.00776634190516385	0.00471607845256383	0.101754133525416	161	0.83427513481826	0.0293680782961017	cg08173919	LifeLines
-0.00518826018471819	0.0048097819131505	0.282505159654559	161	0.829037862260847	0.0312475886866517	cg23902076	LifeLines
-0.00323438863505301	0.00988144558214419	0.743895180526041	161	0.533687884013894	0.0612221860921854	cg09503707	LifeLines
0.00190621896949292	0.0027433729276761	0.488256766410455	161	0.800295804632896	0.0170588968305661	cg07286771	LifeLines
-0.0015945288938758	0.00213031064711953	0.455365154309364	161	0.872133322262717	0.0135639548376686	cg23699737	LifeLines
-0.00380608719375114	0.00321824505442179	0.238866607887179	161	0.815198062113657	0.0199013689125877	cg23031881	LifeLines
-4.78782524123191e-05	0.00134182681948053	0.971585144175362	161	0.0398153813181624	0.00850943087101895	cg18942715	LifeLines
-0.0073080895982725	0.00495915920674532	0.14272732148819	161	0.791574662584802	0.0337672108043712	cg17583307	LifeLines
0.000619567182160356	0.00277957416070946	0.823924851251423	161	0.0702926729009368	0.0192898367551223	cg05350058	LifeLines
-0.0018199354164735	0.00732609478242676	0.804159918174612	161	0.826086594944893	0.0564504069133332	cg16093535	LifeLines
-0.0058362445336572	0.00807920504479425	0.471225206823162	160	0.797301746645294	0.0515568211735356	cg27073262	LifeLines
-0.00305426784273125	0.00262955064214877	0.247327104811351	161	0.828621375430918	0.0235284316218876	cg24135615	LifeLines
-0.00850914001382419	0.00501674017666815	0.0919888385383884	161	0.865288905881032	0.0314535801396141	cg19265221	LifeLines
-0.00218117410311785	0.00165406595007378	0.189342808797784	161	0.0420555479806927	0.00980949411717855	cg18793548	LifeLines
0.00249460251353523	0.00616729411366468	0.68644513008223	161	0.326752777640616	0.0399580703520739	cg00651497	LifeLines
0.00200216426064033	0.00238033249669247	0.401651755048405	161	0.0927325369596428	0.0183630899737601	cg01051545	LifeLines
0.00600024547641191	0.00794393853736939	0.451271542429922	161	0.826052348407436	0.0485892310880746	cg20011978	LifeLines
0.00425073492749483	0.00311930564685295	0.175069530214871	161	0.84405299537145	0.0200504246442119	cg08480903	LifeLines
0.000482857091845516	0.00426739418265304	0.910066802926281	161	0.0780921570427664	0.0271250104157017	cg08485869	LifeLines
-0.00377377471079294	0.0036701770462705	0.305543572638352	161	0.852085651905983	0.022746349910107	cg10026229	LifeLines
-0.0001404917715481	0.00446337964138334	0.974932485649224	161	0.792613607865148	0.0330502972135963	cg01471648	LifeLines
0.00514098451883146	0.00229865167507798	0.0268336152726674	161	0.795067694021233	0.0157864544980919	cg15418589	LifeLines
0.000673573317321995	0.00181601544582971	0.711244231103397	161	0.0597811216270232	0.0125015455214488	cg01263075	LifeLines
-0.00411493457097367	0.00686608577364207	0.54989303570939	161	0.853624166500566	0.0423106875287221	cg02168806	LifeLines
0.00297159363844614	0.00305479368374012	0.332279448730565	161	0.823508504692869	0.0195615708390306	cg10992419	LifeLines
0.00554318933262988	0.00380218951095769	0.147017462200044	161	0.79490983945649	0.0240273530389165	cg16115072	LifeLines
-0.00245397477359108	0.00174146601843616	0.160919195824994	161	0.0523149457029554	0.0115980233923767	cg07931069	LifeLines
0.00150172249101455	0.00207861679701057	0.471165872991791	161	0.857520727831079	0.0161429854338748	cg00462240	LifeLines
0.000393065718040806	0.00334758311825848	0.906690383969435	161	0.637784909953544	0.0294408659209624	cg03837077	LifeLines
-0.00327777264554619	0.00326276684656498	0.316752005196319	161	0.0331339640701973	0.0211255684326561	cg18438042	LifeLines
-0.0018157725168062	0.00527135882507833	0.730999412335924	160	0.873116564939793	0.0347478491916875	cg03752060	LifeLines
0.00677994401404863	0.00312243527046963	0.0315189621733164	161	0.842715377947211	0.0207534975226185	cg10810521	LifeLines
-0.00397551106260515	0.00397010408324709	0.318308607080858	161	0.701088234150643	0.0330656297737847	cg15360771	LifeLines
0.00759796923820701	0.0086676611038036	0.382150394983328	161	0.758465668388164	0.0543539114958779	cg23280418	LifeLines
-0.00395438035216929	0.00810991254277276	0.626565703117926	161	0.0672998185519566	0.0524722779436086	cg14473123	LifeLines
0.000920808830938023	0.00263606441325973	0.727358425239688	161	0.86414763645009	0.0176072444160519	cg21327483	LifeLines
-0.00155256914795045	0.00339558889858345	0.648184506138496	161	0.873720864312461	0.0203916260742079	cg00128560	LifeLines
0.0050646832472207	0.00325601154778463	0.121995202718114	161	0.891208970707114	0.0205220967641213	cg01912854	LifeLines
[truncated: 681,654 more rows]
