# Supplementary material for: DNAm landscape up to 4 months post SARS-CoV-2 infection: insights from four population-based cohorts
Source: Clin Epigenetics. 2026 Jun 13;18:116. doi: 10.1186/s13148-026-02166-1 (PMC13263947; doi:10.1186/s13148-026-02166-1)
Supplement: Supplementary file 1 — Supplementary Material 1 [file 13148_2026_2166_MOESM1_ESM.zip › ST1_NAKO_case_status_model1_20250208_results.txt]

BETA	SE	P_VAL	N	mean	SD	probeID	study
-0.00145653703251433	0.00194715541193734	0.455341278117645	211	0.875087547890598	0.0162997958123685	cg07881041	NAKO
-0.000309321339111267	0.00252631845841412	0.902676997039708	211	0.883606988428233	0.0186027214082647	cg03513874	NAKO
-0.00179028608077419	0.00327126633090232	0.584814813908273	211	0.0506848907750089	0.0237381400788188	cg05451842	NAKO
-0.00110185669619363	0.00257832998621986	0.669593853725184	211	0.91341055756625	0.0185385668657764	cg14797042	NAKO
0.00163079021804386	0.00350861773058927	0.642604476768564	208	0.0476519856140384	0.0249999949669757	cg09838562	NAKO
-0.00286922707903467	0.0032995004582485	0.385591227373317	211	0.638649179111109	0.0263860998494584	cg09261072	NAKO
0.000818141599377006	0.00334983530359859	0.807306859632034	211	0.816812268942847	0.0256464933025908	cg02404579	NAKO
0.00538355078623902	0.00398705784726421	0.178498791959914	211	0.607545715121321	0.0480205445550781	cg04118974	NAKO
-0.000117924857771548	0.00598609884627942	0.984303005006464	211	0.635248224484717	0.0539492318452296	cg01236347	NAKO
0.00257797242980438	0.00432542115871123	0.551863097550498	211	0.845440150354479	0.0334817665606399	cg22585117	NAKO
0.00148958315534684	0.00362771837182795	0.681808202000294	211	0.848685130156678	0.0309110191391095	cg25552317	NAKO
-0.00363045185772073	0.00857288114064608	0.672411106982117	211	0.606418502353013	0.0606473911825113	cg23875663	NAKO
0.00893458147845079	0.00362111869108925	0.0144737114241144	211	0.179748783340556	0.0432596023538595	cg07659892	NAKO
0.00294014198094256	0.00268109225100184	0.274159531402514	211	0.893125866445556	0.0193726994487303	cg15995909	NAKO
-0.00284893137736854	0.0066459720087919	0.668636270827779	211	0.344634287420994	0.0521661773556694	cg23728960	NAKO
0.00639337711351138	0.00455562454913475	0.162087084760542	211	0.598905699073656	0.046086526113279	cg11993619	NAKO
0.000614425969492856	0.00780995175157699	0.937376163165974	206	0.66050309724398	0.0562209530181573	cg01925883	NAKO
-0.000804374483444808	0.00480258295255436	0.867159742474845	211	0.652078688822778	0.0572543451103862	cg03452160	NAKO
0.00262158896299584	0.00386916420035518	0.498854134674815	211	0.665682923085658	0.0593835583094279	cg09430819	NAKO
0.00124079383479288	0.00463460620195028	0.789194986872544	211	0.725216551020243	0.0340267146358763	cg13871826	NAKO
0.000107406720787657	0.00277308830984413	0.969143838196715	211	0.850747764192534	0.0208577100905189	cg16474293	NAKO
-0.0104536053928696	0.00646360179460922	0.107429284662339	211	0.620715752288274	0.048831715295463	cg14463239	NAKO
-0.00356145261231477	0.00364741884886695	0.330060721950007	211	0.844531514816812	0.0255729330055047	cg05301794	NAKO
-0.00239408914820553	0.00193737901188262	0.218043274417913	211	0.0577529579220941	0.0140286465856279	cg08829765	NAKO
-0.00433657796218151	0.00207552448753172	0.0379700949712007	211	0.882380282180348	0.0148249642786607	cg10855276	NAKO
-0.00363849775898334	0.00406702811172068	0.372086189508561	211	0.805527629855702	0.030800278785343	cg12406992	NAKO
0.00341946138784711	0.00168132794517913	0.0433278502593148	211	0.0395636152452312	0.0129236412004629	cg14370485	NAKO
0.000986366610297537	0.00537726724864997	0.854649116533849	211	0.704007708040178	0.0490017850324275	cg05493344	NAKO
0.00390328698365102	0.00384546834774964	0.311346651549548	211	0.520366603529426	0.0475556285694061	cg05650511	NAKO
-0.00264820304945941	0.00854699838484866	0.757057605996947	188	0.568759735823602	0.0612825269646016	cg05530295	NAKO
0.000993956505118716	0.00220696378085246	0.652941957800778	211	0.90514047197181	0.0158356285871363	cg10136773	NAKO
-0.00491994258365382	0.00653041024737685	0.452239956556405	189	0.0776039368364542	0.0493681820345923	cg20725941	NAKO
-0.00256367509430876	0.00528305827215343	0.62803421001345	211	0.866148435047211	0.0383192123263631	cg08098819	NAKO
0.0010076268264448	0.00154247155776789	0.514361570816497	211	0.0557901467546688	0.013251860757723	cg15743833	NAKO
-0.00101695316168087	0.00532174668361311	0.848651891442615	210	0.741251654891578	0.0400065310412289	cg01282269	NAKO
-0.00588521988330279	0.00426171573569175	0.168874662642475	211	0.692808422417527	0.0320800525053375	cg23897083	NAKO
0.00384049340635409	0.00311567321209962	0.219195347545111	211	0.91066280890836	0.0234888417014452	cg20930040	NAKO
0.00101177670096445	0.00363590504476922	0.781097121008175	211	0.750335049024913	0.0280213953273147	cg06386634	NAKO
-0.000313032664252715	0.0025503833835857	0.902439826591519	211	0.877394777876591	0.0185753489607055	cg01140522	NAKO
-0.0016680698957532	0.00273127447508502	0.542089857409955	211	0.880988093187212	0.0187341810885746	cg05173528	NAKO
0.000867186368100979	0.00405810511757539	0.831010175722111	211	0.317485238197423	0.0377888589854065	cg21432842	NAKO
0.00785883407677646	0.00434464366887548	0.0720136976839098	211	0.855098981185334	0.0318960692155767	cg24347498	NAKO
0.000274250853245663	0.00358074785198051	0.939027933296658	211	0.211405487580985	0.0271855370156296	cg10732921	NAKO
-0.0024518390270399	0.00545458524365076	0.653572408444686	210	0.833169834503742	0.0421156346272613	cg01098981	NAKO
0.00586196985816202	0.00325414063707463	0.0731866021652564	211	0.858474238109907	0.0226662965792388	cg07726959	NAKO
-0.00391014557750611	0.00322380117364977	0.226635680044456	211	0.130481320853874	0.0267107536953157	cg17408660	NAKO
-0.00375106126787864	0.00404724579081702	0.355166582903138	211	0.845457190301281	0.0283166966148901	cg12062270	NAKO
-0.00281696230136806	0.00337511295991514	0.404948770691424	211	0.742588652462464	0.0332682938807152	cg24581795	NAKO
0.000767006596325759	0.00403442764580665	0.849417529691714	210	0.885436898752301	0.0306285592568761	cg18160831	NAKO
-0.00373311004053544	0.00253862002379972	0.143030736688758	211	0.852162688421508	0.0210264119388484	cg25568397	NAKO
0.00322223022466823	0.00321144836350511	0.316931922152418	211	0.85538359475874	0.0229975208530055	cg06964503	NAKO
-0.000148473409283597	0.00217235740188229	0.945579699406797	211	0.910450803041007	0.015586677833404	cg25361701	NAKO
-0.00582768892309626	0.00624117398756984	0.351588241284568	211	0.30148983649446	0.0486995257169909	cg13702222	NAKO
0.00151844287005092	0.00679236749993104	0.823340452217908	211	0.367177247003622	0.059468180421955	cg18548246	NAKO
-0.001784319444996	0.00308811252193746	0.564063999266265	211	0.610625170999534	0.0289254103477853	cg21931115	NAKO
0.0011300112663772	0.00321543649397883	0.725642782046811	211	0.084660103907654	0.0262691473627484	cg12409226	NAKO
0.00626197196105562	0.00494912906304173	0.20728528974764	211	0.20824610610733	0.0386889489576809	cg10421346	NAKO
0.000106984869621875	0.00281938611319787	0.969769430188354	211	0.829188309079032	0.0278814269251471	cg10089552	NAKO
0.00143550599286732	0.0077568442914895	0.853372838247269	210	0.797268813445745	0.0616069542023546	cg02073627	NAKO
-0.000855729064412263	0.00250239692832084	0.732746425031572	211	0.895017335225564	0.017448581837408	cg13431597	NAKO
-0.00193766208059807	0.00430090662962082	0.6528330918568	211	0.746495180986753	0.0356653994639551	cg07147414	NAKO
0.00543242799230704	0.00817192711010191	0.507064670292068	193	0.699719428449071	0.0603968084740719	cg25617519	NAKO
0.000986146881991983	0.00188205886624538	0.600892773604955	211	0.88168193681038	0.0132847201544885	cg16514717	NAKO
-0.00378124498603838	0.0022301139510816	0.0915692668155772	211	0.0758495133452885	0.0190462076034876	cg02068090	NAKO
0.00130213451117304	0.00241890852767073	0.590973587328411	211	0.0389228025522019	0.0171292037971754	cg02638655	NAKO
-0.00508168041243896	0.00897887902555506	0.572072128106705	211	0.891907643777558	0.0639089722719853	cg03436892	NAKO
0.000926693696049791	0.00357350654390692	0.795659324775725	211	0.178112621422418	0.0317241866729617	cg14172094	NAKO
0.00219600673231676	0.00350240557720793	0.531392934858213	211	0.890335677319119	0.024457503201036	cg14120658	NAKO
0.00578223055641857	0.00403609970289623	0.153565250151495	211	0.355892953733032	0.0422095525682747	cg15376097	NAKO
-0.00156311409374834	0.00618411255219619	0.800733609116608	200	0.824567444948932	0.0452854115043016	cg12013871	NAKO
0.000796084684273074	0.0024143431342055	0.741956871611462	211	0.862851287681655	0.0197105661170148	cg07590135	NAKO
0.000927855507110257	0.000971415843386028	0.340680445464855	211	0.0213825405986647	0.00678510708104369	cg22344912	NAKO
0.00671116904267463	0.00593386142470391	0.259453304895499	210	0.746046826674493	0.0564736715133042	cg11420685	NAKO
0.00442928220331483	0.00277697157591351	0.112330672465607	211	0.880411566176687	0.0200829550881288	cg00039070	NAKO
0.00295792394618828	0.00259149482742536	0.255104557135403	211	0.834660826257143	0.0189632333753121	cg20259501	NAKO
-0.00176812164728554	0.00195047510669869	0.365785719130478	211	0.0492234089144196	0.0149445649205366	cg24851364	NAKO
0.0052312177852273	0.0147729486800416	0.723640626156843	211	0.676107504080167	0.106425858715498	cg24506916	NAKO
-0.00679882305389057	0.00279126297734583	0.0157596721227515	211	0.893070146206459	0.0197926549936962	cg13643060	NAKO
0.00562841027246858	0.00366039481700896	0.125754973941802	211	0.8882904850207	0.0258780218306639	cg20390814	NAKO
0.00575755698315699	0.00540959116563889	0.288554390684929	203	0.83589528320546	0.0434750656398889	cg03434319	NAKO
-0.00649179717436542	0.00887232415978699	0.46523577100156	211	0.195468068230389	0.0646383142674076	cg07176589	NAKO
-0.0115281281047709	0.00419706610255024	0.00658344421303026	211	0.40398604068089	0.041007837492458	cg06537454	NAKO
0.00683788101755924	0.00609316786457186	0.263148387052149	211	0.691521339996772	0.0625479557500873	cg14485407	NAKO
-0.00398087915770274	0.0048965163034254	0.417213334533238	210	0.87695839693206	0.0398651433056719	cg20060284	NAKO
-0.000769553952639003	0.00411065741067982	0.851692052522511	210	0.847571060006075	0.0300887360893313	cg22337977	NAKO
0.00122221794643659	0.00373405244865386	0.743779430096331	211	0.856519250964566	0.0286742118695807	cg04002950	NAKO
-0.0016599386734715	0.00296841973657095	0.576667278589974	211	0.785208415756053	0.0247008747227948	cg03716619	NAKO
0.00203168147144806	0.00824008606212519	0.805535554438887	192	0.771019631632174	0.0599391946193741	cg13941639	NAKO
0.000373071878667414	0.00249315218710132	0.881204382094708	211	0.882972067135368	0.0181650225135049	cg01998051	NAKO
-0.00261210441948516	0.00465557373144795	0.575393740566087	211	0.553831020300916	0.0387000734037701	cg19993487	NAKO
-0.00239358391671035	0.00155952708396907	0.126450426123489	211	0.0540992919513178	0.0133107073523929	cg03437204	NAKO
0.00554498239372629	0.00495020708314098	0.264026891817134	211	0.795717039881399	0.0383236558156452	cg21948301	NAKO
-0.00163952608314659	0.00195853486216563	0.403550627610716	211	0.832550673892167	0.0161918683916632	cg05458295	NAKO
0.000618615826476412	0.00199806962817063	0.757190621679486	211	0.0679098293576619	0.0186639400970321	cg05876918	NAKO
0.00278927919974627	0.00179081973406494	0.120963034795051	211	0.0712202743430776	0.0131326108246354	cg16515064	NAKO
-0.000238148009202996	0.00213386177635867	0.911252007512614	211	0.870618827567985	0.0172637362472463	cg01966076	NAKO
-0.00237026290165759	0.00194262459801848	0.223887494299586	211	0.0651913426444036	0.0152105998590546	cg13523652	NAKO
0.00356506727673005	0.00251037253565545	0.157165280350749	211	0.880490013633958	0.0184818443012439	cg19789047	NAKO
0.00201431058627558	0.0027938564713411	0.471786185671777	211	0.782714686418407	0.0218715228678884	cg10405115	NAKO
-0.00340481523520241	0.00230460593731112	0.141182804704309	211	0.0799433574097869	0.0197512323878398	cg19873382	NAKO
-0.00339745965755735	0.00588412942164712	0.564339532909181	211	0.866760330966865	0.0408691434845009	cg17021917	NAKO
0.00400981333222966	0.0035500615626058	0.260072253604519	211	0.797776133389799	0.0279991097767941	cg08792798	NAKO
-0.00282175528747393	0.00201719272392543	0.163445692238131	211	0.865101717469228	0.0152877043490149	cg27308188	NAKO
-0.00167159067175997	0.00324326118398867	0.606854355118811	211	0.845128867392655	0.0261021117018392	cg13807925	NAKO
0.00175000142501781	0.00251206645567623	0.486858841000334	211	0.887725512303132	0.0181238769932227	cg20974387	NAKO
-0.00296635173155736	0.00289904391056125	0.307472827245026	211	0.88703168786094	0.0210544700338697	cg09948909	NAKO
0.00209158325876447	0.00200413650468186	0.297947222155267	211	0.0587704246015291	0.0146119011686838	cg02102020	NAKO
-0.00131856871159657	0.00293340741132275	0.653569717270425	211	0.734523888824211	0.0310400091157591	cg03739014	NAKO
0.00374680959748906	0.00249432028169648	0.13467947809958	211	0.843223651389683	0.018090490530394	cg04405466	NAKO
0.00145789482718717	0.001571826432619	0.354805064157244	211	0.0639642932078746	0.0127974100338108	cg00982984	NAKO
-0.00132064418634876	0.00208372057128836	0.526959680441619	211	0.0759523410515536	0.0174034755076037	cg21952484	NAKO
-0.0112894822341005	0.00695799092987271	0.106451892753529	195	0.630612054890305	0.0530743657946914	cg09840155	NAKO
0.00184250761901052	0.00230895493023244	0.425850846576689	211	0.793165685794138	0.0172449827414163	cg20390681	NAKO
0.000162975521399346	0.00325083759780614	0.96006740284259	211	0.900586772638114	0.0243329032048199	cg25924761	NAKO
-0.00164817067320685	0.00351686501501324	0.639844951026305	211	0.882908623494361	0.0247963050774793	cg00075608	NAKO
0.00365189063465517	0.00286123263979916	0.203355220546539	211	0.781064957093303	0.0211536547362662	cg06674009	NAKO
-0.00217972728922341	0.00142074778493611	0.1265985369989	211	0.0397446167156445	0.0101966975405454	cg20247596	NAKO
-0.0010736564538368	0.0026063999230562	0.680842581141424	211	0.840112872573079	0.0202024750551393	cg06320334	NAKO
0.00535642181778242	0.00341970482814509	0.118890281598468	211	0.222401357916932	0.0409724168686298	cg18426033	NAKO
0.00578433885123695	0.00255417925169679	0.0246337678068151	211	0.843220909572759	0.0256855568517028	cg04608300	NAKO
-0.000238982715751441	0.00219267753056093	0.91332148580198	211	0.888527180402953	0.0158384923864591	cg14057072	NAKO
-8.7900086085682e-05	0.00510257947621854	0.986273455920339	211	0.54604744446828	0.042345160540873	cg00233745	NAKO
-0.00378304715075491	0.00424418146393735	0.373840440231142	211	0.825334124853935	0.0303492501929621	cg09170686	NAKO
-0.00221577705354338	0.00358436905941052	0.537179545483063	211	0.442143051904333	0.0341229999781851	cg01155927	NAKO
0.00606102179110632	0.00343633026427757	0.0793305138751664	211	0.83191219195985	0.0256138397414107	cg21262144	NAKO
-0.000180225322190081	0.00195724428320264	0.926728085631538	211	0.89058018467466	0.0148555079153203	cg04226863	NAKO
0.00199103498258764	0.00406772424373911	0.625058094628233	211	0.864188789195105	0.0301549112237495	cg15734102	NAKO
-0.00557674251770496	0.00804770080302938	0.489171397628012	208	0.592622269706359	0.0660630090341225	cg18617728	NAKO
0.00378439048296567	0.00305928587221059	0.217568189380573	211	0.821005111529644	0.0299371867791416	cg00657287	NAKO
0.00252357106924188	0.0045489797104265	0.579697717169708	211	0.793821346091629	0.0467909758657976	cg04957307	NAKO
0.00247822528580539	0.00584079399910224	0.671822553204578	209	0.81402705452586	0.0460402783049243	cg00415852	NAKO
-0.00188986005433216	0.00592128960893699	0.749944101115449	211	0.269077923765087	0.0520807100212324	cg07281747	NAKO
-0.0012074015353172	0.0028490824522718	0.672188908944615	211	0.795443231699215	0.0388460618339646	cg25633548	NAKO
0.00327115664408781	0.00393361156802687	0.406656903204046	211	0.879568047554454	0.0289024252630995	cg01761362	NAKO
-0.0014633932109004	0.00197886122623958	0.460484977970108	211	0.0371289579628799	0.0138756735330582	cg03372187	NAKO
0.000469747949989417	0.00325567719715847	0.88542380939402	211	0.794016478461699	0.0236227744263397	cg13460871	NAKO
-0.00218191313032687	0.00456887367617055	0.633497973258332	211	0.867510581307129	0.0335084083542105	cg03760670	NAKO
0.00486248962069704	0.00213632031909054	0.023926307239473	211	0.852114224780208	0.0163310096179236	cg21208107	NAKO
-0.00313664122318204	0.00643275186990206	0.626377481305272	211	0.797093036627117	0.0486872709013323	cg25573839	NAKO
0.00509129816689485	0.00435935306216731	0.244272179979951	211	0.808028393750041	0.0368942505689878	cg23760585	NAKO
0.00079986504162803	0.00712238796005319	0.910698738421647	211	0.754273401452882	0.0530598522234271	cg07078398	NAKO
0.00346407730903573	0.00286418787440686	0.227956246597535	211	0.872796856151722	0.0214578479273102	cg01414772	NAKO
0.00319364135719175	0.00214912383302525	0.13888874506866	211	0.879207757036891	0.0172206219452252	cg23659616	NAKO
0.0012952403044703	0.00217944659277322	0.553001819530204	211	0.888237297970861	0.0161148440564426	cg14434197	NAKO
0.00884266697323118	0.00716418517906959	0.218588697977707	210	0.854046651339112	0.0522456618037564	cg04490824	NAKO
0.0012660800913797	0.00404300626630196	0.754499003896284	211	0.831158764473627	0.0312260423730449	cg17224835	NAKO
-0.000800769355324489	0.00426197347878454	0.851162636364348	209	0.785120818340155	0.0366274939547917	cg23964696	NAKO
0.00906185838919303	0.00787418066477997	0.251210621241658	211	0.494035025377866	0.0616851137968958	cg07677084	NAKO
-0.000834561441816143	0.00646842924896875	0.897476301852096	208	0.812675996828435	0.0509329917949626	cg02713373	NAKO
-0.00847402393908994	0.00443125295800816	0.0572993401952455	211	0.263905185870324	0.0432633302686516	cg21630608	NAKO
-0.00524632812568623	0.00654661853987328	0.423887193738515	211	0.508700378508659	0.0476729022084936	cg25771195	NAKO
-0.00208277881668483	0.00312866026846667	0.506383504073332	211	0.615214676783201	0.0666280001162276	cg10630015	NAKO
0.00186753046890111	0.00646152055677045	0.772870522886948	211	0.912371148466034	0.0455536421059993	cg10873486	NAKO
0.00160570802333879	0.00199114854840593	0.420981379071818	211	0.873926452610762	0.0154441866076026	cg25553841	NAKO
0.00215873442398637	0.00241790363428492	0.373058095285505	211	0.86797946238047	0.0174459029230649	cg09717359	NAKO
0.00331717487030458	0.00424704378105141	0.435717319662647	211	0.772976341306459	0.0372222108014861	cg10331755	NAKO
0.00691358746783195	0.00293853057185509	0.0196321227916102	211	0.773901110548177	0.0279653135267361	cg01808968	NAKO
0.000784638793320663	0.00409525187577316	0.84825709339402	211	0.841932135036238	0.0292023994955017	cg06130805	NAKO
0.00674965057198238	0.00539354047389445	0.212283717652656	210	0.853495667293357	0.0379099417315195	cg02157216	NAKO
0.0047019324742363	0.00343762105917422	0.172953069755439	211	0.881920139206005	0.0245172597313211	cg25894317	NAKO
0.00111356702573531	0.00231006762268637	0.630311361343905	211	0.805560519846039	0.0172980288019616	cg07911708	NAKO
0.000310186253275493	0.00321111836149064	0.923145186555312	211	0.147722875338166	0.0261915800863237	cg18527814	NAKO
-0.00149678516030463	0.00259196899134503	0.564287936112949	211	0.885198925760987	0.0179560067037067	cg17652538	NAKO
-0.00431515950513276	0.00308285584664058	0.163183668721365	211	0.68686661618724	0.0439100073525251	cg02965092	NAKO
-0.00362815436173184	0.00537956289354578	0.500834883119405	211	0.44628344749847	0.0437200237130277	cg10147507	NAKO
0.00280547808899697	0.00311814567032659	0.369375583261658	211	0.832408028927245	0.0238616007424965	cg26222125	NAKO
0.00197276853854007	0.00200241376411574	0.325748989632704	211	0.858521890654833	0.0155864062024934	cg19087038	NAKO
0.00142862794513584	0.00475857442978885	0.764329410783118	210	0.801365949732729	0.0389602659166757	cg01995086	NAKO
0.0124209171428066	0.00538361412394537	0.0221007998946033	210	0.873469121626841	0.039936439032491	cg11017445	NAKO
0.00161626932619428	0.00189364445050353	0.39441650367451	211	0.895718980451561	0.0142188046801038	cg08787332	NAKO
0.00195689527023452	0.00334188514628036	0.5588440723634	211	0.869023562053299	0.0251492087047335	cg07194830	NAKO
0.00473514902412643	0.00319834280073858	0.140353536651239	211	0.363595189575335	0.0620996542851461	cg20350272	NAKO
0.0036733786651247	0.00839560451972854	0.662206930018482	211	0.527750712019269	0.0998366353986353	cg05098827	NAKO
-0.00331839719995705	0.00344937822315735	0.337227135986632	211	0.60335097033387	0.0295448481621115	cg16788014	NAKO
-0.000548666132428565	0.00205574147693057	0.78983241350594	211	0.850054678389701	0.0173016023223726	cg13098091	NAKO
-0.00337209716810383	0.00408785068333583	0.410432266091331	211	0.867626604375548	0.0302507622262376	cg18450859	NAKO
-0.000360508866358414	0.00945479348833819	0.969626965213452	194	0.821853359446018	0.0631963535703222	cg26357360	NAKO
-0.00253403540525301	0.00314323532596674	0.421117116385278	211	0.857488881638936	0.0225288524569563	cg24172523	NAKO
0.00344964885076341	0.00539305361138817	0.523168790914542	207	0.176798661941582	0.0522578179651757	cg06133110	NAKO
9.21542862940848e-05	0.00878658106301324	0.991642605687364	211	0.846251649031863	0.0629125640839884	cg07433154	NAKO
0.00647386563125115	0.00748297387981361	0.388061220165164	204	0.822376005535378	0.0570361723298754	cg10394510	NAKO
-0.00888739809872813	0.00470343790178265	0.0603014955977633	211	0.357162005994357	0.043669405940429	cg26550989	NAKO
0.0077935966506448	0.00558213143209465	0.164275869004736	208	0.842404248733193	0.0456761077703616	cg08792074	NAKO
0.000267567239025656	0.00303355653477415	0.929806253592277	211	0.875759473731828	0.0219672234228116	cg19248668	NAKO
-0.00334504583655631	0.00262177702384492	0.203519257314456	211	0.0983889467417305	0.032166904985986	cg24188797	NAKO
-0.00275415260402998	0.00263435843757605	0.297098298202352	211	0.89400688995188	0.0193740147888309	cg07264416	NAKO
0.00277364455877974	0.00255842960618741	0.279650201702813	211	0.808813138831231	0.0292620742603685	cg01222290	NAKO
-0.00141351096621478	0.00252588056601494	0.576386904947122	211	0.815977660476639	0.0211791081459138	cg16818223	NAKO
0.00399803461957334	0.00314403983384904	0.205021517767778	211	0.813808182444735	0.0251047326499173	cg23194206	NAKO
-0.00219874916268584	0.00889057525761729	0.804926687743231	211	0.827998006309187	0.0656934085150519	cg09362366	NAKO
0.00204568772145214	0.00147787271280046	0.167875932323778	211	0.0538266155669456	0.0147785949751102	cg17331315	NAKO
0.00169648858772892	0.00216234003627241	0.433662813244761	211	0.873541261844961	0.0155597531992371	cg26737090	NAKO
0.000718995172303938	0.00467033547191719	0.877808869713787	211	0.50024187414745	0.0907692805111634	cg16649792	NAKO
-0.000400270582882015	0.00338085575329237	0.905877922934719	211	0.872298703411394	0.0233814513074968	cg17526311	NAKO
0.00572851623688644	0.00204072276738145	0.00550663234761327	211	0.859844565071159	0.0158758320822758	cg10314411	NAKO
-0.00126086142574014	0.00301679129320192	0.676445116110775	211	0.885309426639259	0.0217414411119015	cg23885502	NAKO
-0.000596973740103745	0.00139845076866825	0.669936064211416	211	0.039629987524368	0.00972423406388833	cg25877179	NAKO
-0.00298847552087956	0.00348233116823953	0.391845314634635	211	0.637356221387202	0.0311014722811957	cg04591709	NAKO
0.000420854280657727	0.00434414978696197	0.922922459285758	211	0.125980171323703	0.0321998849578989	cg11057802	NAKO
0.00430352847503706	0.00231622627199598	0.0646776612434962	211	0.855460643688872	0.0216560596109247	cg26510500	NAKO
-0.0155718762025803	0.00937002158565227	0.0981430308918382	211	0.358674459643143	0.0682967137421263	cg23026595	NAKO
-0.000482424188753318	0.00253750692976049	0.849414911080314	211	0.856505660271223	0.0176376276651554	cg04834289	NAKO
0.00121551855354476	0.00295954878152574	0.681735579415181	211	0.751978575630911	0.0232207752956006	cg01687997	NAKO
0.00896086226692648	0.00667787750509993	0.1813658641151	192	0.1095747295714	0.0652666323766663	cg05296869	NAKO
-0.0140583943920561	0.00738104124578586	0.0582957779953431	211	0.29223273741872	0.0527266214239615	cg01420492	NAKO
0.00105193226324479	0.00270163115249671	0.697427857421436	211	0.904311215387551	0.0199109216693759	cg18130079	NAKO
-0.00370160361056211	0.00371908437138	0.320823966592231	211	0.877099674558296	0.0290966918481536	cg21514951	NAKO
0.00240986609220021	0.0017047008302082	0.159056396053042	211	0.0692966943189961	0.0126872060816106	cg23865187	NAKO
0.0025808219233175	0.00288459790905253	0.372055623965792	211	0.0856278459436691	0.0202804840158352	cg05511196	NAKO
-0.00438046035595695	0.0038908054305774	0.261613045133234	211	0.139953826155367	0.0290460789710831	cg11735846	NAKO
0.00266819310684986	0.00293913983226789	0.365096876623747	211	0.888475986608031	0.0211864767900692	cg17751228	NAKO
-8.98375345534536e-05	0.00235469446889248	0.969605105051912	211	0.0409672270405721	0.0178447969210247	cg04758330	NAKO
0.00293301649587621	0.00231478199315723	0.206637479475761	211	0.809353966446982	0.0249102752678532	cg01723252	NAKO
0.00331696228731309	0.00214326702409411	0.123335273040466	211	0.873699848918535	0.0152778250669037	cg04842787	NAKO
0.00683029120747748	0.00507313263523666	0.17977196525851	208	0.857100797908273	0.0386961548485555	cg25235648	NAKO
0.00999887941170554	0.00781284267709679	0.202135844627959	211	0.263044320555392	0.0557118535578771	cg22193436	NAKO
0.000629117225352926	0.00175223245042891	0.71995546321538	211	0.875571078864354	0.0126358454360077	cg00621197	NAKO
-0.00260863830040506	0.00277463363164684	0.348297488644499	210	0.0442725584684379	0.0217899542881501	cg12177942	NAKO
0.000879631064856147	0.00302778123980759	0.771727172227793	211	0.793482173266033	0.0220873858016154	cg23222243	NAKO
0.00225936866727623	0.00499018733199912	0.651223248937369	211	0.807561082910034	0.0356919180105323	cg16625007	NAKO
0.000510664817637394	0.00284909620757205	0.85793733644621	211	0.875990037805651	0.0208718828353759	cg14616687	NAKO
-4.07950162137297e-05	0.00457761345300368	0.992898622151455	210	0.86057168250583	0.0330708962148561	cg20659485	NAKO
0.00438744923720453	0.00495633646086684	0.3771281267291	211	0.83485550950262	0.0375085644572474	cg10436473	NAKO
-0.0020670484757022	0.00192461850889111	0.284147970703977	211	0.836479528794138	0.0142074987699739	cg00135175	NAKO
-0.00160072705847163	0.00334024172945694	0.632315613305632	211	0.819673744725288	0.0240441790771201	cg24173616	NAKO
-0.00394766283820231	0.0038179155374512	0.302424349830486	211	0.288143877555846	0.0299615083052266	cg00323916	NAKO
0.00338030778079115	0.00307391481104341	0.272829432596158	211	0.87684434979729	0.0221073498899185	cg02747703	NAKO
-0.00240937820931769	0.00392680572966352	0.5402132220304	211	0.763371564895725	0.0292168211643329	cg05666078	NAKO
0.00762500940418024	0.00465054965981262	0.102702026346742	211	0.20985872107104	0.0325992016134997	cg07104818	NAKO
0.000866332565576186	0.00736575903696964	0.906494718689137	208	0.723780429764795	0.0593455102279052	cg25481439	NAKO
-0.0118940852136268	0.00530106383335895	0.0259750877954427	211	0.726828586548401	0.037984746431192	cg24760717	NAKO
-0.00475512061308452	0.00278018871282933	0.0887899618175735	211	0.0935230982903861	0.0215567527587521	cg21380842	NAKO
-0.000783629762426581	0.00359426916450122	0.827639950620125	211	0.407768629967691	0.0654925645286025	cg12039595	NAKO
0.000291533225495657	0.00309716255975147	0.925103226979573	211	0.738359801886135	0.0363272552371902	cg11766129	NAKO
-0.00239450189225943	0.00207629018818396	0.250215432210632	211	0.0795251080051071	0.0156111855285382	cg17484733	NAKO
0.00425281043735818	0.00334288899792633	0.204818424138625	211	0.519360329285046	0.0289784031501895	cg08657391	NAKO
0.00111135909351067	0.00556985993096004	0.842056466443549	210	0.803609637662213	0.0405278739070447	cg00588047	NAKO
-0.00410075290238653	0.00315216101447211	0.194832148977908	209	0.0769815155498622	0.0262620459139626	cg00602891	NAKO
0.000247192481820368	0.00209866575706169	0.906358820660857	211	0.875564304417829	0.0166508304446789	cg08095423	NAKO
-0.0034049816178718	0.00239392976865846	0.156525245958776	211	0.845376094367443	0.0234434189929416	cg23235067	NAKO
-0.000544223505701559	0.00238193856445007	0.819513118238939	211	0.0498652187430451	0.0174584775420872	cg03077789	NAKO
0.00451812299482347	0.00472745158243656	0.340396711045189	211	0.608591331845495	0.0351181667759245	cg12539787	NAKO
3.77621392304969e-05	0.00226594087691197	0.986720825250776	211	0.819090765618386	0.0275626007387807	cg14514991	NAKO
0.00244426178596012	0.00288540474527454	0.397971006918963	211	0.804109116827623	0.0271584100656469	cg13323074	NAKO
0.0119797709085134	0.00583935051959351	0.0415493030660496	211	0.847818450992224	0.0425206764756536	cg06557624	NAKO
0.00396146749210261	0.00252402088924589	0.118151169836434	211	0.0874603575443652	0.0344345391993596	cg04288036	NAKO
-0.0176817539779824	0.00600321751609596	0.0036181282387029	211	0.651384443376197	0.0445572454494976	cg01232121	NAKO
0.0025814956599586	0.00192724378008076	0.181975006338938	211	0.874589046749562	0.0169666349667365	cg07671420	NAKO
0.00581069044605406	0.00548571511526348	0.290800656808974	211	0.698467030321886	0.0378475816163399	cg14003978	NAKO
-0.000279017567884972	0.00152672517909374	0.855179657079073	211	0.0279589761359243	0.0119745943948047	cg09920145	NAKO
-0.00218016033434507	0.00183738207220477	0.236845637461749	211	0.080240078870587	0.0150298991736898	cg01262913	NAKO
-0.00179819910491705	0.00240047253977801	0.454698327212746	211	0.869642249509898	0.0180865003335326	cg15070208	NAKO
0.00201328924389422	0.00166818704522726	0.228943208536891	211	0.888975905952574	0.0126074358256221	cg22701938	NAKO
0.00357810673573919	0.00388587006148512	0.358298779561282	210	0.87567257585534	0.032569559642693	cg18455208	NAKO
0.00337727612235302	0.00551067254314535	0.540682361446898	211	0.1817968496985	0.0402084829224568	cg00925717	NAKO
0.00313512003505842	0.00227183157760948	0.169167804567854	211	0.873289279642829	0.0159039551187459	cg17668781	NAKO
-0.00154114936932173	0.00409518661688458	0.707079305828489	211	0.872016704082092	0.0304600304417468	cg05527459	NAKO
-0.0114149626396817	0.0063314478632426	0.0729479791698053	211	0.532721502847322	0.0481503503493945	cg21408915	NAKO
-0.00173959762315694	0.0033777585445036	0.607125567511692	211	0.777795197066659	0.0482393718362645	cg11798406	NAKO
0.0034997867167577	0.00270069094107665	0.196546630230315	211	0.85683872005292	0.0223429595688351	cg11579693	NAKO
-0.00320387122805695	0.00185269091444556	0.0853367055857069	211	0.894693271619319	0.013306402615983	cg00749199	NAKO
-0.00365210401097361	0.00628675861248139	0.56196514783148	211	0.378930322599457	0.0535613779698393	cg18346273	NAKO
-0.00384446002209906	0.0038656038754944	0.32119727379353	211	0.158740525854741	0.0299224087060664	cg14087351	NAKO
0.000458459182997711	0.00227018530058143	0.84016796820516	211	0.891699349600107	0.0167807985603988	cg08901307	NAKO
0.00642074866065957	0.0104948484374723	0.541382708703629	211	0.4408102425074	0.0767024855378318	cg05194412	NAKO
0.00776560007299877	0.00457744998791408	0.0913887312663711	211	0.894826339115971	0.0321818792712883	cg27661091	NAKO
0.00180942972592375	0.00215413270229272	0.401947938487408	211	0.0756945890147417	0.0163151285348852	cg15952216	NAKO
0.00374472742714772	0.00476352744700177	0.432800087732174	201	0.0663979109752732	0.0331738042178258	cg23025942	NAKO
0.00215996684957143	0.00374855004693259	0.565135036538446	211	0.870689118019418	0.0264869034981835	cg20655644	NAKO
0.00366179586234167	0.0108984347537924	0.737237528606455	211	0.531266334546397	0.0786609467198424	cg25952247	NAKO
0.0033608638392792	0.00743192954853824	0.651629416878158	205	0.786977811447123	0.0537092438186437	cg25400487	NAKO
0.00454070639195894	0.00205781793144315	0.0285119682428107	211	0.823746865436098	0.0154361281742547	cg01934674	NAKO
0.00223179713464792	0.00353635870694547	0.528717759255934	210	0.895428585267582	0.0251694518168702	cg10663442	NAKO
-0.00970963949970139	0.00712955456987247	0.174805145673494	211	0.307702055680001	0.0503083147990988	cg07612655	NAKO
0.000642475311107576	0.00214450147405723	0.764807540060923	211	0.853963190575351	0.01602911333575	cg02431114	NAKO
0.00466070359976883	0.00472409178651752	0.325070190707457	211	0.815255503612521	0.0378970551063761	cg20438269	NAKO
0.00124922296276331	0.00517131640382079	0.809368994635934	211	0.76443622856606	0.0444384885262523	cg09112723	NAKO
-2.8809849191549e-05	0.00212617754056134	0.989202794255506	211	0.905502638642981	0.0150735286579236	cg02492410	NAKO
-0.00263566998815827	0.00708755079218685	0.710395248271636	209	0.807513020232603	0.0502319741683505	cg13155648	NAKO
0.00435908121855561	0.00228777916101153	0.0582023957303962	211	0.816072786409845	0.0169776012495118	cg18154417	NAKO
0.015135396041096	0.0100074611206341	0.132048253263643	211	0.376704012222351	0.0852825938960774	cg22298860	NAKO
-0.00264899925571209	0.00438624669505814	0.546590105607638	211	0.416304079643133	0.0683622127784435	cg08800144	NAKO
-0.0068699916006589	0.0206108809157195	0.739251860379233	211	0.420868500470516	0.15061655520935	cg03983883	NAKO
0.00253171367265982	0.00307397976736318	0.411175983334251	211	0.856603194218363	0.0224286378630353	cg07972046	NAKO
0.00128646242981938	0.00151433263030712	0.396631358036479	211	0.0585916339410322	0.0114364264562562	cg18811860	NAKO
0.00175232471047546	0.00345254267517441	0.612345229462435	211	0.855855339806179	0.0247620562243995	cg11006676	NAKO
-0.00494656929123656	0.00339369466760692	0.146565888663667	211	0.317141505583237	0.04401133134625	cg13232525	NAKO
0.000248158462651195	0.00201259568640447	0.901994405508788	211	0.879786782128888	0.0149489170900257	cg01425763	NAKO
0.000740217358722313	0.00226505206312557	0.744170221567863	211	0.814884856090388	0.0201365007570422	cg00852773	NAKO
-0.0084281696042481	0.00748875141172537	0.261899365372881	196	0.819877571093454	0.0510365698085544	cg26124780	NAKO
-0.00102558244684258	0.00473392986342709	0.828712626619627	210	0.659930102203592	0.0381815423459979	cg18291698	NAKO
-0.00957189325436475	0.00414716111054376	0.0220448436637902	211	0.281108872034768	0.0333095956523481	cg12406027	NAKO
0.00324518519837153	0.00212985185962511	0.129211990539788	211	0.905243956299289	0.0160507600412661	cg08670534	NAKO
-0.000546687740861899	0.00251232559472912	0.827966544167068	211	0.881999019215466	0.0184935906401052	cg11468635	NAKO
-0.00789945003011876	0.00576228742779276	0.172052995765508	203	0.0703023027297607	0.0401871995071706	cg02993010	NAKO
-0.0044805932886572	0.0055995804397652	0.424603613781846	208	0.164961242701136	0.0405724288132313	cg05812452	NAKO
-0.00202938034627766	0.0045134585512932	0.653477596737049	211	0.27203906284001	0.0321114794348952	cg17309077	NAKO
-0.00149465706802406	0.00341126318922736	0.661759960103388	211	0.8880072087233	0.0243511108805943	cg13673603	NAKO
0.00138782217516294	0.00320387452123664	0.665370063355019	211	0.120527037369138	0.0233381496111929	cg18486235	NAKO
-0.00334256888496086	0.00225226474875449	0.139399015000176	211	0.862790415947712	0.0159597600004575	cg00174855	NAKO
-0.000517367899005389	0.00289243447374829	0.858225988490003	211	0.8736625205369	0.0230818718592522	cg17837371	NAKO
0.000828593218213514	0.00247433452911034	0.738079187532936	211	0.865524123414144	0.0211203768098204	cg21619825	NAKO
0.00351144836970745	0.0105617560377181	0.739892847848	211	0.501563423684099	0.0755859422798486	cg02079122	NAKO
-0.00517310500276244	0.00336720680390948	0.126081044807509	211	0.471048057391425	0.0252904584162279	cg03353971	NAKO
0.00182126892932638	0.00223960760603148	0.417090066193921	211	0.862780950340802	0.0187062341455303	cg25153852	NAKO
0.00362659103188873	0.00216860574458006	0.0960660136004532	211	0.877544412056122	0.0156715243350363	cg13448404	NAKO
-0.00295078923408297	0.00482839321091331	0.54182343242111	211	0.842241888410375	0.0350697863164545	cg20581070	NAKO
-0.00151176743200132	0.00494122222804189	0.759969024368056	211	0.421191616611591	0.0345913511317557	cg03993550	NAKO
0.00110662766448223	0.00209169128289359	0.597366380911992	211	0.866604819211665	0.0148298560731113	cg17137307	NAKO
0.0060478325778874	0.00671637996215854	0.369039807358921	202	0.822387446415861	0.0595615918027222	cg11739508	NAKO
0.00363940521724926	0.00213712681699399	0.0901720363598392	211	0.851344330419814	0.0155396660624827	cg00679662	NAKO
0.00063697397028769	0.0023449630101223	0.786190066149961	211	0.815719371594256	0.0219783181181219	cg23679767	NAKO
-0.00454117483385543	0.00346254548160221	0.191226448359981	211	0.800646488579438	0.0385978068554971	cg17210999	NAKO
0.000566188664016345	0.00369955316574984	0.878523051913637	211	0.0603719347886923	0.0261778096830324	cg01845178	NAKO
0.0026578980806949	0.00319821606725714	0.406958161287778	211	0.84536160075395	0.025152048993488	cg09249998	NAKO
-0.000431247868180302	0.00218145981734758	0.843495300682554	211	0.0676193476706721	0.0163138099171483	cg01625368	NAKO
-0.00247057688146603	0.00887709922953489	0.781070031614913	211	0.687344907995477	0.0722779635467999	cg13212668	NAKO
-0.00725377712220754	0.00734064562509333	0.324295854968098	211	0.567018605821094	0.0538577451388931	cg19363607	NAKO
-0.00317562468089951	0.00294612312745306	0.282410203853348	211	0.16062527385484	0.0340553294895619	cg12786697	NAKO
0.0029933648788845	0.00191495246171771	0.119637873983408	211	0.0585806364107927	0.016234637579395	cg15538837	NAKO
-0.00021986148788956	0.00424133790963979	0.958711025121277	211	0.868760818280368	0.0296284629145353	cg24026226	NAKO
-0.000742293062110608	0.00272757726331827	0.785799438088512	211	0.835492833290949	0.0226617658968091	cg09752625	NAKO
-0.000866008635101092	0.00667907559772261	0.896969113621851	211	0.460195020514508	0.125711710334173	cg17295556	NAKO
0.00344583297118146	0.00275096881350667	0.211855455075451	211	0.707491917872901	0.0481557606089436	cg03328369	NAKO
0.00573905837828819	0.00521004275238116	0.27206354363889	205	0.902159076082007	0.0400668454447029	cg00872486	NAKO
-0.00224532826107212	0.00204267636390559	0.273032155378792	211	0.0683483357029603	0.0150545469186021	cg23212838	NAKO
0.00623319617968247	0.0130064083739733	0.632304627556854	211	0.725650310029805	0.09324069897179	cg26343358	NAKO
-0.00063644369786025	0.00242762087206255	0.793468921581835	211	0.831156186161747	0.02324567798414	cg12867876	NAKO
-0.00080581801526634	0.00427477637215253	0.850678622266561	209	0.0674908334061767	0.0334660185475839	cg09322114	NAKO
-0.00118312238848736	0.00208231954950338	0.570569661501445	211	0.862102042534478	0.0170208759876203	cg02189760	NAKO
-8.3609905602494e-05	0.00236547213990658	0.971840023643483	211	0.882525504423569	0.0210917796949271	cg14864365	NAKO
0.00674635579989613	0.00450771509705264	0.136107843147743	211	0.452084480051592	0.0558285957139472	cg18196453	NAKO
0.00564587724922539	0.00256847836674965	0.0291161350511316	211	0.867339307887177	0.0188895720391153	cg16427753	NAKO
0.00157094411099234	0.00220974520401826	0.477985498195585	211	0.906666615635208	0.0164536787785816	cg10544611	NAKO
0.000817475214250544	0.00181972107652981	0.653763870247473	211	0.0334039678941741	0.0132838234353143	cg16505946	NAKO
0.00140096829370864	0.00367074901124413	0.70313110562556	211	0.271831415839653	0.0581023157519067	cg23450649	NAKO
0.0026270541052672	0.00405558996301111	0.517901290391711	211	0.171916606157607	0.0297984784743471	cg24245367	NAKO
-0.000373069555881022	0.00211657740020986	0.860272000522308	211	0.0438472862338485	0.0160266388836883	cg01802653	NAKO
0.00445292705595059	0.00303178206296297	0.143512192806614	211	0.884239229571599	0.0213033180684486	cg09149894	NAKO
-0.00277724392765598	0.00469263935355874	0.554650074944434	211	0.68678317579164	0.0348715028976264	cg16371688	NAKO
0.00497218576292373	0.00329823740956795	0.133293692493106	211	0.813069598258606	0.0245938929865682	cg12486635	NAKO
0.00283234145871782	0.00347869355200963	0.416525327116672	211	0.822757206136225	0.026845255414567	cg25188071	NAKO
-0.00571593428033626	0.00349901488376541	0.103959767247751	211	0.0665234767274196	0.0270655318428413	cg03326689	NAKO
0.0212432096958396	0.0191637349229628	0.269006545650016	211	0.700279867619211	0.136764722641177	cg24804488	NAKO
0.000132688173532231	0.00248815382106714	0.957525193893016	211	0.883899569580788	0.0173958294030773	cg02137872	NAKO
-0.00464690452409391	0.00302173013619197	0.125711454332097	211	0.873505868887635	0.0212715115621072	cg00531463	NAKO
0.00182505508835899	0.00349904304872666	0.602549872557055	211	0.863271142747526	0.0257355396925221	cg08163642	NAKO
0.00337462179510652	0.00356243109762634	0.344668228937754	211	0.756998366283877	0.0283999873353292	cg17922749	NAKO
-0.00193680067243274	0.00219402695364144	0.378452541999639	211	0.910448084471918	0.01689514244493	cg07148651	NAKO
0.00383494577951912	0.00375440310255261	0.308305486940532	211	0.89795965515837	0.0268676334819911	cg27298602	NAKO
0.000456207227247732	0.00788135204642232	0.953899992324999	211	0.731464079332005	0.0545118971941493	cg01842146	NAKO
0.00381769791216805	0.00261506774732321	0.145930863971945	211	0.842564466142209	0.0228077815058541	cg21367957	NAKO
0.00127216585545833	0.00112937010721459	0.26136432549942	211	0.0455060700119176	0.00987386873802803	cg24964318	NAKO
0.0051474108496699	0.00307368616620909	0.0956019351568655	211	0.835388697178431	0.0220728750825527	cg05392141	NAKO
0.00482641266336193	0.00523905065118349	0.358064492393415	211	0.806577678826297	0.03730343319867	cg08521639	NAKO
-0.00224439538276754	0.00321485313188107	0.485925628726727	211	0.226663162035161	0.0490331523408234	cg24048497	NAKO
0.00520405338886888	0.00291964266120877	0.076235320951744	211	0.759671116574538	0.0343177164891613	cg06608224	NAKO
0.00144716286980464	0.00239887676045194	0.547032202644164	211	0.896665792053459	0.0169699070229798	cg04309437	NAKO
0.00629024287955387	0.00710527164536929	0.377089309600678	211	0.391757920090675	0.0538895727526366	cg15558558	NAKO
-0.000959596231416745	0.00314210726824502	0.760388079536417	211	0.641115777260213	0.0622809799445082	cg25433259	NAKO
0.00110780529980862	0.00260780588251548	0.6714482136865	211	0.904003540947146	0.0188283132550518	cg18383680	NAKO
-0.000513556408812966	0.00420860478438986	0.903004614038707	211	0.498284535680242	0.0405150559801882	cg10012740	NAKO
-0.00024205813587496	0.00679508936096133	0.971619798510038	211	0.605408569689173	0.0513460971173127	cg24467428	NAKO
0.000719455180964936	0.00270551834365625	0.790580701339486	211	0.882765419215506	0.0197078554398487	cg16993807	NAKO
-0.000829466889529382	0.00620941688310402	0.893872231251332	209	0.649349864436422	0.0531258429824713	cg17797074	NAKO
-0.000230263629089422	0.00256667389243675	0.928607481735464	211	0.849503699231602	0.0180094654095058	cg25903177	NAKO
0.000920364079335765	0.00355176444327826	0.795809290904924	211	0.891882414320704	0.0272573854954377	cg13599549	NAKO
0.0068833137147962	0.00549139493593105	0.211542233367987	210	0.347360624355302	0.0816302740452889	cg19214942	NAKO
-0.00208277011442725	0.00303919313487108	0.493966180885143	211	0.809138329015809	0.0234173665406679	cg10526031	NAKO
-0.00910568932125344	0.00793084944922202	0.252319186113985	211	0.563439658488187	0.0586748230750571	cg19779096	NAKO
0.00141510580094592	0.00481053236119291	0.768942246486179	211	0.878856159364564	0.0368990621599687	cg03127141	NAKO
0.000609608525873003	0.00451162971871893	0.892656873428596	211	0.858625495671675	0.0332109043219465	cg05770171	NAKO
0.00195795558314989	0.00694005361820318	0.778149185927662	210	0.792241091138664	0.0496769784331149	cg23726745	NAKO
0.0044195815186904	0.00303690423428513	0.147196468509537	211	0.847388316692138	0.0219715867386031	cg14834082	NAKO
-0.000387975530070253	0.00258740111724314	0.880960649524758	211	0.826064114629655	0.0252431001378767	cg02172637	NAKO
-0.00582538882591287	0.00751047801034782	0.438904234447565	211	0.582633546124511	0.068031759669372	cg11574745	NAKO
-0.00785991768685882	0.00419702691616715	0.0626016650725477	211	0.758919811120005	0.0400896896178203	cg07813265	NAKO
0.000219643348716443	0.00246643176024932	0.929131119395957	211	0.0547805325088145	0.0187602424800972	cg09417539	NAKO
0.0130308993176436	0.00825027719309521	0.115853643617976	211	0.596585322161673	0.0606611444932333	cg05880975	NAKO
-0.00498684242153858	0.0043210320408683	0.249884662906816	210	0.805815917398015	0.0328961070290604	cg23583457	NAKO
-0.0031403791953967	0.0040180837469754	0.435420263136192	211	0.367766504524451	0.07950511238043	cg20571119	NAKO
-0.00452692287509454	0.00487055564537153	0.353806659715131	211	0.177392762560477	0.036003080447485	cg03014622	NAKO
-0.000503171895677475	0.00206295437580687	0.807558189299955	211	0.870596211066561	0.0160305901101327	cg17891486	NAKO
0.00403424303148736	0.00342017722811557	0.239619446238339	211	0.806414936693885	0.0248660814941176	cg27225997	NAKO
0.00352207618796268	0.00151692527558358	0.0212736293891355	211	0.0385379906436449	0.011132979044413	cg04960591	NAKO
0.000837849626433216	0.00273751977796589	0.759884273039641	211	0.874579181204357	0.0197365610167829	cg08464557	NAKO
-0.000402675559512024	0.00165918463037001	0.808496881121274	211	0.0600780044306242	0.012151992595995	cg08787401	NAKO
-0.000106976896164522	0.00137061521309423	0.937868090273877	211	0.052120352459645	0.0109096813865288	cg01991383	NAKO
0.00778301260708539	0.00389352488876823	0.0470010287888094	211	0.81901258893062	0.0293744313558294	cg11320259	NAKO
-0.0025824302081448	0.00300998282452331	0.391970523558689	211	0.108121023572558	0.0234598716154289	cg04486019	NAKO
0.00961308761930564	0.00687047366391542	0.163345113354998	211	0.813036162824247	0.0498028261310593	cg01513086	NAKO
0.0128541443603544	0.00773456198647371	0.0981375766769957	211	0.663090531867862	0.0539847096462615	cg15311873	NAKO
0.000235211706771918	0.00245372562728209	0.92373099118667	211	0.87191845142438	0.0183012612707358	cg06188746	NAKO
-0.00189393688418068	0.00244323656707326	0.439175026519334	211	0.856834602349691	0.0300470356273874	cg05385260	NAKO
-0.00379855703051936	0.00274964110903231	0.168714168027317	211	0.0740712773603229	0.0222049812902786	cg24375257	NAKO
0.00126476453009375	0.00657933357116124	0.847759798896269	211	0.724564069414082	0.0535216734192648	cg14977496	NAKO
0.00227685836931331	0.00504567115886367	0.652310907122754	211	0.0666519086316659	0.036059705934338	cg01079345	NAKO
0.000310185793473863	0.00324761596159339	0.924006362773659	211	0.178388440627357	0.0404331542204446	cg01542452	NAKO
-0.000168426003626816	0.00346617136596466	0.961294682211372	211	0.72750729885764	0.0304378266050889	cg17305035	NAKO
0.00369101570683231	0.00446203862409137	0.409132620268908	211	0.826697519407632	0.0313367550619775	cg13474083	NAKO
-0.00159285398906656	0.00175002904711475	0.363847488408589	211	0.063040639723699	0.0144024536754484	cg17895236	NAKO
0.00177639036293376	0.00517841983682573	0.731940038491528	211	0.779109285811633	0.0391701279554164	cg15289253	NAKO
-0.00270643298053763	0.00270552139866234	0.318387179469921	211	0.0389009669176615	0.0189793327835551	cg21379885	NAKO
-0.000591066459961403	0.00215010766712144	0.783683442564928	211	0.0322619400128265	0.0149364359735751	cg17762192	NAKO
0.00248843898497608	0.00434241801156496	0.567268508446659	211	0.823311533862918	0.0322245429913178	cg15908988	NAKO
-0.00274863945037435	0.0023152299258065	0.236593206232477	211	0.0766423671006956	0.0195177598088567	cg17846194	NAKO
-0.00348823506783537	0.00487141281461422	0.474809504583789	211	0.68337009096274	0.0482474259073144	cg14813741	NAKO
-0.00552107902061188	0.00396214258056106	0.165067561333954	211	0.69317822064183	0.0392796802803093	cg07161588	NAKO
0.000335515974970724	0.0102369271199556	0.973887483867202	211	0.588166227957328	0.0775866113426752	cg24989176	NAKO
0.00390496874023157	0.00671521857739151	0.561568173368686	211	0.327908899764127	0.0502676492063093	cg20281573	NAKO
-0.000851758557575129	0.00247340273086277	0.730941307754396	211	0.888871732982228	0.0180516797002349	cg04668521	NAKO
-0.00354900757258203	0.00321072116479166	0.270364907405689	211	0.733805397860832	0.0337569341123418	cg05398769	NAKO
0.000609706881223695	0.00214327758421758	0.776348973869408	211	0.883528328845519	0.015585206382512	cg09136786	NAKO
-0.00859309911743247	0.00626536198698305	0.171787507309213	211	0.697564844624127	0.0469455641596013	cg03039335	NAKO
0.00157700189398916	0.00257483131224119	0.540941689091043	211	0.725990903671285	0.0234417420525863	cg01003928	NAKO
0.00599324467003936	0.00393830198997977	0.129683160896165	211	0.879832785709683	0.0323692215489889	cg04844120	NAKO
-0.00731932348891251	0.00470610715547017	0.121500414768386	211	0.280869775670814	0.042895193218633	cg07065217	NAKO
-0.00682610827105437	0.00490067279131829	0.165238389772924	211	0.37115791599552	0.0400583335946632	cg17422460	NAKO
-0.00324740054758717	0.00473962577407506	0.494056799660689	211	0.244110205027595	0.0375759965549222	cg13531599	NAKO
-0.00481329806863569	0.00293816056351309	0.102992278297425	211	0.735931867020609	0.0486270578685723	cg20994481	NAKO
-0.00199603674811179	0.0048350400565008	0.680186668919058	211	0.536498585427807	0.0751632935917018	cg08248297	NAKO
0.000157994615182929	0.0012398422239031	0.898730415502104	211	0.0482580294174044	0.00986718136808639	cg05215474	NAKO
-0.00431892025184131	0.00294770764894728	0.144482480961058	211	0.804030899352245	0.0366038969883459	cg10330169	NAKO
0.0061178608068399	0.00401872843405855	0.129544529195568	211	0.860351329157031	0.0327921471049409	cg24432968	NAKO
0.00181470166719289	0.00297700721098574	0.542854655641511	211	0.897291588764711	0.0208522771631391	cg21474351	NAKO
0.00168364412605147	0.00293481737689238	0.566845861166744	211	0.84200464813681	0.0258350954988733	cg19986295	NAKO
0.00236242753367022	0.00796601600028308	0.767115604180311	211	0.723831366458118	0.0586313505437593	cg07915849	NAKO
-0.000339903213691138	0.00347043190356208	0.922078452172257	211	0.8739933170067	0.025584587911799	cg25578048	NAKO
0.00574246478878213	0.00375105320140946	0.127416244885251	211	0.171118602558506	0.0275573413162558	cg02966722	NAKO
-0.000292055544868017	0.00207152872526931	0.88802692010963	211	0.887723634055447	0.0146749320606297	cg16898491	NAKO
0.00749037323908681	0.00803241559844478	0.352221977372648	211	0.794602030004797	0.0598071295916975	cg02321845	NAKO
0.0022001060414633	0.00137137584820195	0.110265062816487	211	0.0465227778535264	0.0100282743724675	cg26486113	NAKO
0.000475599723736032	0.00337033488821106	0.887925955207665	211	0.799474659186533	0.0278509553196257	cg05772555	NAKO
0.00139007040456758	0.00229365388194474	0.545185942651938	211	0.866570976081078	0.0191715106326886	cg04013448	NAKO
0.00108953987200064	0.00611833515232558	0.858854611758731	203	0.727138145997974	0.0513006286232553	cg23872009	NAKO
0.00208595557713902	0.00348464394923294	0.550125239579458	211	0.871484199813794	0.0258486225890528	cg13981572	NAKO
0.000802954120970581	0.00244105597576369	0.742556156304428	211	0.793984020719044	0.0213543286767456	cg11995137	NAKO
0.00151349791779625	0.00282610551668127	0.592885452390733	211	0.911377656976454	0.0200123145848853	cg01355876	NAKO
0.00606855277557695	0.00288263036379328	0.0365531815501349	211	0.0579221274654789	0.0209516613713811	cg21634673	NAKO
0.00132469522116121	0.00292041304872353	0.650622160734682	211	0.895515368743671	0.0206122384990055	cg12973549	NAKO
-0.000519043052401742	0.0035116599135226	0.882648897262384	211	0.730107169812593	0.027528139467754	cg10696445	NAKO
-0.00834455542422387	0.00616577924429597	0.17750551688831	211	0.656875874595543	0.056765652146288	cg00421693	NAKO
-0.00154838785726697	0.00289027662771284	0.592760458947024	211	0.870162703541879	0.0239721392863675	cg25080260	NAKO
0.00307923717144149	0.0024585735399875	0.211906404508069	211	0.82366070176561	0.0243107815472515	cg00718527	NAKO
0.00215790383261593	0.00272783714216738	0.429865592820493	211	0.729117797265992	0.029258214857284	cg13200704	NAKO
0.00067420381764165	0.00628565723588019	0.914692457905447	211	0.695568240382769	0.056325484162827	cg14555811	NAKO
-0.00397996490472044	0.00483184148351064	0.411119011736505	211	0.711500684818491	0.0363943140004345	cg19085165	NAKO
0.00204458332606905	0.00326443773889096	0.531837410487525	211	0.750818676350565	0.0312232849038521	cg04898835	NAKO
0.0023687639813456	0.00297997683443783	0.427641915073339	211	0.842165939000368	0.0267588033394397	cg13572037	NAKO
-0.00114116480615664	0.00169945322925165	0.502703511536044	211	0.061028159323618	0.0128138256231726	cg27167439	NAKO
0.00921674998942171	0.00564961682544449	0.104421198219939	211	0.543107547410472	0.0397643865204884	cg23976431	NAKO
0.00679935467209714	0.0029164671191221	0.0207555267960415	211	0.843119224151765	0.0218159665892496	cg08851810	NAKO
-0.00174504019630885	0.00412212890826982	0.672517613811944	211	0.427424521524965	0.058486604411031	cg26483667	NAKO
0.000480984503055758	0.00265280448481724	0.856311238014312	211	0.866227911238122	0.0183053263803156	cg00304947	NAKO
-0.000450146912928124	0.00254880603144537	0.859997327738852	211	0.882463161120802	0.0176947207283349	cg04376808	NAKO
-0.000331443646791207	0.00386638123781365	0.931773822215603	210	0.0944522324535474	0.0339738885313661	cg03367519	NAKO
0.00158939785457279	0.00234653096869022	0.49899344199545	211	0.873899278637878	0.0171770900706903	cg24997677	NAKO
-0.00282501781004148	0.00584728171979371	0.629569133343359	202	0.830509936077766	0.0427854052029313	cg14511259	NAKO
0.00286635303426067	0.00538418119749414	0.595088314649597	208	0.854077889775212	0.0410454120588943	cg07310930	NAKO
0.00343575608156109	0.00215969543331884	0.113262711657568	211	0.0570633971999312	0.0155820486578086	cg06517489	NAKO
-0.00360941055006548	0.00248796770781449	0.148457142482546	211	0.806236986425393	0.0215239482020091	cg15208638	NAKO
0.0110045760156639	0.00759580271812084	0.149007774513234	211	0.751164126855373	0.0798892259075839	cg08162263	NAKO
0.0024733613197158	0.00269954866514541	0.360686915251682	211	0.767216306728028	0.0292465763660419	cg02765820	NAKO
-0.00042114204024486	0.00185876488793393	0.82099474940342	211	0.911243127988962	0.0142797363603313	cg01006231	NAKO
-0.00385812201785892	0.00487837788624923	0.42998554110548	211	0.287492015064619	0.0580911260010741	cg10163136	NAKO
-0.00179246192655677	0.00282065676336802	0.525862524449452	211	0.818948304656515	0.0205672680284387	cg10962930	NAKO
0.000899455598090201	0.00421598297124346	0.831282519520892	210	0.8790198097845	0.0312574897976598	cg17677042	NAKO
-0.000135977231925579	0.00199828544464138	0.945817981944663	211	0.879807821815815	0.0140882453635097	cg21916297	NAKO
-0.000778518480231261	0.00301910436203413	0.796783762790006	211	0.833466190915783	0.022845706808552	cg20312457	NAKO
-0.00285756378576453	0.00319298487101797	0.372093900113529	184	0.0544952110971516	0.0220428747918071	cg11025193	NAKO
0.00532054943109585	0.00325910821117407	0.104184355039211	211	0.848214873841365	0.0282714595017298	cg14318180	NAKO
-0.010223269729056	0.00612128301805858	0.0965002318268486	211	0.591706954570055	0.0436869774256129	cg24609704	NAKO
-0.00130181614288294	0.00314628105826641	0.67950205139525	211	0.778517536864021	0.0249665762870619	cg21129253	NAKO
-4.17384702435004e-05	0.00456014840281705	0.992706569272153	210	0.807124730037704	0.0353694193175993	cg00637744	NAKO
0.00595299060251215	0.00345747395093502	0.0866961457157103	211	0.881899582193341	0.0251648128158566	cg07158163	NAKO
-0.00710618299280885	0.00412540959509054	0.0865903980386702	207	0.0749328009929962	0.0314094778044953	cg14150252	NAKO
-0.00948800548266958	0.00426380020692015	0.027210593970274	211	0.841215852611161	0.0318276209335143	cg01109187	NAKO
0.00164239748734021	0.00161849430366002	0.311473492548805	211	0.0701820100356556	0.0131076567232316	cg01968493	NAKO
0.00167390809138643	0.00258842527976273	0.518593205603033	211	0.819952369379381	0.0296229507308793	cg17075459	NAKO
0.000220906309800436	0.00489945377327106	0.964083347670612	211	0.361202081539581	0.0365882321197878	cg00110785	NAKO
0.00315455340827544	0.00547210864879133	0.564956564649672	211	0.864377649177723	0.0419663454570359	cg04144222	NAKO
-0.00176737892842024	0.00425887795276167	0.678607643460331	211	0.796310897754198	0.0352885786398003	cg14320036	NAKO
-0.000569527782198362	0.00244718160452777	0.816216682412966	211	0.861060768182035	0.0186468725988253	cg08983446	NAKO
0.00363516673646461	0.00242523477886931	0.135518610846056	211	0.0733095056001836	0.0283183366447814	cg17256555	NAKO
-0.0110177081320497	0.00492301548899447	0.0263521600874046	211	0.230726923410804	0.0453359802373369	cg02985292	NAKO
-0.00184341366855902	0.00300286233964492	0.540006474399886	211	0.820773763127143	0.021056205673448	cg14880340	NAKO
-0.00281344522958737	0.00193160900813977	0.146854615587165	211	0.0342615663965146	0.0145580241784307	cg18422603	NAKO
0.0015862971110379	0.00321616721006678	0.622407940832167	211	0.808611747205995	0.0262356236336505	cg16455471	NAKO
-0.00103526793835503	0.0035359622166474	0.769999699918121	211	0.743384403226127	0.0303540150800714	cg24660073	NAKO
-0.00137971890551597	0.00159182209138984	0.387141820079769	211	0.0475065051170023	0.0125111928133795	cg14890446	NAKO
-0.00402093892222923	0.00453576402603873	0.376442016297997	211	0.859543839730562	0.0335034596426082	cg26898127	NAKO
-0.00530402169142418	0.00604261610068067	0.381171829107034	207	0.78592448406143	0.0527630558751582	cg08299880	NAKO
0.000498660184128047	0.00338432718714552	0.883012764960556	211	0.129140250596957	0.0262054230254338	cg00144550	NAKO
-0.000804423343561443	0.00140555769222286	0.567767047987092	211	0.052072927906917	0.0109025202984863	cg23490289	NAKO
-0.00110777248870577	0.00237624734666174	0.6416029335876	211	0.790448017573388	0.018167548471687	cg08342791	NAKO
0.00384075774028741	0.00348763320734674	0.272145127787418	211	0.786926297128468	0.0277945628529914	cg13553499	NAKO
-0.000674411054423402	0.00210523213259577	0.749046057721571	211	0.858050605358165	0.0156819947038265	cg08314751	NAKO
-0.0065285463525057	0.0053763036583221	0.226102104635698	210	0.774414535757106	0.041995170611024	cg18160157	NAKO
-0.00104819976868026	0.00294962446983242	0.722698618523016	211	0.677428981537689	0.0556121399281855	cg06067885	NAKO
-0.00517247669255069	0.0027112955628322	0.0578927745433548	211	0.908143512431741	0.0200083960398388	cg13028683	NAKO
-0.00123677344460897	0.00122314189584406	0.313200184006481	211	0.0340419992291762	0.00850733933601689	cg03042870	NAKO
0.00252542908505514	0.00473884620874417	0.594695299730429	211	0.759119288921712	0.0336497831294273	cg13793687	NAKO
-0.000546762208328364	0.00272237803200071	0.841033066284508	211	0.867160288985565	0.0194829406066224	cg09215989	NAKO
-0.000842604670761286	0.00353349987686954	0.811773360642351	211	0.174191003245352	0.026944296035207	cg14360777	NAKO
0.000565099439633898	0.00312518374974032	0.856695724877099	211	0.778976430458109	0.0270172875985582	cg08683731	NAKO
-0.00135366150342372	0.00420340721564959	0.747768041580074	211	0.698483576179875	0.040892567340966	cg15383740	NAKO
-0.000921655318147432	0.00337338579849779	0.784978065806551	211	0.287317095669697	0.0540253260416279	cg00393957	NAKO
-0.000602618202693058	0.00190216589528115	0.751729464494147	211	0.900322750888755	0.0145601362312151	cg02576247	NAKO
-0.00353450022141735	0.00220958183823666	0.111300952604781	211	0.0807492756853375	0.0178306959811699	cg20809991	NAKO
-0.000794212980977202	0.00252702048352261	0.753638075033956	211	0.864266765432272	0.0185855993969378	cg05406469	NAKO
-0.00264707437848596	0.00429979246658369	0.538865095333269	209	0.838800511237878	0.0310677333788873	cg06886080	NAKO
0.000762332521243405	0.00515823169264242	0.882661592442884	211	0.83731239497395	0.0403942307091503	cg18365027	NAKO
-0.00533271597593092	0.00992188635513668	0.591555828542642	211	0.810116940614423	0.0732477703520018	cg03448964	NAKO
-0.00150067580292978	0.00226496289225272	0.508394174277536	211	0.885015441001768	0.0169196230320686	cg02582514	NAKO
-0.000613107226413808	0.00386006636968097	0.873964560477456	211	0.658533536352271	0.0298812380898355	cg19230532	NAKO
0.00327704106357674	0.00249805286065779	0.19111703766822	211	0.859616983557215	0.0189864461679941	cg03044837	NAKO
-0.00394993131710485	0.00382020896863921	0.30243690934336	211	0.718687141617113	0.0316600709906728	cg02887497	NAKO
0.00419451893760243	0.00324508800176766	0.19768765693265	211	0.892920549242784	0.0231776916087721	cg13750142	NAKO
0.00465183379398352	0.00314331789513803	0.140510505187515	211	0.884239064905947	0.0225984361641402	cg09572352	NAKO
0.000120436469038333	0.00122653008780749	0.921880029693494	211	0.03628861869942	0.00897238771674836	cg24703625	NAKO
0.00211733949471804	0.00205976812326499	0.305246544101962	211	0.0620080782878442	0.0147696954860798	cg22782018	NAKO
0.0073934200482056	0.00537597820093562	0.170625735020665	211	0.799661034516964	0.0393385757968693	cg06789194	NAKO
-0.00268126770068547	0.00361416049285984	0.459053605252253	211	0.261161118188302	0.0350799890735005	cg17238334	NAKO
0.000565211693254724	0.017862428288537	0.974789688917467	210	0.60553179518987	0.131572744162569	cg15529130	NAKO
-0.000717464299713466	0.00230282179055629	0.755708723324809	211	0.0544055178393987	0.0206775091114883	cg14814195	NAKO
0.00393426315070697	0.00437058903382967	0.369141325329898	211	0.775570640666299	0.0311659005775783	cg16926095	NAKO
0.00222758951927569	0.00350301248841997	0.525582779610901	211	0.883551512189498	0.030629695712895	cg00808492	NAKO
0.00242629073803342	0.00380724567675113	0.524688408983084	211	0.0859469068809155	0.0478754913705186	cg15788625	NAKO
0.00357459198660929	0.00279464318271047	0.202386391724748	211	0.771419498588937	0.0292951578112659	cg16967068	NAKO
0.00111330672910367	0.00377511054394111	0.768378618568629	211	0.837429110862865	0.0321063836151971	cg06545409	NAKO
-0.000556374757643243	0.00332763455412059	0.867387300375255	211	0.817653809375078	0.0352598420158177	cg20681321	NAKO
0.000893085237267345	0.00198656156853922	0.653524632425645	211	0.90363013113925	0.0143634486104564	cg08162092	NAKO
0.00425168431559582	0.00276401262495151	0.125613703960923	211	0.757800258862699	0.0240417920291113	cg16294641	NAKO
-6.9776472203597e-06	0.00229535039507653	0.997577618057915	211	0.889371235586859	0.0162011089554757	cg13524307	NAKO
0.00522393527369216	0.00371071989242408	0.160783738451222	211	0.85939608803605	0.0313699116994606	cg08847738	NAKO
0.00129185287391404	0.00637022481712607	0.839506322287404	211	0.28019854702148	0.0461142818938593	cg05322222	NAKO
-0.00695313405210063	0.0035397889882503	0.0509186018467233	211	0.78828535095671	0.0283036942796059	cg16384429	NAKO
-0.00502592598795449	0.0058048988236501	0.387659613392744	211	0.852000138104181	0.0449658972631114	cg06813597	NAKO
-0.0067852549407208	0.00535872272013405	0.207022314651945	202	0.840547662147919	0.0392527702095669	cg00739066	NAKO
-0.000418043029335738	0.00338182949661198	0.901747863176864	211	0.589900862305608	0.0672000326345197	cg08859278	NAKO
-0.00411450661062702	0.00615190326781143	0.504402270655437	211	0.773844143723719	0.0597397507289167	cg20148084	NAKO
-0.000345936876393449	0.00240352217592966	0.885705059336553	211	0.909192718472124	0.0168064159094422	cg21112220	NAKO
0.000733410161191431	0.00246471389454631	0.766352713986912	211	0.839524325859194	0.0183945319490275	cg18623476	NAKO
-8.52544633034815e-05	0.00164585094328447	0.958741377557153	211	0.0713366463030995	0.0136641700268189	cg09902029	NAKO
0.00419341088144429	0.00820033790238843	0.609704747296341	200	0.177288522706384	0.096458386990663	cg20636249	NAKO
0.00391988292746433	0.00217248093376819	0.0727219086306883	211	0.90238642887644	0.0152116736934691	cg10710457	NAKO
0.0148746165575941	0.0049629597730924	0.00307975706002021	211	0.481187653038466	0.0906603228730431	cg25757820	NAKO
-0.00114957390028091	0.00538262039415121	0.831104419606761	211	0.816089705097017	0.0424948288527302	cg25846372	NAKO
0.000100451030468765	0.00265626477816145	0.969872556951414	211	0.854939953930968	0.0195211517023087	cg19912197	NAKO
-0.00270272298620724	0.00294303430679022	0.359572392859761	211	0.180469832148602	0.0340123046361963	cg26552641	NAKO
0.00320943194693428	0.00299537394138367	0.285285671796472	211	0.838799726659136	0.0249881996157418	cg00617975	NAKO
-0.00607745355009179	0.0030894884536508	0.0505854728595161	211	0.868093189390905	0.0218217349911033	cg06867876	NAKO
0.00430267195133636	0.00305727012170956	0.160913387177972	211	0.74352817632482	0.0333711619115049	cg09427959	NAKO
-0.000836932500047517	0.00137944142617622	0.544743531330604	211	0.0366607652941709	0.0102047488667499	cg19207295	NAKO
0.000443606534803671	0.00397978674458785	0.911362344979173	211	0.818112270772304	0.0288917073074292	cg01022012	NAKO
0.00683274965827972	0.00418510705208467	0.10415961885876	211	0.852866115285928	0.0286617609636091	cg08525835	NAKO
0.00383673217204923	0.00323032120784136	0.23638659581128	211	0.709979278385706	0.0379448996898211	cg07244547	NAKO
-0.00506171226726029	0.00356976429918829	0.157804250044817	211	0.148070716183226	0.0457340301153361	cg26084511	NAKO
0.00162721667427965	0.00193000249620087	0.400196360146276	211	0.0672695940544425	0.0148976468710058	cg11010122	NAKO
-0.0203865007835982	0.0142932115534636	0.155378899537012	211	0.421245111760086	0.100580917371726	cg26435773	NAKO
-0.00257245104238584	0.00630391434824972	0.683682713320652	205	0.806784306967882	0.0473318486044999	cg12826529	NAKO
0.000890069531268816	0.00437138107964304	0.838868345170558	211	0.407865056431451	0.0344665644202517	cg19791728	NAKO
-0.00082344978498635	0.00396794048288223	0.835815857817693	211	0.867568860364001	0.0279138797396137	cg04217084	NAKO
-0.000615914314538445	0.00269865148174858	0.819706276592328	211	0.87907460854905	0.0211113408689792	cg18542613	NAKO
0.00214220527159126	0.00271397855556424	0.430882016428276	211	0.819776693641237	0.0304846701635408	cg02900740	NAKO
0.00512502181489289	0.00555918435732992	0.357736799401667	208	0.834011565939392	0.0434520315878337	cg04354845	NAKO
0.00157932988796033	0.00334571570928456	0.637422146662604	211	0.804152081620386	0.0249904906580449	cg08210814	NAKO
-0.00329324254526408	0.00431965289876556	0.446750901441031	211	0.835578127604858	0.031994770534195	cg15612847	NAKO
0.00352010171615162	0.00472200098603176	0.456886322919482	211	0.778322846438862	0.0369235380113098	cg26085663	NAKO
-0.000627057772159974	0.00275324567746326	0.820077510545464	211	0.852377139159298	0.0200909759468674	cg19189115	NAKO
-0.00158607883873808	0.00358268076024474	0.658468162651547	211	0.060965514204076	0.0249997292481792	cg12179826	NAKO
0.00842839610706816	0.00434824244677476	0.0540248610701611	211	0.878520766986464	0.0309025899643124	cg14785392	NAKO
0.00053413174486455	0.00219050698359174	0.807611609694663	211	0.79849831526593	0.019161577077865	cg00462700	NAKO
0.00807418943829864	0.00621201508140766	0.195214266648924	211	0.178779362629389	0.0475310038234813	cg10673740	NAKO
0.00143645493548337	0.00236025427381887	0.543496716578046	211	0.901207071108626	0.0167693959612197	cg03585323	NAKO
0.00196992455894631	0.00637412936484601	0.757613458306025	211	0.666191698214922	0.056919996786916	cg11968680	NAKO
0.00366564102804798	0.0030438010178838	0.229934446881731	211	0.708528900034288	0.0416451952278525	cg21276056	NAKO
-0.000847588213982471	0.00126879156022871	0.504909726450755	210	0.040775736854071	0.0103779041920529	cg23983340	NAKO
0.00155223808074249	0.00209659250567507	0.459970672648034	211	0.842413945927354	0.0157477733348177	cg03289833	NAKO
-0.00241410384602161	0.00175737369779338	0.171112045953719	211	0.0522372372949415	0.0135635656992448	cg26660414	NAKO
0.00272894427820582	0.00596688452635587	0.647940524310188	207	0.121865851974277	0.0406550140722918	cg08784464	NAKO
0.000778071389650235	0.00379559433076609	0.837791183330717	211	0.379020854718204	0.0290528356889141	cg10101975	NAKO
-0.00353013142590085	0.00310096510346295	0.2563511428613	211	0.879067109017063	0.022572865207259	cg10498926	NAKO
0.0120917491403505	0.00737252610758338	0.102594555057679	211	0.671447476528851	0.0510927380652778	cg15057250	NAKO
7.90703526637463e-05	0.00314344451800291	0.979957812470193	211	0.88281307052061	0.0226993500409509	cg07068554	NAKO
0.0026652708063331	0.00321474767656115	0.40807497935611	211	0.798949886692061	0.026839836869124	cg09103423	NAKO
-0.0030642717836614	0.00579199068304061	0.597370183848791	211	0.121426535240654	0.0407455179258933	cg01502588	NAKO
-0.00308706371159741	0.00556272334617958	0.579610281212419	197	0.845110643373601	0.0406069323670693	cg20972966	NAKO
-0.00257228948708304	0.00812963581149736	0.7520305749983	211	0.80116898475141	0.0635278003867797	cg22499348	NAKO
-0.000266679338458141	0.00140676200707652	0.849843572643918	211	0.0645104449953075	0.0115404449844599	cg06631912	NAKO
0.0030299531921918	0.00229676721998605	0.188640793390538	211	0.866364528446644	0.0166743242525495	cg09394488	NAKO
0.00464806180114682	0.00323456167339583	0.152320855059511	211	0.871258003877595	0.0231213138685277	cg00597982	NAKO
-0.00476879002942055	0.00456995477064393	0.298004422082779	211	0.543371456846441	0.0804005392539689	cg21769463	NAKO
0.000531210220514813	0.00340996613501035	0.876366265549515	211	0.861105770478755	0.0251316437317192	cg03291265	NAKO
-0.000922771147997984	0.00215537176777082	0.669031713347381	211	0.876881872735717	0.0173608955323524	cg01900030	NAKO
0.000212815735089699	0.00179403037868515	0.905695061569676	211	0.903338001754883	0.0142804864865563	cg21551951	NAKO
0.00366343223832623	0.0115574707531158	0.75160148029007	211	0.726898789094256	0.0822100187828038	cg09248044	NAKO
-0.00273086481950958	0.00243890145989684	0.264214193882083	211	0.813199472690299	0.018851671098376	cg07716603	NAKO
0.000140534448351107	0.0015819905872928	0.929305056462283	211	0.0512721095316335	0.0117479917227737	cg25083463	NAKO
0.00158046211393708	0.00195156250165306	0.419016703592816	211	0.831421492482179	0.0158132190415858	cg07899389	NAKO
0.00363005912719723	0.00308842272958845	0.24127729589152	211	0.792008656567356	0.0283946368725914	cg04563870	NAKO
-0.00111449210796987	0.00316342067169984	0.724989249806245	211	0.853090758732526	0.0224187414636449	cg06159375	NAKO
0.000861536971620239	0.00138098474952333	0.533450622491467	211	0.0510127265650921	0.0104393051450397	cg16579225	NAKO
-0.004156768188076	0.00673087917722028	0.537581378448209	211	0.195311352210447	0.0483050390826833	cg05103917	NAKO
0.00199875314810612	0.00388072258309793	0.607103765457013	211	0.755212346857001	0.0294211726029572	cg20745272	NAKO
0.00426962044808689	0.00461836169641189	0.356374850527151	211	0.819740725705672	0.0334782256733632	cg08525483	NAKO
0.00273261169149756	0.00277935326998209	0.326735879850439	211	0.0712611178070829	0.0201663291373105	cg24980367	NAKO
0.00025071266885395	0.00244481296579675	0.918426448353488	211	0.858035999188569	0.0186485847154986	cg14408262	NAKO
0.00660095210119698	0.00548186984204859	0.229994109540313	211	0.746538016470216	0.0407046034465692	cg27476859	NAKO
0.00684626186638947	0.00747654917432161	0.360985982607705	206	0.292734171129803	0.0566474773863496	cg14561934	NAKO
0.00342472846951348	0.00236668150436822	0.149485953173499	211	0.889463817818507	0.0169683461680069	cg15110079	NAKO
-0.00464156559376314	0.00873068998598124	0.595597839174536	206	0.699490369550888	0.0673174547569306	cg12736384	NAKO
-0.00614174800254821	0.010229360279047	0.548934221147724	211	0.747043016281096	0.0783413907294965	cg12218359	NAKO
0.00116263976978359	0.0020467623966297	0.570662338807638	211	0.0678216929388238	0.0170041532082045	cg13335388	NAKO
0.00120448542518092	0.00277139524100828	0.664323646521814	211	0.87792051553663	0.0193197393880896	cg15912031	NAKO
0.00408190010914027	0.00469546824172931	0.385736733103942	211	0.818890639288761	0.0355467555301748	cg14473485	NAKO
0.00405140115880286	0.00315135007661088	0.200104514609885	211	0.829466541115472	0.0269964774359736	cg07574908	NAKO
0.0024199580468441	0.00481819464202742	0.616055468557159	211	0.741580634886082	0.0418943136526835	cg07611279	NAKO
-0.00112426759722174	0.00256849056017942	0.662077114797829	211	0.0552316116184802	0.017818035523124	cg19430897	NAKO
0.000824715905620032	0.00123577607017334	0.50532686228018	211	0.0345615967673552	0.00853080367179736	cg17313420	NAKO
6.17227583879694e-06	0.00490028587585581	0.998996292729054	211	0.446847137804516	0.0397956769810989	cg03128241	NAKO
-0.0037463823038565	0.00198815303191123	0.0610050602227176	211	0.875965326158391	0.014787532362041	cg03887958	NAKO
0.00277614666237356	0.00168144696770155	0.100338699475568	211	0.0385108008078044	0.0127214825745309	cg25649672	NAKO
-0.000717844780706755	0.00263590634896073	0.785653987836365	211	0.850398755696985	0.0190992520820411	cg04353304	NAKO
-0.000925077194197899	0.00235527584584717	0.694919789748886	211	0.853531199797932	0.0202802248730384	cg13936797	NAKO
0.00146929998745146	0.00306598562695593	0.632314852222508	211	0.832319994302953	0.0236731906749958	cg02616886	NAKO
-0.00166309898477963	0.00359248909114333	0.643925163702751	211	0.857067464236335	0.0295834069426489	cg11809014	NAKO
0.00796180823826929	0.00484231765920488	0.101743131060171	211	0.864272842436974	0.0367479576651635	cg07169914	NAKO
-0.00104505424513299	0.00315378333858213	0.740724436127593	211	0.696119270158742	0.0353137943196751	cg10850444	NAKO
0.00236824098284452	0.00168882113088255	0.162414357567441	211	0.0412149454881301	0.0119816703357885	cg10434947	NAKO
-0.00141695590845786	0.00331766193769233	0.669781532747836	211	0.676700445750156	0.0283814723835864	cg27629673	NAKO
-0.000496494230670282	0.00731774454974759	0.945977247682492	208	0.389647320591069	0.0516242818914327	cg16843058	NAKO
0.00489134127511547	0.00511802997629757	0.340415413474641	209	0.847712474026222	0.0386147490472048	cg11615758	NAKO
-0.000933128755901944	0.00334615587038788	0.780643257931507	211	0.122616324737496	0.0273193468247246	cg17255712	NAKO
-0.00229843234801795	0.00175665267533155	0.192272354817508	211	0.0657009281615772	0.0125805049225042	cg14365143	NAKO
0.00398589080197533	0.00292614080974607	0.174716743454305	211	0.767324915192715	0.0286217459110535	cg10618553	NAKO
0.00491814944788497	0.00266654662252119	0.066643470704772	211	0.825792102972181	0.0249341337662388	cg06161723	NAKO
-1.32227874261207e-05	0.00477717905570276	0.997794362102338	211	0.0706873350532062	0.0347427989993333	cg07061916	NAKO
0.00522676868715335	0.00438395900354127	0.234612659633482	211	0.746304536977513	0.0392157537537878	cg08765764	NAKO
-0.000272498381518061	0.00642857116064305	0.966232256497163	211	0.542472051010359	0.0448778058909045	cg10033488	NAKO
0.00225878361149837	0.00260540744812062	0.387029560090154	211	0.820800738515309	0.0198685349811005	cg18370407	NAKO
0.000476149143570482	0.0026119093872094	0.855541220320758	207	0.0438321517771926	0.0180655892441544	cg16505237	NAKO
0.00365933124566046	0.00245482564432985	0.137664350555803	211	0.835901168349226	0.0231986462035388	cg14750782	NAKO
-0.000364105529888945	0.00400617813520603	0.927677426871073	209	0.892997362106567	0.0306209340208314	cg01177961	NAKO
0.00530830114522769	0.00398450621942226	0.184337618966307	211	0.883565093408253	0.0295791653550991	cg03324748	NAKO
-0.00309785049174226	0.00234535880602581	0.18810171797183	211	0.891866802470337	0.0172241663293701	cg21462724	NAKO
0.00218610863162488	0.00274452228769218	0.426689711956374	211	0.871315443324404	0.0194221447927135	cg03724010	NAKO
-0.0046613806658816	0.00289574726937125	0.109073739555714	211	0.882911292941089	0.022984119239254	cg06967602	NAKO
-0.000557046791261766	0.00176278270247607	0.75233727526008	211	0.0549305371344966	0.0125260922603347	cg09430976	NAKO
-0.00221877037220596	0.00187945635171926	0.239224151495811	211	0.883254469177317	0.0179192884446168	cg14442595	NAKO
0.00224604680465097	0.00804734963171213	0.780460862548868	211	0.511852450953803	0.0680564374566337	cg25880433	NAKO
0.00255323898950856	0.00350382379966703	0.467058976836106	211	0.879288029077595	0.026149525891089	cg21026634	NAKO
0.00235209904430576	0.00363233502162092	0.518041141597973	211	0.7624714715797	0.0304271130493986	cg18203005	NAKO
0.00153338932846058	0.00364283269412981	0.674267398030602	211	0.810618018160321	0.0294688230954931	cg05853389	NAKO
0.00355679230023294	0.00452842761614105	0.433150969494728	211	0.841076549446111	0.0328466253874667	cg19934822	NAKO
-0.00530652294510922	0.00393895300743609	0.179482042943355	211	0.40128690771626	0.0379371362811455	cg08893895	NAKO
-0.00232196266775394	0.00302149231537999	0.443130524826215	211	0.864050109823562	0.0239185811693751	cg14778280	NAKO
0.00425270767643305	0.00263324440559345	0.107926069145617	211	0.849373888024297	0.0205970749518363	cg08477744	NAKO
-0.00141949235650914	0.00206751067258095	0.493168868741629	211	0.878834419758282	0.0153235645617619	cg18757815	NAKO
0.00129535207236788	0.00325607802014308	0.691193718262268	211	0.816493887127913	0.0238961233287312	cg14268714	NAKO
-0.00634441098867118	0.00321966487761833	0.0501941353590494	211	0.202246410079333	0.0390481632828058	cg07056138	NAKO
-0.00657137441964806	0.00494123226263055	0.185102710064055	211	0.280179465305921	0.0405343352058657	cg09088834	NAKO
-0.00123058250103866	0.00256735417727513	0.632248570875677	211	0.893751034436387	0.0189501748875163	cg05077108	NAKO
0.0020122176502214	0.00333904588816391	0.547453349730171	211	0.855010802797529	0.0236147742164974	cg12612065	NAKO
-0.000358282821901069	0.00360285639669285	0.920887824430583	211	0.215837957180081	0.0529994353774939	cg16553500	NAKO
0.00195007425070122	0.00300912025755358	0.517711956520013	211	0.789136145979269	0.0292102240304423	cg24868646	NAKO
0.00147045433792543	0.00560042668945806	0.793166047151886	211	0.853254944856729	0.0440124491248469	cg22428145	NAKO
-0.00197432985991978	0.0027370317674113	0.471564471613511	211	0.0913321481404766	0.024252645488725	cg06509993	NAKO
-0.00460152704055856	0.00864793066996217	0.595358502618521	185	0.813124744454313	0.0582086274281902	cg09037197	NAKO
0.0104492602364615	0.00513030125166832	0.0430244664046172	211	0.777410277013675	0.0408951435161425	cg00915818	NAKO
-0.0046832976791916	0.00309318718014635	0.131627582298602	211	0.286494822191116	0.0510080919766366	cg10588135	NAKO
0.00136544440056776	0.00294131108702489	0.643000928327114	211	0.667686146806407	0.0246766685958029	cg14220262	NAKO
-0.00152030355606813	0.00563257519384361	0.787512845375861	211	0.42752846329706	0.044227137030793	cg21063296	NAKO
0.00255969168804801	0.00241070216655759	0.289638212176122	211	0.0703694317862772	0.017807483076693	cg09101004	NAKO
0.00302322747226264	0.00452165915564326	0.504555653994525	206	0.862721747477087	0.0311684302262682	cg11899277	NAKO
0.00348090913851609	0.0070083303328051	0.619973018336193	211	0.223183384546024	0.0498875240982873	cg15829654	NAKO
0.0006355484509392	0.00209563303407567	0.762005299946216	211	0.897740350166548	0.0192433405352039	cg06178611	NAKO
-0.000216418730981364	0.00319287097500726	0.946028734564263	211	0.855338462366244	0.0241296020744355	cg01131321	NAKO
0.00545108350130879	0.00245983069101787	0.0278452679584133	211	0.882333481229543	0.0181241108486021	cg22681977	NAKO
0.00287809516235499	0.00212302310283947	0.17677570000578	211	0.910218552587372	0.0148944850357195	cg15887420	NAKO
0.00162061976743397	0.00250704718098698	0.518763773441591	211	0.825500991120738	0.0202840501889669	cg12148243	NAKO
-0.000773783889855087	0.00263965397368158	0.769728099246667	211	0.793766686788752	0.0226661341900051	cg23202058	NAKO
-0.0058153743628549	0.0043402507857823	0.181846701470968	211	0.254156231399264	0.045940837561804	cg08151705	NAKO
0.00431334263722054	0.00849486494597098	0.612199281088148	210	0.684424464283966	0.0603184826147141	cg17101542	NAKO
0.00214016549523401	0.00626457134305605	0.733010913800971	204	0.824869318230341	0.0454021972508266	cg11692800	NAKO
-0.00171853041266731	0.00336856807301208	0.610511827094001	211	0.155286224690401	0.03186252429934	cg16802508	NAKO
0.00391282757495304	0.00580477118114174	0.501064481178231	211	0.836850867375816	0.0405438268083605	cg14805186	NAKO
-0.00320397415066231	0.00801085512042998	0.689641998674176	205	0.764897311549405	0.0577811229890647	cg05765254	NAKO
-0.000653127452771607	0.00208923967606962	0.754907317951358	211	0.898644514328819	0.0156263156356097	cg21256968	NAKO
-0.00407990894833104	0.00483708973993581	0.400008021513462	210	0.725860112249382	0.0421585242111797	cg11051597	NAKO
-0.000837245198422729	0.00304793641823089	0.783843318861334	211	0.880685573249931	0.0225226205009461	cg14657876	NAKO
-0.010713282397113	0.00658031311181924	0.105122316165327	211	0.631179324515244	0.0486994936454574	cg04779428	NAKO
-0.00639254663193416	0.00895289922390072	0.476068761938386	211	0.435579298173851	0.0659904987874342	cg17307912	NAKO
-0.000678980731294918	0.00212388160259973	0.749546649519788	211	0.891248686698058	0.0151308383280462	cg13408955	NAKO
-0.00365267760005377	0.00362082080305895	0.314321541416522	211	0.307753867943687	0.053405795678051	cg05628049	NAKO
0.00273359385171833	0.00425016886711983	0.520867458111279	211	0.876328215522916	0.0317586223533543	cg05457373	NAKO
-0.00677135399622541	0.00551796953089447	0.221247203108829	211	0.518590680046165	0.0435227954776188	cg14011845	NAKO
-0.00196081230425685	0.00893308860901547	0.826496269501251	206	0.590567143498297	0.0638322284749697	cg21926091	NAKO
0.00292140772757986	0.00289819580754901	0.3146992571658	211	0.845095124199757	0.0218290449899769	cg20496997	NAKO
-0.0165649486906556	0.00676563359998273	0.015233472812125	211	0.244831219629059	0.0485304679588834	cg24561881	NAKO
0.00346815802476137	0.00277784878606317	0.21334307049287	211	0.775584733462054	0.0286824992998517	cg11037856	NAKO
-7.75191558842367e-05	0.00597684734092503	0.989665061195638	211	0.0744792295430368	0.0416061700436099	cg20154743	NAKO
-0.0017176471176473	0.00213972625741197	0.423101446313491	211	0.893579612554119	0.0150215605180752	cg14146959	NAKO
-0.000105796943239062	0.00309432039866451	0.972760064596915	211	0.773349767467181	0.0272256873813082	cg06968688	NAKO
0.00318372335227673	0.00282727845588575	0.261518352384956	211	0.9022773356466	0.0196973596030348	cg02784956	NAKO
-0.00360321597722322	0.00428123703259494	0.401026243317722	211	0.659446572839794	0.038605535670515	cg00341878	NAKO
-0.0139345074778767	0.00808722875088246	0.0864690228427553	211	0.553487254256865	0.0593358026580037	cg24860511	NAKO
-0.000531509508445798	0.00252645377348041	0.833592565107974	211	0.830092667605169	0.0191342366060514	cg09762748	NAKO
0.00327765258708842	0.0040486358431293	0.419174330642791	211	0.738959921332592	0.0305470494727916	cg16956804	NAKO
0.00714963285014502	0.00406544143531792	0.0802079197377309	211	0.817027207295526	0.0342586909120797	cg00176407	NAKO
-0.00197241330475848	0.00356988622343811	0.581228775025248	211	0.114413560754753	0.0289510391232528	cg18511007	NAKO
-0.003793686988121	0.00598934543490005	0.5272551003896	200	0.834252710022248	0.0435503750345115	cg07042179	NAKO
0.00737254881787742	0.00609007191618852	0.227527358583796	210	0.654239940079918	0.0572476246102631	cg18227092	NAKO
0.00078880169200032	0.00326936997361001	0.809599177728702	211	0.854209732392164	0.0243261989330982	cg05785120	NAKO
-0.00321841490694435	0.00371320099977621	0.387144564310584	211	0.813831303776978	0.0310103691805717	cg16681377	NAKO
0.000860399421305334	0.0046149244056292	0.852301956174323	204	0.0905785981693062	0.0346818304595933	cg18896174	NAKO
0.0063364309445258	0.00510694439886509	0.216189539642354	211	0.227289412075074	0.0402986018881547	cg04500520	NAKO
0.00262080556363115	0.00561247265956505	0.641049139345099	211	0.680990804856682	0.0484313813129871	cg12652753	NAKO
0.00718328472899213	0.00277897443642894	0.0104716221819209	211	0.506202059569216	0.0524810983106872	cg25626999	NAKO
-0.017020969013696	0.00519466869175109	0.00124356220963833	211	0.220392864230666	0.0421226445439599	cg09785869	NAKO
0.000287867532663099	0.00274375729663073	0.916549291540515	211	0.818516356969712	0.0280736808012482	cg04009062	NAKO
0.0016781671107081	0.00166596792594282	0.315028098688031	211	0.0483218691803127	0.0130513166588822	cg14209549	NAKO
0.000695800741210434	0.00352496456082865	0.84372618346475	211	0.857155219229616	0.025184876367804	cg01202950	NAKO
0.00907874054775167	0.00662756271010994	0.172460451345481	194	0.823749146649415	0.0490058178266401	cg22035897	NAKO
0.000373367766495267	0.00205595026625703	0.856082532103911	211	0.0554466415304541	0.0143663307422878	cg23831998	NAKO
-0.00454394653421715	0.00367704880140091	0.218057928421863	208	0.0600239902223404	0.0264327364133347	cg02530971	NAKO
0.00234042218203603	0.00344019737005126	0.497111161013327	211	0.801816774489934	0.0312886606638498	cg24881910	NAKO
0.000432179457365188	0.00132218737983133	0.744119049619837	211	0.0477073343185649	0.0102634344080331	cg14006005	NAKO
-0.00497875253842651	0.0027062603977282	0.0673300559712001	211	0.847492450207896	0.0231105121692203	cg27226564	NAKO
0.00420589268073323	0.00331592597755185	0.206170299770862	211	0.841371699881044	0.0241146637988409	cg21211321	NAKO
-0.00651021132059595	0.00400281394222347	0.105477653125059	211	0.208985730791033	0.0354302262710855	cg24094513	NAKO
0.0024460563113023	0.00251260544247825	0.331504026090035	211	0.918084284131664	0.0198791760052676	cg13011204	NAKO
-0.00498486177103706	0.00306466686499209	0.105445650905292	211	0.827321947103304	0.0232492189602923	cg05888894	NAKO
0.00387317626752583	0.00659898786202693	0.557926340296889	211	0.870833841566894	0.0468206911308694	cg14645124	NAKO
0.00166775053467804	0.00209488227123797	0.426937917736671	211	0.858062258902105	0.0150857363625379	cg13392848	NAKO
-0.00235052333382753	0.00241446433040597	0.331502228643902	211	0.825218617990673	0.030074409661222	cg15032621	NAKO
-0.00548341699952048	0.00954976556951683	0.566501762476515	210	0.704841411231444	0.0697680489673918	cg08098256	NAKO
-0.00321909927706318	0.00280092938384451	0.251841296365832	211	0.800587736665967	0.0398486768107445	cg11400153	NAKO
-0.00281506061454152	0.00250049946447879	0.261634126186524	211	0.103233750810751	0.0189349536978464	cg18128164	NAKO
-0.000859759865596479	0.00354168816143471	0.808450923009963	211	0.896061629779291	0.028563866813913	cg23623569	NAKO
0.00442225133063897	0.00416119594004498	0.289216169594154	211	0.767674851765865	0.0337559392043862	cg27309868	NAKO
-0.0106065964732455	0.00562434216144969	0.0608035161453201	211	0.22063376629952	0.0427393194614032	cg03445516	NAKO
-0.00117773225892256	0.00222850044190157	0.597762719957074	211	0.858269566448888	0.0194703563156763	cg11191464	NAKO
0.00627892177882299	0.00808510897630131	0.438333884466991	211	0.512327938480501	0.0571416768764939	cg20445254	NAKO
0.00550547872545074	0.00469662835676236	0.242584450253805	205	0.119132098233109	0.0386352969066489	cg07460778	NAKO
-0.00312035126577874	0.00420575765044209	0.459026237901047	211	0.79755867353078	0.0300369329356682	cg13335665	NAKO
-0.000653465361134283	0.00569469729908629	0.908763982184445	207	0.884840401447381	0.0464606388488403	cg15066599	NAKO
-2.71732579858803e-05	0.00733469611777072	0.997047826590235	211	0.334315249656087	0.0529545708857665	cg04284122	NAKO
-0.00541752900768081	0.00423500116456363	0.202337132688662	211	0.648192324871041	0.0351841608317342	cg26305756	NAKO
0.00300474842322748	0.00178930297072788	0.0946981911117699	211	0.888438148170056	0.0132358346054635	cg01285676	NAKO
0.00233321030769822	0.00316117686700987	0.461351443978157	211	0.815748505076725	0.0313465779950294	cg02747789	NAKO
-0.00375573172056031	0.00199279575102986	0.0609640803182411	211	0.869948832664822	0.0150382569747815	cg15821214	NAKO
-0.00130653113082275	0.00276925178029729	0.63759751724609	211	0.824557652386739	0.0204086876922895	cg02198192	NAKO
0.000569853073315768	0.00559325885939067	0.918954928656291	211	0.301861731943752	0.0503369820004204	cg06649737	NAKO
-0.00434419792842974	0.00200605619964315	0.0315602797016195	211	0.0773877814544098	0.0170739797186961	cg22931383	NAKO
0.000627637969505313	0.00350704125961297	0.858150917732088	211	0.815267893377308	0.0319422303689794	cg14969476	NAKO
-0.000128742371904832	0.00199693877075106	0.948662143810497	211	0.849309601986039	0.0149627229249424	cg20025748	NAKO
0.00173158266535251	0.00347483027623692	0.618819033307444	211	0.846978917454566	0.0273646647202319	cg17879076	NAKO
0.000110820981731402	0.00410942886050901	0.978513241851436	211	0.370697890369825	0.0536476404415695	cg26405097	NAKO
-0.00788161316192389	0.00518004854139153	0.129746123662335	211	0.551915932179252	0.0401599326035974	cg14646998	NAKO
-0.010698853456997	0.0113292368273706	0.346155436452135	211	0.620091044041385	0.0787886199069966	cg19781472	NAKO
-0.00381094973966215	0.00397007356246577	0.338284607297463	211	0.849443692672738	0.0288355197803887	cg20389063	NAKO
-0.00149579670408327	0.00772299791570289	0.84665042076709	191	0.134468943428963	0.0617063779746901	cg10038504	NAKO
-0.00610331708579765	0.00683681122568404	0.373182749649723	199	0.794682800232011	0.0494373675652392	cg24408907	NAKO
0.00367361986366168	0.00499945901410526	0.46334193300168	211	0.909682261709524	0.0362031211872944	cg17975314	NAKO
-0.00458096627351209	0.00252106713917908	0.0707408812943813	211	0.0483543875401082	0.0181808835637689	cg05890541	NAKO
0.00119893218574375	0.00239120905101232	0.616661096921086	211	0.892868457069141	0.0167657179553909	cg05958729	NAKO
-0.0002181286925599	0.0030111644710822	0.942326015823021	211	0.877576539568459	0.0220416669832211	cg01315447	NAKO
-0.00382210831470085	0.00193340306907571	0.0494644401336807	211	0.0691551165609604	0.0172205809023787	cg17796043	NAKO
-0.00171044704407723	0.00421016969819278	0.684992963060526	211	0.857408024117006	0.0297491238562144	cg02830006	NAKO
-0.0020713574153532	0.00303362989007715	0.495544654745724	211	0.863119907845152	0.0236771086802988	cg27400458	NAKO
-0.00340981409454568	0.002239513173627	0.129486486913394	211	0.887464460391075	0.0172389882940757	cg05540577	NAKO
0.00511705685068417	0.00346670902980183	0.141541806283951	211	0.869316476657346	0.0250105917618072	cg15535166	NAKO
-0.00146653611898051	0.00637853908025687	0.818397078089383	211	0.585811941414664	0.0537853558804644	cg26572207	NAKO
0.00655713226414428	0.00368516344447026	0.0767428296371112	211	0.807430662811116	0.0279542291437423	cg05187154	NAKO
0.000478306462463909	0.00304598898357624	0.875385013156708	211	0.861135010224446	0.0260626084337916	cg11916065	NAKO
-0.00247939881941856	0.00207534933902909	0.233659301324559	211	0.0581462038034257	0.0165403782823305	cg15852141	NAKO
-0.00305363677324509	0.00330260339584286	0.356308961975809	211	0.763240445364919	0.0289141297230787	cg18329758	NAKO
-0.00721296916115807	0.003886384499111	0.0649683238755341	211	0.123501996035002	0.0330319992264133	cg04415168	NAKO
0.00150981091545725	0.00153617134280846	0.326903961594216	211	0.0600605635817858	0.0109769041036576	cg17050643	NAKO
-0.00204535231513648	0.00211294860856778	0.334239164440525	211	0.0832258240729435	0.0189308789403358	cg15816817	NAKO
0.00214211920877928	0.00281504414638321	0.447603719277847	211	0.832789299777809	0.0233488625388889	cg02852651	NAKO
-0.00350462997819417	0.0021558078823788	0.105635137529641	211	0.075801753132972	0.0163505284398258	cg16703647	NAKO
-0.0043048059534998	0.00375367556981036	0.252859501997052	211	0.104074410682024	0.0290285132812542	cg04072323	NAKO
-0.00190555389935152	0.00378493936764351	0.615211307531517	211	0.872421578383396	0.0277574991069795	cg27109989	NAKO
-0.00139127700398824	0.00213041278807439	0.51448995414792	211	0.874585422160804	0.0149945592325646	cg27282505	NAKO
-0.002426998209848	0.00380439078881025	0.524260710282065	210	0.830241563794654	0.0336346109039948	cg23430560	NAKO
0.00372497691521932	0.00778863019321157	0.633002126817269	211	0.313126645608593	0.0684397195480985	cg12999267	NAKO
-0.00024084150471119	0.00280253555170292	0.931604669615894	211	0.87476860207585	0.0193660511616391	cg27085107	NAKO
-8.3354190609027e-05	0.00128458302594294	0.948329543634845	211	0.0409204545351947	0.0108174465939926	cg05817552	NAKO
-0.00226446860119768	0.0027539377900625	0.411929993697052	211	0.79683413464349	0.0235428755606385	cg08778580	NAKO
0.00518847128042584	0.00257899210407519	0.0456150903012511	211	0.818448087903447	0.0214135809224576	cg16731907	NAKO
0.00273114436721273	0.00412348078626155	0.508535677249822	211	0.867261104312013	0.0303167950744334	cg12099313	NAKO
0.000862049742246309	0.00450081399141937	0.848308127972164	211	0.880208602832975	0.0353217923491398	cg05690388	NAKO
0.00154574066642832	0.00310951729833998	0.619678622909306	211	0.85931902683597	0.0224879157445301	cg18345229	NAKO
-0.00374272755214062	0.00820872946007466	0.648937020453983	211	0.573903966233668	0.058156781276407	cg20083442	NAKO
-0.000252218732182819	0.00336139963972041	0.940264704714266	211	0.669019558261237	0.0280020719406993	cg16693881	NAKO
0.00740852573306594	0.00545931395219653	0.176336144773007	211	0.799148844187544	0.039579550967778	cg22433802	NAKO
0.0026147452521032	0.00362076355015148	0.471065527116566	211	0.807725487878855	0.0301826568585946	cg26442256	NAKO
-0.00124777252013087	0.00250905083523609	0.619531730432734	211	0.0584258356451439	0.0194611188282876	cg16071772	NAKO
-8.81696187349348e-05	0.00250448433008056	0.971952525675128	211	0.866762174944489	0.0174391429741255	cg19628053	NAKO
-0.000328572317731803	0.00641051608987898	0.95917462745299	211	0.189874840284699	0.0458049333538598	cg10168894	NAKO
0.00249730992367858	0.00584532019010212	0.669681463513525	211	0.569646942273304	0.0425319782301842	cg23562538	NAKO
0.000877588776830737	0.00575052497677963	0.87886347163162	211	0.866791113072563	0.0458060740971112	cg15953070	NAKO
0.00324211294376057	0.00463524111379506	0.485105218093478	211	0.743586654433764	0.0328596485082554	cg01674000	NAKO
0.00500029031101014	0.00345655045536692	0.149610890395245	211	0.0568889639024033	0.0248564536236616	cg12989020	NAKO
0.0026252952440923	0.00294090682655894	0.37312766571871	211	0.880045943730892	0.0209341704804205	cg06149204	NAKO
0.0039248683310772	0.00405698282222284	0.334530980057406	210	0.803190166899968	0.0302171157034575	cg00321129	NAKO
-0.00117767903606854	0.00627118976834387	0.851236009378916	210	0.709183980360795	0.0465272041183415	cg07005706	NAKO
-0.0013915290254509	0.00191425931876982	0.468141723692747	211	0.0848993378344879	0.0158830160209124	cg08584627	NAKO
0.00645358627802211	0.00336777345973906	0.0567922586556055	211	0.761375655011296	0.0259177838663981	cg06586971	NAKO
-0.00159578985446967	0.00202433508196009	0.431476628611159	211	0.871064873811641	0.0160667482779078	cg21594327	NAKO
0.00222379670624008	0.0048631642520258	0.647983422267443	211	0.249199786966071	0.0384379121984622	cg19134374	NAKO
-0.00153117614044916	0.0025139437193282	0.543184745997843	211	0.787490492346907	0.0250414580161771	cg14950134	NAKO
0.00472602042935727	0.0050388187079269	0.349444571115351	211	0.479834523211902	0.0600883843606896	cg13759797	NAKO
-0.00112109885357441	0.00484755205952998	0.817346659786498	211	0.240575940230898	0.0419277488827363	cg01591938	NAKO
-0.00188068217428497	0.00155374812904624	0.22758427898495	211	0.0706485984421596	0.013689421487603	cg14548597	NAKO
0.00163443768610105	0.00364277250020551	0.654160994090159	211	0.0703469826682018	0.0281800511198188	cg10517290	NAKO
0.00475550529911197	0.00438003446591228	0.278941815692276	211	0.761143338744059	0.0333530105488112	cg13022387	NAKO
-0.00529391598530394	0.00569348589148609	0.353638052757144	207	0.819495999628354	0.0461735600378329	cg00746248	NAKO
0.000212331393041964	0.00580107450534292	0.970840311892433	208	0.838733446741676	0.0412030527476622	cg17988641	NAKO
0.00168555481915923	0.00159256956460633	0.291188380803544	211	0.0500271344827059	0.0118980340872083	cg02694955	NAKO
-0.000466036348652905	0.0021881986631341	0.831567260582787	211	0.0856196034560643	0.0176313146429599	cg16787065	NAKO
0.00034059498691385	0.0030967058340868	0.912533990381592	210	0.830470403211548	0.0232374286150896	cg18697991	NAKO
-0.000293167034297382	0.00149073574203089	0.844298979917145	211	0.0581733742168099	0.0110987299257156	cg13576479	NAKO
0.00485600970375597	0.0069638719949888	0.486541956553027	189	0.824544517071971	0.0487461305807926	cg22838357	NAKO
0.0015879829365431	0.00597494183088126	0.790698593639496	208	0.866620237185617	0.04399173116657	cg24908618	NAKO
0.00537429612305879	0.00509113575255775	0.292448728095339	211	0.724536585402226	0.0408577496811319	cg02877451	NAKO
0.000599252356143491	0.00160006666522247	0.708426582697163	211	0.0530880385070603	0.0158339027085495	cg10892454	NAKO
-0.00156281252471004	0.00367856041083638	0.671419158093733	211	0.801318266269166	0.0301814734110441	cg15272467	NAKO
0.00336209190332181	0.00297358604203543	0.259590170388582	211	0.900037703316434	0.0218101261274285	cg11076970	NAKO
-0.000160513348819918	0.0048537054962923	0.973652376447963	211	0.688965294229441	0.0434816255638304	cg05622566	NAKO
-0.00251045999882999	0.00194009308411369	0.197199525592565	211	0.0756564546168711	0.0145233144638334	cg15257376	NAKO
0.00169927787775732	0.00789711213045274	0.829871488854549	197	0.832105840890287	0.0640248011984966	cg13409174	NAKO
-0.000169337122634438	0.0073325968957156	0.981601363152111	194	0.86361904975142	0.0510509238013027	cg02446319	NAKO
0.000909811311479906	0.00159591821440916	0.569275315497631	211	0.0348993691178895	0.0117794337092832	cg22403971	NAKO
0.00245726899237317	0.00598856771808747	0.682016814646701	211	0.508031145949541	0.0722616976232661	cg09633152	NAKO
0.00109276420094733	0.00277261510400376	0.693917485463376	211	0.643246358606012	0.0369022266397018	cg10989328	NAKO
-0.0074541311320548	0.00307359372967477	0.0162103203792001	211	0.669902321184381	0.0291225267762078	cg08398371	NAKO
-7.82045625210213e-06	0.0035949783200476	0.998266520352326	211	0.770510594064894	0.0307215092775449	cg15865637	NAKO
0.00120229838717779	0.00290912070701026	0.679851322918607	211	0.724509175570845	0.0407600056683612	cg04254083	NAKO
0.00875167812500287	0.00625613879691538	0.163433144371473	211	0.862910819546372	0.0503857979156977	cg16949673	NAKO
-0.00486554656260404	0.00222600432406896	0.0300231703194382	211	0.107501379968181	0.0213208803281996	cg07552544	NAKO
-0.00173249713073791	0.0030384229355935	0.569201032915233	211	0.809134345580828	0.0206367276563963	cg25431820	NAKO
0.00432813657478373	0.00302541353227375	0.154147262188701	211	0.823976117130933	0.0237323223523746	cg14278345	NAKO
0.00932527678115476	0.00592868920417616	0.117361445450458	211	0.649352582715094	0.0503736809843549	cg14138047	NAKO
-0.00389460809294991	0.00243279922844495	0.111023343762317	211	0.888722695604116	0.0172541553171382	cg13862271	NAKO
0.00051351561879431	0.00202795992218992	0.800366641238205	211	0.0387345406012631	0.015147921777666	cg06122933	NAKO
-0.0019708509092332	0.00481656542785241	0.682872028266177	204	0.737617337194244	0.0352330009842316	cg26351416	NAKO
0.00260492466468479	0.00278034617562302	0.34997147576522	210	0.0751674934135706	0.0211892368202563	cg22544563	NAKO
0.00184491094860886	0.00251087478969402	0.463363371490504	211	0.790089995963659	0.0202985172993131	cg13526518	NAKO
-0.00204560923373278	0.00351516551326869	0.561280450140898	211	0.753123538177248	0.0453798223632897	cg27057797	NAKO
-0.00212343423880438	0.00294263772316935	0.471399177982176	211	0.0918240366989361	0.0224925572637198	cg27175819	NAKO
-0.00402000434472452	0.00244924237762543	0.102341689951426	211	0.855932191045939	0.0178408385288255	cg16362974	NAKO
0.00215855397423112	0.00244762579554149	0.378918255665326	211	0.864163237254916	0.0183501587894764	cg18477664	NAKO
0.000726707286690033	0.00149671753503728	0.627842664779709	211	0.0512251143846324	0.0128613362153606	cg11184340	NAKO
-0.0128322300665908	0.0111801811007176	0.252471398000704	211	0.49538547274071	0.0804144407394134	cg09000805	NAKO
0.00258027443272574	0.00327196919040673	0.431303588613558	211	0.880080276937927	0.0232890519164559	cg01739737	NAKO
5.53498280334391e-05	0.00453359181972284	0.990271490847376	211	0.85479688866426	0.0338737925980642	cg25219415	NAKO
-0.00201105942900715	0.00201500756544734	0.319496509800932	211	0.846761201888911	0.0147285440454759	cg24744210	NAKO
0.00382211505925484	0.00332998901843585	0.252463062748228	211	0.804714149130028	0.0314551568199201	cg00666360	NAKO
0.00236482717980278	0.00327715101358725	0.47139822355648	211	0.839050760083918	0.0234108048607367	cg26207409	NAKO
-0.00580916447094802	0.0072639154571727	0.42494582680253	192	0.797356694315584	0.0673936953475722	cg20028646	NAKO
0.00342546809361799	0.0101779190872768	0.736811442746452	211	0.685043288142961	0.0845437519271872	cg12944192	NAKO
-0.00404775567894638	0.00474628369066843	0.394801904338101	211	0.785844185537573	0.0351228369267389	cg26036406	NAKO
0.000684016705137343	0.005825694221802	0.906653021441978	211	0.668766461489778	0.0473610471784475	cg11875987	NAKO
0.00433967212893026	0.00262170907904202	0.0994754645444512	211	0.845794437859148	0.0228599802620039	cg07612416	NAKO
0.00150556997951253	0.00631725458205845	0.811881934176919	208	0.833297793863129	0.0559257836227541	cg05275589	NAKO
-0.000828729461281193	0.00317888165509724	0.794600173806512	211	0.864431908101547	0.0225090892179287	cg18736183	NAKO
0.0034820726715732	0.00389591587067964	0.372543983625827	211	0.808383540510486	0.0323584743032676	cg11938080	NAKO
-0.000631356334652575	0.00370374199181578	0.864824386337114	208	0.653729057132773	0.0439656541846923	cg06933777	NAKO
-0.00189768563735497	0.00207598345354945	0.361785816216409	211	0.857961070140415	0.0196513206409818	cg08649436	NAKO
0.00101586032063797	0.00468270655231743	0.828482910748139	211	0.284343002630692	0.0364287440135677	cg00327735	NAKO
-0.00620771932901041	0.00424739724519903	0.145486565366462	210	0.150596217759792	0.0380574280056505	cg19777470	NAKO
0.000743032650726182	0.00494120198277439	0.880624290233159	211	0.778151337037338	0.0411690323092679	cg08301035	NAKO
-0.00376986521388428	0.00282760971952679	0.184026579774311	209	0.0717700642491647	0.0199008928198028	cg03852963	NAKO
-0.000804129369336756	0.00294561403763625	0.785148176570527	211	0.886106963099723	0.0219375959064858	cg17244176	NAKO
0.00318215050645973	0.00200973988654942	0.114958915768228	211	0.863660686698134	0.0159759606027822	cg04169830	NAKO
0.00465200514532403	0.00300723813902253	0.123500036423574	211	0.795246162639071	0.021661385618173	cg25115145	NAKO
0.00199995400517017	0.00594782523605014	0.737076477477413	195	0.832549132831008	0.0437040422836362	cg25993238	NAKO
-0.00138240921450009	0.00309649714989541	0.65577271258333	211	0.880958283948667	0.0222613504615974	cg10487414	NAKO
-0.00725708617656147	0.00533469596560317	0.175287707902537	211	0.691387087192075	0.0423266967337898	cg15256480	NAKO
-0.000195627102083762	0.0062701404310503	0.975142112720717	211	0.733237475692875	0.0550444103128355	cg16760684	NAKO
-0.00139106908280936	0.00908153387373898	0.878418216334761	211	0.755352349259354	0.0653653655315747	cg25477905	NAKO
-0.00187762420778808	0.00368230895189823	0.610698291968434	210	0.854989047658317	0.025543660111888	cg14317086	NAKO
-0.00236660711358404	0.00382994162552503	0.537347419748857	211	0.873632317290297	0.0270489048691854	cg12013404	NAKO
0.00925243293691465	0.0052416715682461	0.0791007179523568	211	0.80133279294679	0.0381190729171138	cg09608199	NAKO
-0.00529942518989201	0.00288732068406945	0.0679676936168939	211	0.770863823748621	0.030323976960068	cg02161940	NAKO
-0.000803307903642406	0.00315209539463145	0.799108410634238	211	0.814750400539957	0.0245677470296862	cg12477065	NAKO
7.83045875914045e-05	0.00786119776224114	0.992064164486175	186	0.584927962886511	0.069291014646713	cg07826657	NAKO
-0.00185968783852207	0.00147074327701284	0.207576180582237	211	0.0392995839530969	0.0110960083105641	cg04584781	NAKO
0.0037902050569628	0.00202045620838047	0.0621611319365645	211	0.893039523934589	0.0147291893745921	cg15163306	NAKO
0.00137532505821203	0.00265664569734745	0.605259761474096	211	0.80949986942675	0.0234574266577931	cg17179826	NAKO
0.00195896467372628	0.00166729430286247	0.241452892599071	211	0.0550366345736151	0.0125662064285412	cg13710703	NAKO
-0.000694962965128784	0.00231471589276716	0.764316342182326	211	0.839854207257682	0.0195229209943216	cg01412803	NAKO
0.000906184557372639	0.00247615255715084	0.714788090624395	211	0.863902673214514	0.018488844005442	cg23105820	NAKO
-0.00397722025067621	0.00721590005066348	0.58214501993006	211	0.632760716864146	0.0520149255242657	cg26279525	NAKO
6.74446754638103e-05	0.00926978602113843	0.994202278031256	211	0.678811896919325	0.0643487245933321	cg13696505	NAKO
0.000945696110397592	0.00176229478057708	0.592136533396546	211	0.897973160396696	0.0130993281688895	cg26772810	NAKO
0.00309036497543573	0.00228276286019661	0.177372676787941	211	0.812713366219681	0.0214795466057179	cg12038708	NAKO
-0.00667035484391152	0.00362540043142987	0.0675072439709697	188	0.083836776280108	0.0282527017624232	cg09258150	NAKO
-0.00383381732495549	0.00541529085808715	0.479814522670702	211	0.457202859804481	0.0823239787313816	cg19470726	NAKO
-0.00289824556507667	0.00334314389126771	0.387050145853569	211	0.858422224367927	0.0236450036246588	cg02018796	NAKO
0.00400116165463421	0.00214957334330071	0.0641962501567494	211	0.886119774431794	0.0153211385203181	cg12609498	NAKO
0.00178215717507255	0.00206993321513618	0.39031016113401	211	0.864343159404622	0.0155689922695003	cg15696968	NAKO
-0.00332289814761199	0.00308729634205279	0.283116968301681	211	0.838854019962891	0.0230187553101182	cg02913568	NAKO
-0.00868517879705239	0.00387223411010387	0.0260262069239746	211	0.739593559674463	0.0312911392710516	cg20282636	NAKO
0.00395068283129542	0.00665584730494296	0.55352763446265	201	0.803011253711721	0.0552089108855597	cg07966482	NAKO
-0.00135700958325891	0.00349028386418398	0.697851003091177	211	0.186380160724355	0.0493090640047672	cg06026160	NAKO
-0.00580139643359641	0.00862504857435188	0.501984136020571	211	0.402203094797615	0.0690998477210501	cg15648389	NAKO
0.00257217279139636	0.0035640834574908	0.471347937823979	211	0.847982116948088	0.0263663311488537	cg06947381	NAKO
0.00731449898933763	0.00501917830250487	0.146639296242838	211	0.851707108568699	0.0373141155176758	cg06566847	NAKO
-0.00284445691036644	0.00693338491923349	0.682081016942153	206	0.640530816234757	0.0752676089402771	cg01395130	NAKO
-0.000482035349879294	0.00270202223365912	0.858595624970063	211	0.845365874366271	0.0199337068955651	cg25653839	NAKO
-0.00222879062934963	0.00418455822424797	0.594901205935181	211	0.667576813901398	0.0673019536567202	cg18810506	NAKO
0.00677529438468609	0.00566301680399052	0.233011598998738	208	0.808436056718365	0.0416192158635625	cg13838713	NAKO
-0.00847734065743584	0.00304128514929726	0.0058385525792496	211	0.114116089297764	0.0357441118976301	cg03251079	NAKO
-0.0147043821282324	0.00455009070401877	0.00145570484232008	202	0.258623191584023	0.0357560312898378	cg03061960	NAKO
-0.0080751508267868	0.00549130580372459	0.143028976390321	211	0.467021344031582	0.059612856024305	cg00390511	NAKO
0.000207851810863801	0.00542912061655961	0.969499920366686	211	0.829122119515679	0.0450366204303103	cg25554986	NAKO
-0.000416882803949674	0.00360416034253506	0.908035400443956	211	0.85317715797945	0.0257830534055647	cg20374317	NAKO
0.00269841808599372	0.0038187771787117	0.480647146864556	211	0.708791935518058	0.0314094718443131	cg23120725	NAKO
0.00375523818513908	0.00574321417485507	0.513974554592654	211	0.847717102997041	0.0415595567969534	cg26150142	NAKO
0.00240152969966014	0.00554955746296458	0.665680031869991	211	0.364994121892608	0.0722067226766407	cg21368651	NAKO
0.00567811631369427	0.00682714514738371	0.406719904332967	190	0.246370065243385	0.0647314486166495	cg12482123	NAKO
-0.000529119742063882	0.00256617570766367	0.836857623905376	211	0.620048120704659	0.0457072705492205	cg21792330	NAKO
0.00794231864589543	0.0057432348812384	0.168310140105127	207	0.817903849958518	0.0414285412714828	cg09049978	NAKO
0.00615838479739466	0.00439883889164178	0.163101597268527	211	0.704088393776492	0.0385974740100177	cg03302009	NAKO
-0.00176260882408464	0.00320805344006823	0.583337334385398	211	0.0589965035522461	0.025724916216783	cg17109273	NAKO
0.000823453111375079	0.00267907722540746	0.758893991249879	211	0.113171327766882	0.022083674854183	cg12825577	NAKO
-0.00581017083912802	0.00278518065132897	0.038270239397017	211	0.0881454229110936	0.0252563453397355	cg19267596	NAKO
-0.00268367995765068	0.00282523091933606	0.343340101316044	211	0.081998663963178	0.0199520631185194	cg04096472	NAKO
0.00231063519806997	0.00549754559416787	0.674731650206903	209	0.841423260381679	0.0496317253289424	cg03675477	NAKO
0.00218558401106746	0.00466197559167332	0.639728632664312	211	0.867994134279434	0.0333576353995791	cg23296652	NAKO
-0.00292534151082147	0.00343876565154668	0.395982045814044	211	0.854272166533867	0.0239563961835295	cg27260597	NAKO
0.00375457931928181	0.00209629726989011	0.0748357715905065	211	0.0456655459346558	0.0148675620638203	cg18905676	NAKO
0.00174052193863899	0.00270167705630934	0.520178443968159	211	0.867711524659282	0.0193536629201685	cg13735610	NAKO
-0.00267651045773709	0.00457030550095125	0.558800972331984	211	0.258318852168109	0.0449670508754795	cg15504461	NAKO
0.00359155614017178	0.00283138075515343	0.206138027022638	211	0.850986782662923	0.023305454725524	cg11363290	NAKO
-0.0043460852905194	0.00355436583624808	0.222916809136111	209	0.893773149618181	0.0251376603196641	cg27665123	NAKO
-0.000601018508213302	0.00264192660549542	0.82027913484958	211	0.573633948462634	0.03598271983388	cg11717907	NAKO
0.000876619832881189	0.00345738600548236	0.800110440304942	211	0.861631531312763	0.0280479688215428	cg06496084	NAKO
-0.000784536413562471	0.00135273925200524	0.562610222043648	211	0.0555118402786313	0.0103472267859699	cg00977164	NAKO
-0.000990992465358059	0.00284161941698898	0.72765914856933	211	0.893792040672885	0.0200422691256533	cg16918683	NAKO
-0.0031846151729126	0.00223345481687338	0.155504869222076	211	0.907921943301207	0.0157959104938358	cg00062776	NAKO
-0.00299158521887758	0.00238196291114628	0.210643051537327	211	0.855324616678736	0.0251670207692209	cg27551007	NAKO
-0.000450189874813454	0.00230605814882692	0.845423573783225	211	0.808104504989795	0.0176944889117404	cg05647567	NAKO
0.00190709048518068	0.00246053117568092	0.439235577257342	211	0.805708643719154	0.0267666335122732	cg12081704	NAKO
0.00586570652993988	0.00516380398737729	0.257381086665951	211	0.53058977053092	0.0456586458295708	cg16451155	NAKO
0.000797967027362428	0.00401032171107741	0.842487027263904	211	0.623590571705552	0.0360391261894276	cg17349289	NAKO
0.0113418499431673	0.00389575535489551	0.00401799377701564	211	0.105895802805583	0.032711087351904	cg07222015	NAKO
-0.00139193510743038	0.00260986708697106	0.594408616651144	211	0.881956231125544	0.0186192136581355	cg22200903	NAKO
0.00281147988710944	0.00415624134804852	0.499558004667518	211	0.84828177992242	0.0312682750510212	cg16171587	NAKO
0.000855677672746076	0.00268055271125416	0.749903756155627	211	0.863459659974394	0.0192735319108411	cg25334112	NAKO
0.00144756575703611	0.00261283809458726	0.580199607807099	211	0.837424732920719	0.022117041052402	cg07830828	NAKO
0.00123741890394396	0.0023393744080034	0.597439691383586	211	0.88447974507693	0.0160278329479835	cg24496609	NAKO
0.00111701252703438	0.00596375526772548	0.851620008847996	211	0.417893798750514	0.0463391429870543	cg14593306	NAKO
-0.000185273022247777	0.00388189396867487	0.961982277804962	211	0.235688117574093	0.0370904128112779	cg00399483	NAKO
0.0044805717127835	0.00317868063066485	0.160259640054059	211	0.787023439898371	0.0286403735380159	cg19015997	NAKO
0.00215546115990597	0.00336134045918231	0.52211292340867	211	0.854126604130913	0.0239510567550183	cg26540635	NAKO
0.00276575482500982	0.00244003930881195	0.258401090836749	211	0.858801019100286	0.0172160402644913	cg07263853	NAKO
-0.0068155176711822	0.00348253851562236	0.0517684288455836	211	0.59678436310289	0.0473714079649405	cg00527254	NAKO
-0.00459328647403878	0.0021152845727683	0.0311026819846526	211	0.835895050255756	0.0166155392801687	cg22006408	NAKO
-0.00909909743091194	0.0045865642775586	0.0486744662886263	211	0.162692757999286	0.0341026420398633	cg09651522	NAKO
0.00102975581313151	0.00555631127549715	0.853162179023323	211	0.826491219099183	0.0400676931569945	cg17634045	NAKO
-0.00441652992405238	0.00393798410831488	0.263445538632231	211	0.265733400252885	0.0327601928693535	cg21833837	NAKO
0.00163966480737966	0.00251573941984311	0.515321782069077	211	0.836174933234238	0.0206537349833349	cg11376173	NAKO
3.07432373082852e-05	0.0027978176242993	0.991244021478537	211	0.900926520782015	0.0194542389629717	cg23993073	NAKO
-0.00040836826303159	0.00260165291499162	0.875434887667911	211	0.890725924285115	0.0184009916360032	cg15081901	NAKO
0.00164076759190083	0.00243533773423329	0.501278827316922	211	0.865117280761032	0.0171315983109575	cg03370161	NAKO
0.000434542393456385	0.00146790950191679	0.76752367241593	211	0.0468623927607606	0.0108460635665382	cg27354051	NAKO
0.0011594057481714	0.00213859093431031	0.588344245448575	211	0.0624580485718366	0.0150595656238638	cg04230910	NAKO
0.00427882992704391	0.00538834847310398	0.428108737278671	211	0.527926153304117	0.0495881725815123	cg08650784	NAKO
0.00362921582126789	0.0064656430053174	0.575232211534537	211	0.59332143870101	0.0500344817579121	cg21843015	NAKO
-0.000705774585589026	0.00253583677783702	0.781061475033447	211	0.855205280859767	0.0189784488574747	cg11855117	NAKO
0.00514200431628914	0.00258825238223464	0.0483592324512639	211	0.0805454398762288	0.0188193492610873	cg17088073	NAKO
0.0125760615228387	0.00629503209221266	0.0471674684925354	206	0.764571881283493	0.0476993766007504	cg21261985	NAKO
-0.00340268763320788	0.00533158950808568	0.524084079150628	211	0.445889568959837	0.0453189034535213	cg01336858	NAKO
-0.00236670833430867	0.00497530487800329	0.634826908710331	211	0.511217649000504	0.0450902622052938	cg22512670	NAKO
-0.000345452524933967	0.00164312793783538	0.833699253205499	211	0.04658571974294	0.0123928432875002	cg14629021	NAKO
0.000566783828393187	0.00249828329671784	0.820763017469637	211	0.811499098381496	0.0207463955021868	cg06399118	NAKO
0.00354383615908531	0.00271484751043469	0.193310530525913	211	0.852489447572758	0.0202760534094503	cg07452843	NAKO
0.00494180516735977	0.00496316737780475	0.3206318888509	211	0.810457043152868	0.0382487347487807	cg21717858	NAKO
0.00206558489347628	0.00516756137238057	0.68980146299453	210	0.842035105500282	0.0389605416779756	cg07804621	NAKO
0.0014250770420011	0.00278891139946974	0.609943320618492	211	0.869831884335577	0.0225602283375491	cg15900624	NAKO
-0.00523941652900173	0.00470083211253112	0.266405626027044	211	0.840451719177713	0.0336155163134928	cg10848624	NAKO
0.00131115561586544	0.00265960315807454	0.622574910526438	211	0.0975426972959031	0.0192690509325969	cg11412853	NAKO
0.00168480560374754	0.00232625467864926	0.469776178599995	211	0.828074486891596	0.0174092798095174	cg01919204	NAKO
-0.00332660277961306	0.00337602907301907	0.325668473937112	211	0.150898274694187	0.0275651469899225	cg11432630	NAKO
0.000284715556365754	0.00278614712591766	0.918711104288612	211	0.605810144179222	0.0350187027556143	cg11360845	NAKO
0.0019071820287503	0.00231846007192787	0.411736157860475	211	0.841873155453339	0.0180744258377157	cg13788594	NAKO
0.00211908308237425	0.00561353326650042	0.706216010180684	211	0.797270030796001	0.0398711577624244	cg15716876	NAKO
-0.00016413836828425	0.0018552370053467	0.929591544386227	211	0.0398974621135012	0.0128936417697984	cg04382191	NAKO
-0.00321721775208667	0.00402009396677956	0.424520038165253	211	0.135395848065047	0.0344715504652288	cg15772216	NAKO
0.00145134979686922	0.00305984045136653	0.635800977864821	211	0.437311984319715	0.0599546669009669	cg14531665	NAKO
-0.00338913098389711	0.00300054836690729	0.260072854090695	211	0.878736952646454	0.0242188907241795	cg24031653	NAKO
0.00324704075898657	0.00306645343138283	0.290959192721304	211	0.852673841779049	0.0240445558848332	cg13904134	NAKO
0.000648970758919397	0.00315659044739739	0.837323844782455	211	0.72708808279294	0.0427143170310942	cg01131233	NAKO
-0.00196548007394375	0.00224141284205043	0.381623567088038	211	0.0935021580005808	0.0199236253224159	cg08768517	NAKO
0.000917475202643655	0.00257582430373952	0.722085574625026	211	0.835466572859003	0.0263013856100654	cg23488636	NAKO
-0.00487719139201924	0.00267290031950184	0.0695793738282011	211	0.878970852608437	0.0203908021384539	cg26721247	NAKO
0.00100795337991266	0.00501403319846445	0.840887405822868	211	0.690842066586123	0.038101184267698	cg04205195	NAKO
0.00332884571750737	0.00282147922463656	0.23950799887778	211	0.869183497097062	0.019916590103734	cg16654680	NAKO
-0.00845605116473008	0.00600672645518838	0.160793200060176	211	0.32278463638988	0.047843246433778	cg24892628	NAKO
-0.00129896047724537	0.00193211065167816	0.502187728006136	211	0.0466338922699516	0.0134941580553207	cg27308166	NAKO
-0.00028146586992667	0.00171015077451111	0.86944079544404	211	0.0697782194621208	0.0136273656372564	cg09757107	NAKO
0.00321788494938965	0.00236463869793499	0.175136283338339	211	0.867002747835714	0.0163601890043472	cg19607792	NAKO
-0.000934395274752874	0.00320332247600445	0.770829398647779	211	0.0698549632897265	0.0242351136276724	cg06373032	NAKO
0.00127270233292616	0.0026321732995143	0.62927069697599	211	0.886722916145711	0.0187827670624443	cg23111246	NAKO
-0.00296934209381942	0.0024495637012605	0.226905472346889	211	0.0929314724905176	0.0210243608050224	cg09597470	NAKO
-0.00448946861136749	0.00201408749249269	0.026953171580289	211	0.0383094778010743	0.0143015675252217	cg16130810	NAKO
-6.61348857407367e-05	0.00167967251283394	0.968632746662249	211	0.0695939512585751	0.011977301573383	cg08017248	NAKO
0.00321724624522884	0.00648299336533117	0.620270337610358	211	0.422401409807355	0.0527502929208277	cg07528075	NAKO
0.00414307124305986	0.00393277527504832	0.293428016640496	211	0.827995727452305	0.0312496803178168	cg16045838	NAKO
0.00252322993276294	0.00545735754329092	0.6443431013076	211	0.64381944259094	0.040024052597415	cg25961199	NAKO
-0.000651696338476586	0.00152991329576369	0.670599900388379	211	0.0576280353707105	0.011901536505851	cg02018101	NAKO
0.00110608096878579	0.00155608438960611	0.478051044104694	211	0.0424130444036103	0.0107856074959439	cg10532262	NAKO
-0.00201181456249919	0.00447380179539228	0.653434949148284	211	0.804294915693658	0.0313445335481205	cg18151134	NAKO
-0.000161354003722384	0.00146698086944336	0.912529998403728	211	0.0543023561578318	0.0114158195642578	cg17058777	NAKO
0.0010621688417828	0.00247510086213878	0.668293892198483	211	0.0900810886828808	0.0223935792412086	cg02265177	NAKO
0.00263516010303609	0.00280828487916598	0.349224266887889	211	0.730821835438562	0.0230833189808442	cg11315362	NAKO
0.000161244100538735	0.00307225446783467	0.95819679702504	211	0.892559546082183	0.02110764535456	cg08103098	NAKO
-0.00300092401647163	0.00429461801612991	0.48553214124097	211	0.753637601646596	0.0315961757899672	cg17970727	NAKO
0.0033705094565091	0.00269988310973751	0.21338473848698	211	0.889830037138534	0.0208351873695271	cg22816059	NAKO
-0.00981327816511202	0.00561211220627268	0.0819356787926763	211	0.137526050506758	0.0417105272485866	cg19970699	NAKO
0.00369803616646764	0.00396339807567326	0.351949622268293	211	0.155654205743903	0.0340598596678027	cg20785136	NAKO
0.00569640275711839	0.00333061464384431	0.0887979562931878	211	0.738291147690168	0.0245594160055217	cg01035422	NAKO
0.00142968886498861	0.00276919548709181	0.60624164581054	211	0.85807411080884	0.0219723797274137	cg17558655	NAKO
0.00140749988038972	0.00349846168561305	0.687889455174775	211	0.855938767320773	0.0263985340134694	cg12853551	NAKO
-0.00467289615396088	0.00418565822540489	0.265673004218823	204	0.0482687282261549	0.0300501290552761	cg21158815	NAKO
0.00219562207014078	0.00502606702429919	0.662705691318954	211	0.775800487988436	0.0367903257224784	cg26782150	NAKO
0.00289804037520017	0.00562754294104715	0.607199250305247	197	0.875153827455223	0.0426921677336043	cg18483632	NAKO
-0.00231444905646918	0.0029669007215187	0.436283849219008	211	0.15797923879779	0.0517803251261052	cg11587451	NAKO
0.00593918730701745	0.00326092274455661	0.0700904887979528	211	0.864047927141399	0.0243394282442748	cg01347573	NAKO
0.0114296545123392	0.00579608765134725	0.0500280488596697	211	0.800285857650668	0.0479703712636824	cg05747848	NAKO
0.00315982421026387	0.00323241486210983	0.329511621613993	211	0.813374013523646	0.0255851342291526	cg13563391	NAKO
-0.00463881007430629	0.00326148449707546	0.156536724177848	211	0.860340226526299	0.0230510661388377	cg22114979	NAKO
-0.00360430499630769	0.00355098601240752	0.311362760568217	210	0.0459499121563605	0.0277850781649247	ch.17.4249285F	NAKO
-0.00901751675640659	0.00742209705633104	0.225852179531938	211	0.41542162354301	0.0615166236397184	cg25545391	NAKO
-0.00241726161871356	0.00412875804766127	0.558909047463441	211	0.861159416706979	0.0294958422687601	cg06406532	NAKO
0.00144777539961079	0.00203585465119983	0.477847944885001	211	0.0563367195361274	0.0166037645380181	cg21211866	NAKO
-0.00651821117388988	0.00548280649894563	0.235946100380667	211	0.587987053686181	0.0392722886117672	cg19789115	NAKO
0.00129828261526853	0.00357522359074097	0.716900696004429	210	0.897310713676753	0.0268858499159958	cg17099823	NAKO
-0.000437034874429904	0.00145171374868733	0.763698990054129	211	0.0505750552626942	0.0105343333610057	cg17710617	NAKO
-0.00426513091026813	0.00468018660553094	0.363253857201863	211	0.883583024545406	0.0350252547380334	cg02443506	NAKO
0.0132040135972528	0.00634378012099713	0.0387156830228934	209	0.821503803296185	0.047835016019602	cg18139238	NAKO
0.00791927534485168	0.00384482426776546	0.0407533477339749	211	0.829995146839528	0.0289430952010951	cg03100593	NAKO
0.00431611850736587	0.00230826732420476	0.0630031299742864	211	0.820197859593368	0.0206023526391554	cg18181787	NAKO
-0.00106726334671156	0.00484464028200008	0.825869740200954	211	0.821226033663483	0.03579186375284	cg14554892	NAKO
0.00156146174812857	0.00136936089741078	0.255566165346326	211	0.038911830527175	0.0105871316897513	cg11373810	NAKO
0.00357848080197137	0.00277086754125819	0.198070918603209	211	0.825321700807196	0.0216529752763655	cg10597379	NAKO
0.00272136505136539	0.00193447837499751	0.161087506981391	211	0.872367742252217	0.0163178093363679	cg15609093	NAKO
0.00118081749683903	0.00766506582150608	0.877735880534753	202	0.785061669848986	0.0590374045116486	cg23773105	NAKO
-0.000607588786115833	0.00294626372552016	0.836831493410974	211	0.889559503483257	0.0212599701033629	cg16722764	NAKO
-0.00696988599060415	0.00349064198373799	0.047244813673852	211	0.775695069769696	0.0331219684412946	cg18945877	NAKO
-0.00688412743308185	0.00435949998397315	0.115940072981536	210	0.0774865488754879	0.0326647162097388	cg01067385	NAKO
0.00798723758870535	0.00377801813056219	0.0357746349587181	211	0.893030554909309	0.027947931831586	cg25616264	NAKO
0.000321292936086001	0.00688051232332028	0.962803490744643	210	0.341012953176077	0.0770802475497739	cg15734589	NAKO
0.00153117347673835	0.00278608955857127	0.583237716901665	211	0.0967652028727011	0.0205390916774249	cg02040734	NAKO
0.000792563355729971	0.00278588155311872	0.776334606754362	211	0.861871780446518	0.0204353383054776	cg05157420	NAKO
0.00379412310970408	0.00394437972905163	0.337288011796661	211	0.853177926125756	0.0290400558567315	cg09573237	NAKO
-0.00457294544947163	0.00788460974613482	0.562595118553648	211	0.661633283475241	0.056275172696217	cg11553687	NAKO
0.00103432743091593	0.0027525158245706	0.707492431223804	211	0.881157089240818	0.0209273072245112	cg00096458	NAKO
-0.00125684222381529	0.00545424150380815	0.817996177822782	211	0.274808680775879	0.0438019209954083	cg19354156	NAKO
0.000670407308682921	0.00271248219752209	0.805047215987577	211	0.742066163100442	0.0355125251757642	cg07735013	NAKO
0.00154481547456733	0.00185559366973801	0.406134948533516	211	0.891870052262579	0.0141898159255986	cg01967465	NAKO
-0.00926228143368897	0.00527930354687601	0.0809239142072789	211	0.835018129507001	0.037142431828374	cg23550457	NAKO
0.00801588608780754	0.00824778232245233	0.332312354086676	211	0.780504837632473	0.0597764839496328	cg08632701	NAKO
-0.00118772638501963	0.00212139526241671	0.576207303704934	210	0.048128912894842	0.0159685981555726	cg07197053	NAKO
0.00300061830778118	0.00233423458604523	0.200148193980388	211	0.912032758362666	0.016370616045874	cg06135996	NAKO
-0.000610332686730332	0.00200860580562911	0.761559397763127	211	0.91497011402093	0.0149430235697066	cg12282038	NAKO
0.00400359272900602	0.0031835050930119	0.210038540742267	211	0.667255843592997	0.0257336917755242	cg24008131	NAKO
-0.00413889419390564	0.00422178309805688	0.328120041183634	211	0.863045791451377	0.0308881266427638	cg25678184	NAKO
-0.000294939320282298	0.00113199139948912	0.794715191167593	211	0.0282613014825041	0.00942309616257418	cg12674192	NAKO
0.00223719112674595	0.00326582689102461	0.494138121475918	211	0.672407946609531	0.027081482316732	cg14311710	NAKO
0.0058115398011151	0.00324898924315907	0.0752118480072418	211	0.85301394690162	0.0230787706053856	cg08248790	NAKO
0.00114951983554224	0.00265502537383076	0.665522311542771	211	0.888755871459932	0.0205270175908875	cg20748522	NAKO
-0.00576272711143821	0.0052114193080221	0.270180500230624	211	0.832383319320179	0.0375803212487442	cg23654404	NAKO
-0.000275562090467519	0.00208012189038876	0.894745973700492	211	0.913078351532357	0.0151475805872894	cg13340085	NAKO
0.00192320763383773	0.00391739000939071	0.624020173905641	211	0.875688467881142	0.0315080602027883	cg17653583	NAKO
-0.00351968389286041	0.0040420689980172	0.384954310178522	211	0.654903634117807	0.0294494422746553	cg10625575	NAKO
-0.0025977286631972	0.0050537825816713	0.607822307448352	211	0.819270860267487	0.038610304727635	cg05990420	NAKO
-0.00848932954401932	0.00418823192666504	0.0440291836270294	211	0.775835698460008	0.03041292436568	cg16059175	NAKO
9.46834665904696e-05	0.00567907314283686	0.986715055593179	211	0.421954336947723	0.0492275204643034	cg08426200	NAKO
0.00281294561979702	0.0048270242008318	0.560735252015654	211	0.377787824148671	0.0442933209562969	cg14435807	NAKO
0.00231222509492064	0.00280460857195083	0.4106981897624	211	0.860771818536386	0.0223859487544192	cg14301678	NAKO
0.00135729927560905	0.00347603578712235	0.69661279851918	211	0.788177755534384	0.0244148954586718	cg27159675	NAKO
0.000312401798193309	0.0015575298761694	0.841239825006847	211	0.0603915257490538	0.0119985932424973	cg07141055	NAKO
0.000700140012090189	0.00320200995373293	0.827146379300727	211	0.888299786341553	0.0230790053072684	cg23166288	NAKO
0.00382108966928377	0.0036262929765024	0.293315995770087	211	0.778229517407046	0.0268437895326661	cg22794983	NAKO
-0.00329190726353412	0.00500712891156809	0.511670689263305	211	0.773171669362538	0.0350300517419704	cg08252165	NAKO
0.00386591041257387	0.00208053131242014	0.0646570049950559	211	0.871963115223165	0.0159312589467552	cg20673652	NAKO
0.00236319710550097	0.00591362775273505	0.689876885212015	210	0.123348174664948	0.0429865433656464	cg23713377	NAKO
0.00100302699806575	0.00257187503795994	0.696963424346227	211	0.856673240096398	0.0195837540052738	cg09112054	NAKO
0.00393769287292404	0.00237376442351108	0.0987558003997845	211	0.907025611947358	0.0171298607077051	cg22306690	NAKO
0.00055881044660073	0.00256536529387683	0.827790275232755	211	0.0435264519736409	0.0192579024845076	cg14733989	NAKO
-0.00910236355554243	0.00608382885988995	0.136229445494969	211	0.728017873591726	0.0454981038288267	cg16361867	NAKO
-0.000530988341328243	0.00204334411925757	0.795244066376186	211	0.869721633868509	0.0175296939930579	cg06651508	NAKO
0.000730576272819601	0.00163918184242515	0.656311517087059	211	0.0443251649789545	0.0116524427630893	cg06510642	NAKO
0.00251741078808329	0.00232133504278882	0.279496846658754	211	0.815095586887233	0.0192517753638929	cg02592957	NAKO
-0.000376782349267905	0.00273804080417686	0.890690478469854	211	0.079958199002046	0.0204817851857477	cg12045277	NAKO
0.00880527558474605	0.00460791335841391	0.0574838434500371	211	0.852968692072661	0.0343223741044143	cg01116646	NAKO
-0.00219595432432667	0.00256979052112707	0.393861888666144	211	0.883733575051141	0.0197255039682863	cg25880515	NAKO
-6.81286987372442e-05	0.00316181606175103	0.982831079435782	211	0.80667771340852	0.0251613881589422	cg22743273	NAKO
-0.000878248373976595	0.0021432874209383	0.682426693548371	211	0.813176415337429	0.0175802488349873	cg05006075	NAKO
-0.00176716274417951	0.00292559658483563	0.546522446466534	211	0.791918462042376	0.0213783880746216	cg16709010	NAKO
0.00479738098517412	0.00811955223231668	0.555309779836785	211	0.846547430161193	0.0593067478347008	cg08738713	NAKO
0.0118443859768492	0.00914037142917891	0.19658093503293	209	0.854387881801528	0.0635963451804644	cg01772186	NAKO
0.00135595971698115	0.00175483010740558	0.440634666480326	211	0.0464962895742223	0.0126141820943936	cg12095961	NAKO
-0.00148086016355955	0.00263377243602552	0.57458586290014	211	0.862147832358672	0.0202061214418549	cg15179060	NAKO
0.00423932871537526	0.00326528876797956	0.195717204933096	211	0.707603487658126	0.0259211824280252	cg03550223	NAKO
-0.00132987385684585	0.00544585526661681	0.80733324164722	211	0.700515450662499	0.0384613162331685	cg15078015	NAKO
-0.0020741010510999	0.00381722865180845	0.587507656934699	211	0.693184262156462	0.0297181786697402	cg04572941	NAKO
-0.00938415782059381	0.00635876445950504	0.141666148118254	205	0.786129667311344	0.0467960745993609	cg25042465	NAKO
-7.51039083056669e-05	0.00289061950430481	0.979298311272183	211	0.881607856560262	0.021281741281059	cg22082379	NAKO
-0.00876146315959408	0.00368296919124339	0.0183601161356692	205	0.0506757120103986	0.0272904691698959	cg17689921	NAKO
0.00290167577567775	0.00641688608113993	0.651670869526014	197	0.78370611603118	0.0544885216242452	cg12219334	NAKO
-0.000922100093764533	0.00236592761416925	0.697153070866922	211	0.106390352416723	0.0168360521325479	cg01920232	NAKO
0.00408701221538068	0.00464170630662086	0.379673578767695	211	0.850183600330127	0.0346304449202737	cg16561605	NAKO
-0.000287019588731263	0.00242873345044891	0.906049331367488	211	0.0921701310529772	0.0175134002740697	cg21314106	NAKO
0.00318074922440089	0.00407421116464092	0.435933641146427	209	0.0649350820344825	0.0290533555593912	cg03521600	NAKO
-0.00261882981649028	0.00537035708922794	0.626357396883202	208	0.0563873918753431	0.0372868036617326	cg03690814	NAKO
-0.0104574810842599	0.00744417022177073	0.161675269179636	211	0.51214474832629	0.057561358139299	cg00788760	NAKO
0.000256405874976902	0.00233691507811487	0.912744421933531	211	0.0872072129756553	0.0186024688583964	cg19202058	NAKO
-0.0141733147960494	0.00788533422824386	0.07381503808091	211	0.360403336520344	0.0615495012861023	cg09942045	NAKO
0.000179761913171326	0.00267842794237708	0.946559146994566	211	0.847479825854548	0.0241744437985997	cg17809595	NAKO
0.00767245716382805	0.00635422816235655	0.228849247608389	195	0.837262858127295	0.0466145921921536	cg26990380	NAKO
-0.00144899016362402	0.00275919426936794	0.600075673918026	211	0.878676862359914	0.0208386794690848	cg24748771	NAKO
-0.00410961738388765	0.00708840941732107	0.562748732289549	209	0.613638688769704	0.0593754962677759	cg17675840	NAKO
0.00139974439758882	0.00371907456888641	0.707051770192259	211	0.821121665236608	0.0301796130052465	cg20970380	NAKO
-0.0079966927451297	0.00457385305697794	0.0819853968031823	210	0.829172892952339	0.0322754801948763	cg18659362	NAKO
0.00389855680693919	0.00295493889109879	0.188603884325598	211	0.785928285720092	0.0298061259840883	cg22882450	NAKO
0.00133467654854709	0.00373934659480051	0.721533834323352	210	0.850635056832943	0.0273147980788746	cg05474370	NAKO
0.00265187859091802	0.0045221266027571	0.558273071034977	210	0.833768185755922	0.0324043709517651	cg02659148	NAKO
-0.00715525758865091	0.00393463648907099	0.0705172595441151	211	0.817113454343374	0.0308676831729959	cg07982825	NAKO
0.00549591802606118	0.00192162766908372	0.00469733675207933	211	0.867045742504541	0.0157568182577962	cg04988370	NAKO
0.00123689068579304	0.00256474977912544	0.630158136331936	211	0.0589543188247564	0.0186643455594529	cg13982688	NAKO
0.00336981642420241	0.00252260783778263	0.183156466933561	211	0.868078606973511	0.0187912623514683	cg26223555	NAKO
-0.00111464782296641	0.00481410754396959	0.817139811422739	211	0.654183046262536	0.0403502947002132	cg01397449	NAKO
-0.00151436799032434	0.00277628041924534	0.586056101712258	211	0.0789832882735267	0.031022311958449	cg09457766	NAKO
0.000796988948895046	0.00296202494034148	0.788161099434268	211	0.0392208183707176	0.0230116764859755	ch.5.44854267F	NAKO
0.002775654650659	0.00313040024579514	0.376344914303534	211	0.880566937150423	0.0217116106847856	cg12702941	NAKO
0.00227482874134329	0.00303241694686815	0.454056389176723	211	0.889500992654674	0.0222341981154215	cg10329334	NAKO
0.000528074646294273	0.00196037318503712	0.787926289096663	211	0.876243079735672	0.0185400733541078	cg08526541	NAKO
0.000813307980284996	0.00282615605289428	0.773821633867046	211	0.726078898841613	0.0334742612076521	cg04885749	NAKO
0.00196618020554165	0.00575533443968142	0.733008818039971	206	0.852523315104034	0.0427866070892337	cg10979469	NAKO
-0.0010013369905817	0.00319173277164124	0.754062729699985	211	0.128037529267494	0.0280866764920469	cg06139341	NAKO
-0.000911101155730609	0.0022546321074838	0.686580616588062	211	0.838928384306104	0.0173790081000661	cg10223464	NAKO
-0.00133597814568172	0.00629620278983826	0.832182062828248	211	0.494015836761899	0.0547790581873758	cg21585942	NAKO
0.00122602308449067	0.00373251189960469	0.742907789053305	211	0.688632375326283	0.0332387568793223	cg20141534	NAKO
-0.00105046163974335	0.00192672891673297	0.586235793425161	211	0.0608079330326284	0.0160582717461778	cg25059792	NAKO
0.00729163182546628	0.00757798361504841	0.337134441850162	211	0.888627449910817	0.0531708187149007	cg14933152	NAKO
-0.000558725184441077	0.00673544977062452	0.933978184479815	202	0.684593590595693	0.0504118723501087	cg11761758	NAKO
0.00159389534626374	0.00559515112506564	0.776045419912809	211	0.651964889436723	0.0402529772664593	cg22741626	NAKO
-0.0021239047497817	0.00239318752058242	0.375914123063542	211	0.904875277826206	0.0172737660286707	cg15965474	NAKO
0.0021843383410459	0.00240781782872069	0.365428194965045	211	0.801072215476329	0.0203206543645594	cg24327452	NAKO
-0.00405328508176284	0.00883806682820105	0.647020170305451	211	0.833119207209162	0.0637468360889019	cg11559446	NAKO
-0.000499948399334113	0.00326448321395561	0.878440087532503	211	0.868219383636344	0.0239640475133527	cg05514531	NAKO
-0.000821340587418187	0.00242485655258894	0.735187238191397	211	0.868280668914987	0.0205326910718956	cg01456989	NAKO
0.000720711430188304	0.0025288520041835	0.775950049686866	211	0.891897551440765	0.017997562169747	cg27564137	NAKO
-0.00495253887806606	0.00452905150940053	0.27552127914235	211	0.161717076357646	0.0331542122977106	cg02277530	NAKO
-0.000815681105026687	0.00366666086297636	0.82418954346684	211	0.803900965964668	0.0263741188793393	cg02878578	NAKO
-0.00796732654865945	0.00543866737612315	0.144547448698441	211	0.562056565427889	0.0397384007786772	cg23689227	NAKO
-0.00141993940570543	0.00340273196736665	0.676922485555124	211	0.824818570890209	0.02516302971177	cg09143206	NAKO
0.00898755405017724	0.00727834669021446	0.218441408850227	203	0.757379309040777	0.0552371532444948	cg26432608	NAKO
0.00270438196312874	0.0033497130557999	0.420450070929993	211	0.116636900936031	0.026081806615671	cg24647724	NAKO
0.00109701012168802	0.00361220674417703	0.761683852428033	211	0.835204268331005	0.0271305081177713	cg20961280	NAKO
0.00222418781825792	0.0040396016723399	0.58254097671227	211	0.846492133691149	0.0320082720088077	cg08270832	NAKO
0.000561361509931972	0.00240659910468685	0.815804770850298	211	0.862177963839626	0.0170078872069316	cg00955550	NAKO
-0.00231337901748448	0.00439672313867196	0.599375077177233	211	0.509063046635943	0.0348195174160692	cg05689321	NAKO
0.00835024966798335	0.00350075321763417	0.0180244073324255	211	0.833265862605987	0.0269322834795776	cg03152082	NAKO
-0.000331515790908852	0.0013435395640539	0.805362773381907	211	0.0470911275326664	0.00978808062707928	cg05200380	NAKO
-0.00319929194101208	0.00202585561841477	0.11590406743464	211	0.0709136747096043	0.0186562108442223	cg19957905	NAKO
-0.00352737122276156	0.00377278406293366	0.350969490382143	211	0.689940055036859	0.028832501285632	cg11516720	NAKO
0.010602007565784	0.00887828448251964	0.233900036994051	207	0.41252868564436	0.0662235090653551	cg04357717	NAKO
-0.000635986826645526	0.00636956111622943	0.920577503955908	194	0.792200644119928	0.0516958230376717	cg04180085	NAKO
-0.00190866959157348	0.0026162242216281	0.466539965315154	211	0.841995496672865	0.0189061322902896	cg18568731	NAKO
0.00123997020597881	0.00243486237387317	0.611148025279332	211	0.897799620526278	0.0169195579738463	cg15886213	NAKO
-0.00272505984928985	0.00356420586399557	0.445456048563153	211	0.657871401554946	0.0359328975932189	cg11933267	NAKO
0.00385286232660411	0.00244418165994683	0.116568294289405	211	0.854860405444847	0.0199755862058996	cg01559241	NAKO
0.00333192544717298	0.00504273743977233	0.509560527979024	211	0.869771485484412	0.037750860776101	cg14198080	NAKO
0.00345983282630659	0.00406058079071757	0.395229521664951	211	0.848057762140146	0.0304034784444658	cg19251310	NAKO
-0.00539748539759049	0.00363351928560248	0.139034110118052	211	0.0678843984244967	0.0453405960749886	cg03698447	NAKO
0.00229239855572202	0.002648169338755	0.387743664901955	211	0.0781692683667825	0.0186272968926536	cg00930230	NAKO
-0.00627561879823271	0.0045747547816442	0.171712060337286	210	0.738696928643839	0.0331127457607483	cg16733419	NAKO
-0.000565358730229802	0.00410795705865555	0.890678579472564	211	0.763922466423407	0.0339909665681834	cg25429446	NAKO
-0.000990751230987425	0.00610451427733937	0.871239142497334	211	0.778992144309246	0.0428487652800594	cg02636201	NAKO
-0.00303356347031239	0.00221965551271013	0.173298643176038	211	0.0778011901087952	0.0193510300791689	cg03066979	NAKO
-0.00154989226029995	0.00344584718620135	0.653364659816154	211	0.736045842583094	0.0330902367287268	cg21965697	NAKO
-0.0111311281847709	0.00510468362291496	0.0304121885370139	211	0.254392411641487	0.039320770310097	cg09834179	NAKO
-0.000173222548853695	0.0033116287934729	0.958337336602024	211	0.891494281225004	0.0237400974794117	cg07622457	NAKO
0.0124647605853385	0.00641438218202465	0.0535032035484626	201	0.840097384434378	0.0494371990104572	cg05772560	NAKO
0.00266337745423123	0.00321655894259679	0.408671003745325	211	0.711743540317296	0.0314864885444796	cg01813215	NAKO
-0.000947513327777158	0.00225229436361976	0.674446141809879	211	0.895192240393526	0.0173985395705569	cg06288127	NAKO
-0.000338940382986116	0.00193946190847537	0.861449527264628	211	0.0559489895498161	0.0143789194165863	cg06839213	NAKO
0.000875174923214826	0.00165641859036177	0.597854640262129	211	0.0736006741925723	0.0160486997248786	cg18194292	NAKO
-0.00465791303790402	0.0128194325582342	0.716738655369156	211	0.409536511153902	0.107724752366521	cg10880928	NAKO
-0.00189328165395578	0.00349997810690272	0.589165647770674	211	0.822273343228045	0.0296292967127691	cg11082447	NAKO
-0.00174628736024496	0.00617882916942405	0.777764608269528	211	0.643502091715736	0.0438531771876336	cg15716042	NAKO
-6.41534451580794e-05	0.00274025356620852	0.981345971599773	211	0.832361823783888	0.0226348191674074	cg26725931	NAKO
-0.00399612779017296	0.00492501594701585	0.418128794928379	211	0.847931915902473	0.0339741970508617	cg15864926	NAKO
-0.00288239706122164	0.00564173620715345	0.609997769618245	210	0.374444042018639	0.0836881083797605	cg10289324	NAKO
-0.00142720090158171	0.00197521142117011	0.470818368441696	211	0.0588991172795642	0.0183865702634315	cg26456957	NAKO
-0.00274416903727456	0.00206703564749868	0.185866756006187	211	0.815474959994949	0.0175669535420246	cg19870801	NAKO
-0.0124702718808158	0.00670294340268157	0.0643321852836704	211	0.416315662709066	0.0500669193817044	cg25460716	NAKO
-0.000347929209955207	0.00318415843395478	0.913101645126107	211	0.111511267093268	0.0263155751983516	cg12326700	NAKO
-0.00266970111196662	0.00168647136278434	0.115039674131426	211	0.0322446562592071	0.0119144758518261	cg19621579	NAKO
0.00985523143323618	0.00938735785695782	0.295090664727987	211	0.668510336749574	0.0702630596134672	cg10832763	NAKO
0.00306756051253832	0.00351380787739913	0.383735853296468	211	0.850243742959651	0.0278761006530894	cg02889122	NAKO
-0.00369956300419769	0.00463874420890297	0.426115191240021	210	0.352338705420686	0.0746590359438657	cg12747525	NAKO
0.00413777589598575	0.00354548894998789	0.244613852428574	211	0.845218168459514	0.033896985921083	cg00953864	NAKO
-0.000343253308785258	0.00242277378681309	0.887480758527227	211	0.8288598589397	0.0213141361519033	cg21999213	NAKO
0.00209587732326756	0.00450479493259482	0.642268174481188	211	0.780256276436174	0.031507671714179	cg12965270	NAKO
-0.00769176891508559	0.00786298083193573	0.329206662733165	206	0.345104349904119	0.0549226536779229	cg01077100	NAKO
0.00383907859477279	0.00291365150186153	0.189177632878906	211	0.894432264846343	0.0229543520388597	cg23963483	NAKO
3.11689354160802e-05	0.00404780677363934	0.993864059231651	211	0.806274164882263	0.0280114207407123	cg26982651	NAKO
0.000942559280815142	0.00378248458708883	0.803475695219641	211	0.793599951153134	0.0350400717149123	cg05358575	NAKO
0.0010676068054861	0.00248786507828036	0.668305482498871	211	0.789185474203077	0.0222758404628506	cg18412762	NAKO
-0.000779027196453362	0.00187741907813304	0.678637730243264	211	0.876448799380219	0.0142328811851851	cg01528287	NAKO
-0.00338709360412498	0.00363220383826954	0.352228248484181	210	0.0694056609152671	0.0269733606959771	cg16278085	NAKO
0.00370395947649948	0.00168480079680337	0.0290933724942024	211	0.0600763557601262	0.0182683898806292	cg25461267	NAKO
0.0048659295204529	0.00628478192272095	0.439741219629486	208	0.80562830753954	0.044117757601016	cg25711723	NAKO
0.0121025160244966	0.00636010858812528	0.0585296452121071	211	0.575510301101891	0.0550436665978648	cg17786894	NAKO
0.00352803115583	0.00775098790792433	0.649492017208364	211	0.287745457755063	0.0574675544715339	cg27455578	NAKO
0.00500008814947282	0.00254462416669739	0.0508389793233049	211	0.785268813672312	0.0251633125305146	cg20213830	NAKO
0.00444782314903114	0.00381596461180038	0.245206853538569	211	0.882021527053036	0.0276648478881683	cg26622440	NAKO
-0.00350513998299919	0.00185606653825549	0.0604465151915846	211	0.0590402019308286	0.0148869972590246	cg06899530	NAKO
0.00267333850371362	0.00543601138765279	0.623428668023953	210	0.329796013252857	0.0703351823931455	cg15437610	NAKO
-0.00294150243875115	0.00403185088308712	0.466544448766557	208	0.0640436473797889	0.0300235911224492	cg25994584	NAKO
-0.00565469338216753	0.00299535387128555	0.0605350745788608	211	0.139483874109822	0.0268271673985662	cg15514496	NAKO
-0.002155822458065	0.00120416033924427	0.074955196929948	211	0.0406816358270405	0.0089428036977205	cg16629637	NAKO
-0.000291472716736449	0.00734227225534148	0.968374597680289	211	0.718500559130442	0.0566766509653879	cg15062725	NAKO
0.00828973586020196	0.00548248179974063	0.132167684126858	208	0.845317975942188	0.0493371523229026	cg16924658	NAKO
0.00264284182519304	0.00418493624308651	0.528444714736869	211	0.805579638376612	0.0308838032455059	cg00371226	NAKO
0.000124194423972616	0.00346612911573693	0.971453869911566	211	0.883442358112526	0.0245414425730185	cg05378095	NAKO
-0.0031898428059423	0.00253504730390651	0.20978883096992	211	0.812349858814473	0.0194657773081506	cg22356083	NAKO
0.00233295100829303	0.00652528420312782	0.721091649148213	208	0.429525039449001	0.0503300047654429	cg24509282	NAKO
0.0033394301474435	0.00349648815778721	0.340719118499198	211	0.867550362005853	0.0252823332593884	cg06812990	NAKO
0.00316144143148101	0.00342182495477021	0.356677581966872	211	0.463690873336519	0.0419727614447629	cg23684449	NAKO
0.000503409734805184	0.0026802243130359	0.851210132144742	211	0.869280632196157	0.0190457588551666	cg26900361	NAKO
-0.0013242671262969	0.00276269374681555	0.632234540632076	211	0.820971736133752	0.0195564077471589	cg25122752	NAKO
0.00639493999606847	0.00389161798201275	0.101940578423954	211	0.787434383640144	0.0305475980221075	cg06009497	NAKO
0.00167789056366947	0.00210027244859707	0.425325080827211	211	0.860790871664715	0.014956093440526	cg02659431	NAKO
0.00253603213669026	0.00217437359742063	0.244906436695628	211	0.850169136183829	0.0156021724533939	cg06977494	NAKO
0.00542700617598309	0.00760508033245121	0.476357795119803	204	0.369906510013076	0.0768732158403919	cg24519108	NAKO
0.00267093021272318	0.0038389488502253	0.487429696375975	208	0.0638149907146868	0.0273894968947108	cg14405643	NAKO
0.00221625643644774	0.00257332875056771	0.390163040646543	211	0.763422770894717	0.0213987470392841	cg08866389	NAKO
-0.00612637473698487	0.0082068462435568	0.45629075846078	206	0.785173103710173	0.0596824048846278	cg18400442	NAKO
0.000949203127367201	0.00188866597784429	0.615827671693465	211	0.903217010785255	0.0139844812642738	cg08331572	NAKO
-0.000577699900532376	0.00315867053517103	0.855071697318168	211	0.880218507644775	0.0222002238220352	cg16550124	NAKO
-0.00224094282590905	0.00345739480030261	0.517644349352761	211	0.602106950949043	0.031132954227136	cg06024642	NAKO
-0.00033835302927379	0.00300479883979371	0.910460173382618	211	0.795522856332527	0.0236957350774952	cg13371910	NAKO
-0.00179947139489494	0.00258317406514399	0.486874873355366	211	0.0955305114523823	0.0204951448351823	cg08040115	NAKO
0.00225955211888637	0.00317407735223524	0.477391846542729	211	0.768004471048625	0.0264085064548185	cg14208374	NAKO
-0.00168806025155982	0.00391638693918576	0.666926356983095	211	0.832640354948932	0.0284152852345391	cg01910366	NAKO
0.000915142810886826	0.00261698969399571	0.726946530242324	211	0.853205140034595	0.0221420259252453	cg18128976	NAKO
0.00097693894333478	0.00413709849867299	0.813571037678639	211	0.539736209888056	0.0608894811845718	cg07624608	NAKO
-0.00399492434711151	0.004660195435537	0.392362390797859	211	0.203796619667426	0.0519012461782582	cg27339021	NAKO
-0.00208133465800854	0.00289299969462822	0.472732259069162	211	0.806740516695866	0.033940358881918	cg10889401	NAKO
-0.00523960964281148	0.00444357082232495	0.23977754994284	211	0.361200008687329	0.0403205595214279	cg20921684	NAKO
-0.000878896436172042	0.00218765959931451	0.6883065783981	211	0.835510667675317	0.0160058257908563	cg21152875	NAKO
0.000906669727617236	0.00154197004899373	0.557216403542118	211	0.0515653542160318	0.011281792380969	cg18046299	NAKO
-0.00342961704402445	0.00229188332684118	0.136169665519189	210	0.0403531740159514	0.0181924498383016	cg17670640	NAKO
-0.00329156048017684	0.00311609823415136	0.292134275152616	211	0.088546446183078	0.023335327475954	cg26815815	NAKO
0.000486734466648447	0.00179339168318962	0.786367090274238	211	0.0549957775603392	0.0138186498441639	cg03638642	NAKO
-0.00134167087525945	0.00477635940055194	0.779086277141394	211	0.123849255968436	0.0347178792036396	cg19384825	NAKO
0.00165927907311353	0.00311655864583644	0.595049944716406	211	0.616254695273409	0.0575802302529513	cg01823925	NAKO
0.00316291590420966	0.00243182671890093	0.194918805906807	211	0.740738514922577	0.0232068457032853	cg27216173	NAKO
-0.00382263789581272	0.00217139408184633	0.0798986655980416	211	0.802445904503587	0.0158896743635121	cg10689859	NAKO
0.00114912428614332	0.00437114196257149	0.792913833322111	211	0.834194799294204	0.0310292571300815	cg13054070	NAKO
-0.0189393552521379	0.00646932824508778	0.00382262182085411	211	0.551996070034931	0.0504791986141766	cg01905102	NAKO
0.00234440027721874	0.00339682774430215	0.490905732763277	211	0.489375102110431	0.0717198862557626	cg06634140	NAKO
-0.000799422767790207	0.00212407536005523	0.707056439231859	211	0.870476522562572	0.0156868349353747	cg27143326	NAKO
-0.00174868476509774	0.00659689214422245	0.791230098657416	211	0.716656685846139	0.0466379629756929	cg05615459	NAKO
-0.00135822774615089	0.0011977469673797	0.258192760254483	211	0.0469908738877542	0.00903856485921668	cg07680601	NAKO
0.00353257788427529	0.00264276322375821	0.182878496511942	211	0.837380472710805	0.0188663216804381	cg21369350	NAKO
-0.00245462835250572	0.00455478128786758	0.590561978298111	211	0.609332299666054	0.0342948762175769	cg06714761	NAKO
-0.00116849807694649	0.00114099526298003	0.307054804617154	211	0.0502790522243707	0.00901679738043714	cg02372113	NAKO
0.00773057219108876	0.00446841831724107	0.085204140204108	211	0.804467100817485	0.032997094255433	cg08353938	NAKO
-0.00183302620825168	0.00232910680819391	0.432232514843816	211	0.870155457850914	0.0161742469125709	cg12137686	NAKO
0.00232213232465331	0.00203500573213212	0.255230331723962	211	0.891428266198664	0.0152158618053079	cg26014813	NAKO
-0.000859560576473716	0.00299677801781474	0.774548372682712	211	0.798836611468244	0.0237352147878073	cg04839779	NAKO
0.00185089467521383	0.0019601000045901	0.346192118454499	211	0.880578943290274	0.0146037089163304	cg23795962	NAKO
-0.00225636076647827	0.00513657736011431	0.660957566838156	208	0.841452332954503	0.0359630410277093	cg25899315	NAKO
0.0019282565654904	0.00266054857645729	0.469468625001481	211	0.889184203237929	0.0195335912281476	cg13975830	NAKO
0.000451016273400175	0.00166536432320782	0.786814858494304	211	0.0518937345385696	0.011800693434043	cg20722587	NAKO
-0.00427122464067337	0.00433830503425765	0.326071221707646	211	0.849478859002931	0.039301511359841	cg18452347	NAKO
0.000642133666743652	0.00266488290083272	0.80983827049824	211	0.852159620932969	0.0225329474617988	cg16753846	NAKO
-0.00273118418545139	0.00288670128662841	0.345255047148697	211	0.732349130122949	0.0291222934849564	cg21141297	NAKO
-0.000677321775899785	0.00261018763077934	0.795529708623293	211	0.843826514981902	0.0192014027916122	cg19906777	NAKO
0.00213575128510722	0.00267361961453246	0.425364389482449	211	0.791271347629655	0.0215514141582718	cg24410136	NAKO
0.000543209657303322	0.00336510735091746	0.871926457536897	211	0.692083298738057	0.0293781523149464	cg03935096	NAKO
-0.00236917106018809	0.00299561594109992	0.429975187020533	211	0.136316606721908	0.0255062163307937	cg23960750	NAKO
-0.00291956816082988	0.00345480325236143	0.399104590600001	211	0.82864004825034	0.0250808393817581	cg23862925	NAKO
0.0121123171947646	0.00568608616837484	0.0344374720830858	207	0.872687822645064	0.0417780208083729	cg05704640	NAKO
0.000358119792939739	0.00175210813603356	0.838259055460853	211	0.0558830178131779	0.0127279134485458	cg08665271	NAKO
0.00284658766808128	0.00585425362008838	0.627341142699945	211	0.501098917560119	0.0529181871649631	cg14876117	NAKO
0.00290223779394483	0.00262246170178135	0.269800722909814	210	0.0429307017144229	0.0184087643025102	cg17393702	NAKO
-0.0041646223286962	0.00316600687649303	0.189914039265973	211	0.0441511373272042	0.0223986545493852	cg04773990	NAKO
0.00168407437342444	0.00357831395055373	0.638428489572152	211	0.841709370725052	0.0263128507468326	cg12419199	NAKO
0.00042175227087345	0.0021932398436683	0.847710096589527	211	0.880109502214315	0.0165340980400781	cg03075552	NAKO
0.00433054835463186	0.0037164437141071	0.245345316490272	211	0.115687726948788	0.0610331333966047	cg03962411	NAKO
0.00167829500783109	0.00250822874387196	0.504213139489523	211	0.894426815249638	0.0176707988034172	cg24786847	NAKO
0.00367869910264992	0.00359494083366229	0.307434316527081	211	0.809554136215249	0.0260075257362488	cg14038442	NAKO
-0.000750447537194906	0.00735942855683025	0.91888455379704	211	0.256966094784864	0.0535460392802701	cg13640690	NAKO
0.00124719537971314	0.00249638516345811	0.617919616510743	211	0.79458002438283	0.030596761405181	cg02250442	NAKO
-0.00490865362466911	0.00491416344428369	0.319091307259185	211	0.627747253438665	0.0463271599685001	cg02363657	NAKO
-0.00281593347117754	0.00375646018898356	0.454384477201627	211	0.874658328483599	0.0280938602332827	cg21374793	NAKO
-0.00433347308685255	0.00380107752246406	0.255657853751607	211	0.776272940327792	0.0388415215565991	cg03069731	NAKO
-0.00130854386154168	0.0026295501128735	0.619305317904862	211	0.0457423019298012	0.0212710052218821	cg06794398	NAKO
0.00123624590417373	0.00233940821930491	0.59779220982422	211	0.832473269507754	0.0226874864974404	cg23262831	NAKO
-0.000558588519154031	0.00754848244901069	0.941086153156411	211	0.466610172233882	0.0568342853849504	cg06327674	NAKO
0.00521101574486033	0.00335119440939584	0.121574055236563	211	0.879442576238406	0.0234264755840927	cg18932278	NAKO
0.00371133642400309	0.00326082174804074	0.256450166689652	211	0.804346439149731	0.0237239608637567	cg23800199	NAKO
0.000313867452428138	0.00960294823559779	0.973959623719383	211	0.260593701013927	0.070805997777447	cg12516959	NAKO
0.000437324652669711	0.00266340753461996	0.869745799181361	211	0.848223738430172	0.0206395824588009	cg04458548	NAKO
0.00385261808016688	0.00236882054891816	0.105482342903914	211	0.79096140355345	0.0174881776246875	cg12017894	NAKO
0.00439809147725925	0.00284394538477049	0.123611167892277	211	0.876741828151458	0.020152441575888	cg03754063	NAKO
-0.00494320749637294	0.0027551597738749	0.0743362042254892	211	0.11990531826349	0.0250224903854509	cg17091652	NAKO
0.0046745132156808	0.00293887298344119	0.113323959530236	211	0.745545066599083	0.0260194429585787	cg22852858	NAKO
0.00300601039947308	0.00276864798460975	0.278937848147239	211	0.799372460158695	0.0252605649714096	cg21873359	NAKO
0.000602354210014926	0.00349832739103461	0.863472766145995	210	0.0485752908210774	0.0265845856795723	cg24154650	NAKO
0.00757310095123882	0.0042738196826867	0.0779603702217112	211	0.703052851712293	0.0368744602762223	cg10973967	NAKO
-0.00393444292900881	0.00421215936378823	0.351424049330327	211	0.684968485332724	0.032607027090979	cg05593020	NAKO
-0.00904133215867472	0.00906105167965349	0.319668190834721	201	0.651721744628811	0.0640959009564954	cg12253071	NAKO
-0.0028646133248847	0.0053728584224966	0.594527357443161	211	0.731018876701771	0.044843330517002	cg16289723	NAKO
0.0034630856413625	0.00686167070229892	0.614339374162399	211	0.698963517512167	0.0484682294845506	cg26570476	NAKO
-0.000635061015733193	0.00421252447133921	0.880324464142768	211	0.177419770175224	0.0439658875306547	cg01894905	NAKO
0.00638493325560904	0.00440442284355553	0.148758624165495	211	0.225942307510042	0.037488580143556	cg22232164	NAKO
-0.00448101679124828	0.00230713089715535	0.0535476720950212	211	0.891345648948421	0.0163601936581534	cg17837894	NAKO
-0.0023284474049812	0.00362452170645446	0.521358273804152	211	0.875012905197511	0.0270990392069849	cg05397739	NAKO
-0.000778668878727282	0.00299554859088284	0.795182769312332	211	0.888913327776671	0.0212019461567477	cg00370227	NAKO
-0.000942883790149239	0.00262687234539631	0.720029955348604	211	0.835142336575536	0.0193746200057705	cg13337716	NAKO
0.00116922388995124	0.00214678891251885	0.586624466832462	211	0.875058669373551	0.0156291747410694	cg16616330	NAKO
-0.00333401127630062	0.00433411414529353	0.44267649221229	211	0.608758092214717	0.0378540911168874	cg07210017	NAKO
-0.00103796457873881	0.00252399249313716	0.681348767863608	211	0.0896571759487394	0.0181191143972884	cg08813349	NAKO
0.00153353895368762	0.00613396035685503	0.802847100185002	209	0.782599767569164	0.0451098359377881	cg09383846	NAKO
0.000759882972720526	0.00379246861380829	0.841402913114191	211	0.825527544664155	0.0276100103217227	cg25408172	NAKO
0.00047969228221584	0.00270007469572444	0.8591762313454	210	0.0395214172081684	0.0189514173026706	cg22346702	NAKO
-0.00277679008178414	0.00343892470944346	0.42038602633922	211	0.899741624831226	0.0243588484346954	cg24137412	NAKO
0.00748247631267356	0.0063362501054966	0.239088284068581	210	0.683214601763658	0.0499255913769874	cg14772684	NAKO
-0.00219005224552784	0.00121541446413362	0.0731060856515871	211	0.0294133208806845	0.00858164261064631	cg11801991	NAKO
-0.0011664665885025	0.00403690813418079	0.772926213360169	211	0.701929254754483	0.0615885929098559	cg11683242	NAKO
-0.00103768645336696	0.0027907875100259	0.71042637397597	211	0.37116997505721	0.0574699720611664	cg03241493	NAKO
0.00101299213603466	0.0019631026245835	0.606427922634009	211	0.868377555722732	0.0164477925013717	cg04423700	NAKO
-0.00369462409517128	0.00392195477815946	0.347339604582704	211	0.109290825230761	0.0305406649248818	cg22083798	NAKO
0.00263060706615449	0.00286446692701215	0.359565814159011	211	0.826725997506512	0.0233480647912431	cg23275258	NAKO
-0.0028677768319227	0.00680791311016306	0.674042543308164	211	0.865918674755439	0.0494834902591041	cg24520968	NAKO
-0.00159758048608151	0.0025546681647745	0.532467713422772	211	0.902342448282857	0.0181975770935357	cg25339380	NAKO
0.00166799293253432	0.00478545909047813	0.727799878848448	211	0.807641761043579	0.0352802543075552	cg06224178	NAKO
0.00390708681173949	0.00414555174251574	0.347114690586262	211	0.888777937685476	0.0316130612054202	cg17988623	NAKO
0.000365393933730133	0.00262075660817129	0.88925973450013	211	0.82632299381294	0.0221279018189502	cg23120739	NAKO
0.0030857675681572	0.00234057476092166	0.18892281470144	211	0.888611278248721	0.0169353827610452	cg26105472	NAKO
-0.00111074559659025	0.00298808313470086	0.710501119588231	211	0.590132580361252	0.0397851527818769	cg12071008	NAKO
0.00305889239440084	0.00410135832415336	0.456671712954535	211	0.695402745743353	0.0384044669607661	cg05343289	NAKO
0.000373864672036208	0.00496820332660723	0.940091766268192	211	0.877537165798318	0.0355816579278766	cg24002653	NAKO
0.00811192642951181	0.00697900717851764	0.246550737711848	207	0.801593236045426	0.0533402203859929	cg15213057	NAKO
-0.00235532460700066	0.00304354078287147	0.439941040154559	211	0.857486714423549	0.0213736253284541	cg13377564	NAKO
-0.00147051511156415	0.0035540660606329	0.679510064653432	210	0.886472742401059	0.0255339796955553	cg26684238	NAKO
0.00755530921510547	0.00768796987418428	0.326950997367498	211	0.386310421747606	0.0550399347368864	cg18199664	NAKO
-0.00164885025946028	0.00682136515148145	0.809260341142608	205	0.801163984326239	0.0515204634664382	cg21619971	NAKO
-0.0073926318412705	0.00555329730788009	0.184680570220475	210	0.257186091962584	0.0670167839924046	cg07659535	NAKO
-0.0012813642153562	0.00787842976929266	0.870982694416206	196	0.822879676876445	0.0649166915761519	cg10469112	NAKO
0.00224645729498788	0.00287386949416454	0.43534847019075	211	0.882594374825171	0.0200966121075584	cg00609283	NAKO
0.00177753584907315	0.00366387212170146	0.628112931622923	211	0.217821703715376	0.0400036037179328	cg17876453	NAKO
0.00011487818516704	0.00215430125907103	0.957527525133758	211	0.846759965341524	0.0185143733474931	cg05522083	NAKO
0.00188146352553002	0.00458880263818434	0.682249652762497	210	0.675596391093658	0.0458849792063693	cg19959921	NAKO
0.00128304884349353	0.00326762758745769	0.695003519284325	211	0.88311582512221	0.0244155283515589	cg09538573	NAKO
0.000710604122017278	0.0051993750116232	0.89143180148388	211	0.650826624825962	0.0399489431198103	cg19639635	NAKO
-0.000647335205098717	0.00323093184009862	0.841411303296093	211	0.684263519046855	0.0280265858044624	cg18809077	NAKO
-0.00137051250180163	0.00394908806465434	0.728931524884451	211	0.886745961388044	0.0298644934472621	cg20209836	NAKO
0.00220574541984816	0.00769533356475193	0.774696777411322	211	0.794506194321013	0.0542588493361289	cg13117590	NAKO
0.00561487112521933	0.00476213825882945	0.239808860190443	211	0.846262712912734	0.0339192845731932	cg13170704	NAKO
-0.00272709334510469	0.00321595317075664	0.39748368725698	211	0.84437205039096	0.0247927656843499	cg18511407	NAKO
0.00305099478876287	0.00307830089466246	0.322850607313198	211	0.876339835851733	0.0222364303351393	cg05795390	NAKO
-0.00105961332933778	0.0027328295036811	0.698635144300533	211	0.847479614329944	0.0195341997862373	cg10325383	NAKO
0.00251800886788018	0.00424208378889938	0.553482093105956	211	0.775021581810563	0.0375111775762572	cg15070710	NAKO
0.00276400107639835	0.00132349275900087	0.038058891924473	211	0.0398280538517027	0.00941065021446755	cg07276249	NAKO
0.000581108270891662	0.00287025405908708	0.839769119086854	211	0.790759237946809	0.0233914598296873	cg18725681	NAKO
-0.00282492304285713	0.00638866870535426	0.658856143746996	209	0.744941070751375	0.0472413923988154	cg05867750	NAKO
0.00111830609513541	0.0029978706146104	0.709528707047966	211	0.846141811651741	0.0209383338356656	cg14475802	NAKO
-0.000735348577162858	0.00211760444486029	0.728774304270111	211	0.875028715227574	0.014934967372924	cg14298183	NAKO
-0.0011464080044946	0.00296243987041502	0.699192251865099	211	0.829701193991793	0.0231528307645692	cg01425709	NAKO
-0.000366883629135594	0.00389821550381486	0.925113812549563	211	0.84349204355866	0.030623472240784	cg23657143	NAKO
-0.00694112460054881	0.00320791025236733	0.0316993782254715	211	0.857208462472449	0.0225298017771007	cg10739979	NAKO
-0.000230799229486282	0.0022867342724011	0.91971002519355	211	0.0566417641120315	0.0163135014812657	cg02113971	NAKO
-0.00562744293556773	0.00341423381969338	0.100915714785916	211	0.855961056324454	0.0245353558620866	cg17520051	NAKO
-0.000504845090038031	0.00286073278186634	0.860104682020977	211	0.0696640338009079	0.0217211360067968	cg19062245	NAKO
-0.000413287868843926	0.00271703614984869	0.879257585646334	211	0.842777311277752	0.0232884624719821	cg12383159	NAKO
-0.00721406738047588	0.00795311789584685	0.365487143108771	211	0.745498991413036	0.0572347402367348	cg02964211	NAKO
0.00107636352931711	0.0012084638839616	0.374194521055375	211	0.0390033084989019	0.0108648590114482	cg25824226	NAKO
-0.00856079817055068	0.00496455880092731	0.0862399068353077	209	0.108231135116306	0.0430482702782119	cg14258341	NAKO
-0.00495060333558429	0.00427172221880102	0.24790421934581	211	0.194641761429365	0.0418850781055815	cg15956720	NAKO
0.00306330280817983	0.0033099624264192	0.355860387880836	211	0.865695926925392	0.0230635872683673	cg16730084	NAKO
-0.00706446946998501	0.00487226543015525	0.148683035019037	211	0.333526884639124	0.03563344812015	cg05695858	NAKO
0.000639987639585283	0.00155696226889995	0.681488038182639	211	0.0571873039233456	0.012850294949314	cg13133747	NAKO
0.00432862568051941	0.00340771191969303	0.205519052639351	210	0.052864421042023	0.0246979027739287	cg23467947	NAKO
0.00176880955255016	0.00140967580811335	0.211066467024354	211	0.0499962676734382	0.0111033402465419	cg02434860	NAKO
-0.00191207615396568	0.00192025974885213	0.320611317002096	211	0.0449911085199838	0.0158752419100285	cg04947024	NAKO
-0.00031121894283577	0.00427416501713723	0.942028782223048	211	0.431958763667938	0.0803550302328731	cg17122582	NAKO
4.88056801886856e-05	0.00464486113611148	0.991627158331443	211	0.8415958665197	0.0329270829261314	cg10523696	NAKO
-0.000874997447770306	0.00405652627680727	0.829446144966775	211	0.838626259153379	0.0345894799189839	cg10839745	NAKO
-0.00129481876901218	0.0023707608321243	0.585579105943268	211	0.042542894545925	0.0207940980062616	cg22938407	NAKO
0.000624367824248262	0.00576206864761011	0.913822912547952	211	0.749488474368937	0.0450282424396291	cg26269966	NAKO
0.00388386521919058	0.00245768133401271	0.115659665714576	211	0.887223097156223	0.0179108189206994	cg16418885	NAKO
0.00703456901059164	0.00619942551278276	0.257963648954493	201	0.789076721515221	0.0533408004616488	cg17425014	NAKO
0.000673576945232393	0.00221006809060652	0.760861372858649	211	0.892995167611918	0.0158011025297736	cg26081259	NAKO
0.0083116618197403	0.00969302124992651	0.392254853260197	206	0.615832391714283	0.0714973712367626	cg27341236	NAKO
-0.00136237115408758	0.00285215310215953	0.633424280297949	211	0.86053144683391	0.0272049389147128	cg16682935	NAKO
0.00298588135345426	0.00345221985514638	0.388147474719867	211	0.871424049424937	0.0244782068426573	cg18154686	NAKO
-0.00357960425881185	0.00433378789064919	0.40982719591786	211	0.484364386477056	0.031909458136961	cg12234330	NAKO
-0.00283366377944944	0.00238748895241604	0.236718721641735	211	0.0876975589161288	0.0202860733604729	cg13606420	NAKO
0.00362467934254258	0.00309204759082809	0.24252341006409	211	0.888492065956699	0.0224582442549547	cg12718307	NAKO
0.000408361504465283	0.00204784364653215	0.842149436437338	211	0.867950087566102	0.0154769572300617	cg07166190	NAKO
0.000196299529780224	0.00282083353362834	0.944591949011034	211	0.353078305546962	0.0521598509326797	cg01418188	NAKO
0.00446964788614841	0.00531016094094054	0.400988632303092	209	0.828490172526234	0.0382479950584032	cg09095196	NAKO
0.00178333655036134	0.0035404723542959	0.615040643110919	211	0.381505296528611	0.0294437581411435	cg13227833	NAKO
0.00317373066838251	0.00349976068603692	0.365609481090942	211	0.838110832074752	0.0266082540701369	cg06816517	NAKO
-0.00135157027445995	0.00546331365780422	0.804866536862772	211	0.534730713610744	0.0425258078372582	cg20213491	NAKO
0.000861305827620187	0.00148192343455882	0.561771428576403	211	0.0483362764380299	0.0106136388370067	cg20554636	NAKO
-0.0062584372938916	0.00441907513983587	0.158302867945382	211	0.713518022052579	0.0405779562965215	cg01175550	NAKO
0.00183667719332669	0.0020337633573793	0.367590835841553	211	0.0572763393954432	0.0165073737006742	cg17107068	NAKO
-0.000302804934446485	0.00214684326375568	0.887978731229371	211	0.795524003404939	0.0174240909049233	cg02459787	NAKO
0.00395244458336206	0.00184061061480236	0.0329993855914663	211	0.879663819414157	0.0138862657821745	cg10508883	NAKO
0.00425917840637971	0.0045156760302612	0.34675254399372	210	0.671248936857496	0.0493618980140498	cg25806677	NAKO
0.000722662267369887	0.00214645735218524	0.736722650085623	211	0.916438274404698	0.0152891820723117	cg22259545	NAKO
-0.00970564026379403	0.0073376679903124	0.187479435078915	211	0.210421731428906	0.0761768704668804	cg04512003	NAKO
-0.00396757226672605	0.00691497706866271	0.566787964096147	211	0.296311866345938	0.0500442309617639	cg05827944	NAKO
0.000839301585491125	0.00329648356979807	0.799296406107082	211	0.856235550825328	0.023160488096484	cg17865114	NAKO
0.00344672976878221	0.00593966666816868	0.562452873479232	194	0.0835728110116882	0.0403603302937794	cg23255964	NAKO
0.000789226267731671	0.00381633544283882	0.836380179322216	211	0.803777300992209	0.0291508078691419	cg01310875	NAKO
0.00401882217255584	0.00312481666953129	0.199933660372809	211	0.848498840507791	0.0221635017810971	cg27098462	NAKO
0.0071401987607178	0.00577796927246684	0.218056604054465	208	0.784000992180866	0.039741975979321	cg05757376	NAKO
0.00159503495322948	0.00215407669285695	0.459903876751153	211	0.852510038760323	0.0169186167865176	cg23936596	NAKO
-0.000394897356912495	0.00272954690919393	0.885117621687537	210	0.118936784147508	0.0270514637652146	cg15140775	NAKO
-0.00191374644756598	0.0013305410683275	0.151945709870189	211	0.0537890382851032	0.00998338994966591	cg23146259	NAKO
0.00416992031949699	0.00212808752108789	0.0514831638798243	211	0.899003203965555	0.0182184948234526	cg12481912	NAKO
-0.00205356944396553	0.0021902318681532	0.349638418805176	206	0.0444509185875237	0.0157135020550418	cg02284889	NAKO
0.000245566300579109	0.00352830423383196	0.944584186193469	211	0.865747401436857	0.028084638045703	cg27091836	NAKO
-0.000383226061067399	0.00118079065548296	0.745869275067981	211	0.0350554763838774	0.0088819804387979	cg16915794	NAKO
0.00246980266367117	0.0056715085284021	0.663701477933983	210	0.8364143611275	0.0445327130563299	cg13919506	NAKO
0.00322824121753368	0.00468167995934601	0.491320012508855	206	0.859250751236706	0.0320897725571916	cg16542345	NAKO
0.00463855431832142	0.00271622122009377	0.0892791684948038	211	0.870241339741866	0.0207076490990837	cg12616833	NAKO
-0.00154169226441344	0.00492990492329747	0.754825674450653	211	0.846350010240934	0.0366008717016297	cg25426908	NAKO
0.0072618559103511	0.00859159170045857	0.399019303084366	211	0.622757575372195	0.0689788966709678	cg08239440	NAKO
0.00123334624195162	0.00215675294438109	0.568079983915013	211	0.877250109149902	0.0154137753918827	cg08375300	NAKO
0.00504915721235137	0.00360749833338163	0.163221624421944	210	0.0553845662690859	0.0264145481694921	ch.11.1111744F	NAKO
-0.00388514433671955	0.00443590781210865	0.382194750429993	211	0.794700643425642	0.0387558847915099	cg16780406	NAKO
-0.000832266375656224	0.00534280280966933	0.876372803080258	211	0.789855130744911	0.0397722863904551	cg25214531	NAKO
0.00891487720468741	0.00404136532770954	0.0285586601263785	211	0.860369353399873	0.0340123164846216	cg10277950	NAKO
-0.00288949675738569	0.0041376239767769	0.485792259922877	211	0.172235567758877	0.0358383358540375	cg02114107	NAKO
-0.00618077041417394	0.00747770118647714	0.409496592530892	211	0.806214517836908	0.0541960867567962	cg18572609	NAKO
0.00136019102212608	0.00242333010093899	0.57524429744145	211	0.827702859034277	0.0268219407945015	cg14350064	NAKO
0.00466656175854965	0.00339373189431068	0.170692756304206	211	0.820601670833502	0.0243221478330686	cg12019650	NAKO
-0.00387433478534123	0.00211775858688824	0.0688592443989436	211	0.0223606315969839	0.0165920737884578	cg18453965	NAKO
-0.00504446578954407	0.00360729892452877	0.163579720161168	211	0.796575754260892	0.0327125217828339	cg02204521	NAKO
0.00218086558998861	0.00270289230806396	0.420728046062647	211	0.863104235091031	0.0190419152344561	cg18905249	NAKO
-0.00326644547469257	0.00587474917528928	0.578838390897803	211	0.182211027861073	0.0552251613268103	cg10299086	NAKO
-0.00692279963656928	0.00509421731230521	0.175731335651524	211	0.680533857070015	0.0369783564408518	cg18697813	NAKO
-0.00108637713945064	0.00355684848582633	0.760362558785693	211	0.738157846675249	0.0272965928384545	cg02826233	NAKO
0.00285121272803479	0.00270054210027584	0.292369217321995	211	0.853789195098781	0.020885851879689	cg06417635	NAKO
0.00278151361395737	0.00273739689981675	0.31083308180248	211	0.834346012618971	0.0235753168219468	cg21893448	NAKO
0.00752304024405824	0.00760252309201778	0.323688932693908	201	0.791285187428164	0.0679263819860741	cg22212430	NAKO
0.00254752840316916	0.00226509875147313	0.262103946637851	211	0.860987252393274	0.0230442514247231	cg19540286	NAKO
0.000329742389553598	0.00190104177896127	0.862474880537458	211	0.899720054791462	0.0136565203818884	cg14695947	NAKO
-0.000812221931876208	0.00358184161011637	0.82084714108112	211	0.0974626725049606	0.0286427389032943	cg00963090	NAKO
-0.000877231155238553	0.00115122947903923	0.4469836123553	211	0.0239809871794053	0.008079418990328	ch.11.61132480F	NAKO
0.000948454324790139	0.00355957157385682	0.790172800421964	211	0.794272409523625	0.0254422252023481	cg25122603	NAKO
0.00253461033175816	0.0023949250837371	0.29121629871364	211	0.794639593749286	0.0242956296919308	cg13165063	NAKO
0.00533798838919952	0.00306100189204993	0.0827576854728215	211	0.88904437445328	0.0228622863724136	cg06680826	NAKO
-0.00385991867740833	0.00490473708326125	0.432250343639144	211	0.833364705892866	0.0369117844804702	cg21288684	NAKO
-0.00025042599901622	0.00238315983794235	0.916419151930869	211	0.0800774901001221	0.0169522795684491	cg19101754	NAKO
-0.049546219004547	0.0171370590320577	0.0042734616531686	211	0.474096101400358	0.12637263079446	cg00169354	NAKO
0.00124037271748942	0.00300303745540007	0.680031579018148	211	0.900327093533397	0.0217809090926898	cg12312176	NAKO
-0.00487936132205013	0.00532276706782422	0.360434078041904	211	0.712709980021206	0.0465427817462702	cg14321492	NAKO
-0.00911750042478942	0.00662160017833714	0.170119752252009	210	0.193399611883765	0.0463917706127444	cg20783319	NAKO
0.000793637286820464	0.0037105650896721	0.830859567966184	211	0.655152894657796	0.0553162467716344	cg11521318	NAKO
-0.00113589558694195	0.00345629358541742	0.742776258429793	211	0.860595690704319	0.0264485831728877	cg07649742	NAKO
-0.00172390987834415	0.00278173482705266	0.536162484475607	211	0.799691774443082	0.0225681274607615	cg11501139	NAKO
-0.0013793830422916	0.00335324360002386	0.681261908928678	211	0.909136840000879	0.0243156527459626	cg12537064	NAKO
-0.000452084061011113	0.00279935309750011	0.871870037972334	211	0.102609375886916	0.0229669832529541	cg22685935	NAKO
-0.00369025626777237	0.00428275497530054	0.389935846109467	211	0.230455613312958	0.0322439474889229	cg01847380	NAKO
-0.00249809617538519	0.00126269653758537	0.0492936249166416	211	0.046215163289655	0.00944830207714675	cg04776099	NAKO
0.00901080738449049	0.00628544122441624	0.153296213729117	210	0.369581336358485	0.0834026733800313	cg09205945	NAKO
-0.00193919231146874	0.00219950393267457	0.379051629545265	211	0.901399432372916	0.0177291735588242	cg24178926	NAKO
0.00301908856467901	0.00618415913796402	0.625958745324749	211	0.861326101402376	0.0481956588212484	cg11322687	NAKO
-0.00911907434084673	0.00420529680910576	0.0313334248640871	211	0.138909236680293	0.0329301576807559	cg05860475	NAKO
0.011649976940858	0.00582795291411664	0.0470133162587424	209	0.797959963223362	0.0536150681378786	cg14811616	NAKO
-0.000278683377741462	0.0077799214045281	0.971461851871057	211	0.491858918967943	0.0576155124633973	cg00081439	NAKO
0.000177061769291577	0.00426900897179785	0.966958795764065	211	0.898127763783512	0.030875038772278	cg01653419	NAKO
-0.00113276068275547	0.00320455128383127	0.724106765491001	211	0.886274406223038	0.0224368821274643	cg17116402	NAKO
-0.00260979260953188	0.00897831551531289	0.771610238712982	209	0.776186695930848	0.0689644742522586	cg07718254	NAKO
-0.00379592566808956	0.00549779855130079	0.490735581435687	211	0.827720583709258	0.0395559412199721	cg26774156	NAKO
0.00100658481825606	0.00157484320443643	0.523465627091402	211	0.0373416710415029	0.0109995498865823	cg03441835	NAKO
0.00126403212965326	0.00360013496535355	0.725887219285634	211	0.83154315841212	0.0275259662078317	cg26117912	NAKO
-3.81997146169381e-05	0.0031861015112622	0.990446453377941	208	0.0438130408437506	0.0229975164292109	cg13513766	NAKO
0.00105910180628807	0.00192924065593356	0.583651752458142	211	0.896566328572767	0.0230008612350881	cg02994066	NAKO
0.00163894532308751	0.00208789081353991	0.433419956897782	211	0.840223187141205	0.0170229515864878	cg19366986	NAKO
-0.00446791130519551	0.00390368084352028	0.253803472350017	211	0.864814120145189	0.0421061114155809	cg25598786	NAKO
0.0236401588249491	0.0170331110584535	0.166752968910104	211	0.157131097905649	0.12240493968151	cg20320494	NAKO
-0.00938841100424971	0.00362828253248428	0.0103928290485975	211	0.822433838925934	0.0261622580654367	cg20828084	NAKO
-0.00116716145406307	0.00645770610901667	0.856759894825985	211	0.602472817721423	0.0588253998240978	cg01623879	NAKO
-0.0103911693190549	0.00578627195147981	0.0740694915482111	211	0.0939955771921872	0.044808446653476	cg06331674	NAKO
-0.000722487675921119	0.00262650756700149	0.783549531950043	211	0.0501068177428103	0.0185470901950702	cg12464869	NAKO
0.00443021111036294	0.0033211088310026	0.183774326296586	211	0.713314496525107	0.0287378914689193	cg04414913	NAKO
-0.00376260704146728	0.00197412338013378	0.0581257527841978	211	0.879248899722517	0.0164147033467706	cg22031032	NAKO
0.00736839077621228	0.00297176402549139	0.0140060840299987	211	0.900669705474626	0.0211329440417731	cg20921554	NAKO
0.0107939987187255	0.00739704421111408	0.14631478149503	189	0.84717870689842	0.0519833775967919	cg24489403	NAKO
0.00574744942769619	0.00291222161132099	0.0498440261031171	211	0.828087262885377	0.0212978215403571	cg01466615	NAKO
-0.00214525761206088	0.00216658688013439	0.323325222096534	211	0.894964034195782	0.016315892201953	cg09678829	NAKO
0.0112706946866532	0.00653012000397003	0.0859558728361583	209	0.446015297363088	0.0498851599114193	cg03876073	NAKO
0.00166304879859678	0.00343401588407219	0.628725771435412	211	0.891241718090012	0.0248214439012101	cg07927120	NAKO
-3.15649793797763e-05	0.00151947605811579	0.983447502562337	211	0.0547173714005583	0.0125051209188307	cg26166004	NAKO
0.00121991929818563	0.00174134082309712	0.484410699998809	211	0.909000465743266	0.0136999269879937	cg00332951	NAKO
0.00432761245921832	0.00261205799340483	0.0991715146407206	211	0.901539315777701	0.0243493344782832	cg21536328	NAKO
-0.00201582498556394	0.00357081908256914	0.573044089252511	211	0.840740382618738	0.025572833820882	cg14587704	NAKO
0.000805473851659041	0.00458802833711749	0.860821867853494	211	0.740357063970836	0.0320439750121903	cg25971402	NAKO
0.000743419217473454	0.00395188740627726	0.850980152160397	211	0.42834615014544	0.0791238569870312	cg05116792	NAKO
-0.00400765323988344	0.00380295596767105	0.293266675316532	211	0.608890255784979	0.064615060842546	cg25662857	NAKO
0.00143741476967027	0.00311040098704142	0.644502094245329	211	0.889449025825384	0.0224209243282074	cg10557739	NAKO
2.30630458367287e-05	0.00294555398698967	0.993760805980176	211	0.571492462870064	0.0246603163997306	cg07511070	NAKO
0.0010115658703824	0.00371999291721854	0.785965974269244	211	0.67882336533356	0.0277320797661035	cg01079768	NAKO
-0.000764846087827527	0.0018665716417042	0.682431913032414	211	0.901449570237112	0.0149659269666475	cg04537941	NAKO
8.37105701992315e-05	0.00196677024795032	0.966093874513531	211	0.90126550049764	0.0140687927918047	cg15344596	NAKO
-0.00219166565831823	0.00423324186351111	0.605235265436716	211	0.635105742756905	0.0543279271822271	cg02234529	NAKO
0.00572571438226665	0.00673198041105612	0.396076670631664	211	0.66737934337377	0.0476980289117381	cg27212023	NAKO
6.34979125487447e-05	0.00277461092482684	0.981765135938498	211	0.870699608255142	0.020870705862286	cg21539842	NAKO
-0.00213155751889237	0.00300675400840072	0.479218851072794	211	0.823663384704854	0.0266186481500318	cg07780114	NAKO
-3.76908487864504e-05	0.00276842669015839	0.989151425364652	211	0.81930489639161	0.0278162691874568	cg20031327	NAKO
0.00536026812648089	0.00387463120240046	0.168115807083484	211	0.650795089346055	0.0365841599907552	cg17930583	NAKO
-0.000966620140796938	0.00133691577837003	0.470532404268138	211	0.0496471326114652	0.0112815748119628	cg22589360	NAKO
0.00977321814168028	0.00416384569051309	0.0199199116384631	211	0.878580930999794	0.0306910902648003	cg06461713	NAKO
0.00149137959862021	0.0048237788721274	0.757520431366661	211	0.732389402209344	0.036165426445341	cg05382293	NAKO
-0.00453989083673333	0.00702196826282398	0.518735202187267	202	0.756294251136755	0.0558895094423701	cg03695431	NAKO
0.0010390724773648	0.00234424844671012	0.658081099930341	211	0.882907355039623	0.0170021589748074	cg01471066	NAKO
-0.00144858291763536	0.00798918139167556	0.856306252014843	211	0.696049376964814	0.0568581341508724	cg12532966	NAKO
0.0049976263089906	0.00436488271554325	0.253635321672754	210	0.879548482445232	0.03968780953441	cg17194927	NAKO
-0.00204809873323431	0.00205795712918401	0.320867661377403	211	0.0822018766234894	0.0162313981639157	cg10939691	NAKO
0.00279867947760348	0.00450125949485758	0.534829374556869	211	0.628225253850473	0.0451214491291947	cg14353539	NAKO
0.00190765341096022	0.00288022005811326	0.508542384970271	211	0.856543680729532	0.0253359059832087	cg11711880	NAKO
0.00152733087373642	0.00254147776169893	0.5485633777778	211	0.821888835970929	0.0179053124285136	cg09693765	NAKO
-0.00154371330760462	0.00215682828241562	0.475012357912059	211	0.0678208499740629	0.015499909672873	cg19634247	NAKO
-0.000769400649730775	0.00696881256121163	0.912201897059762	209	0.791841393299512	0.0519301283345198	cg06181173	NAKO
0.00174552873370577	0.00284489723874766	0.54021801548153	211	0.908917779611888	0.0204638761004795	cg13847265	NAKO
0.00625202737770318	0.00572422350276956	0.276090420929655	211	0.622551963527114	0.0432857860641617	cg15348033	NAKO
-0.00657046163996451	0.00537378250602376	0.222923104621403	211	0.655218992046358	0.0431832847602009	cg20708990	NAKO
0.00538977127222907	0.00505176249847775	0.287338802368465	210	0.830216858700158	0.0470705586145744	cg15621651	NAKO
0.00192265138902171	0.00223867252737579	0.391485775342027	211	0.697319136151857	0.0228812661022062	cg11685223	NAKO
-0.00203129908422814	0.00867215020771002	0.815059403965383	204	0.540863048112631	0.0660677240438357	cg22820587	NAKO
0.00138469654878767	0.0021578886643555	0.521827757813527	211	0.832301045752224	0.0154058675415629	cg13087969	NAKO
0.0033960467703635	0.00225564225596489	0.133793481716444	211	0.840323492740835	0.020177812092129	cg24340507	NAKO
-6.06189720968485e-05	0.00360498631528325	0.986601146073289	211	0.892722263119655	0.0271104379900964	cg27159303	NAKO
0.00263029909390146	0.00248100454061762	0.290376347768221	211	0.876116678424211	0.019122389642938	cg09036952	NAKO
0.000900154223661173	0.00215066127994577	0.676007364166668	211	0.890731921106384	0.015483819453274	cg21793496	NAKO
0.00321860045522072	0.00347207745124196	0.355074737735842	211	0.901132648301795	0.0253121387740434	cg13574363	NAKO
-0.00108422352560716	0.00267650530610181	0.685855958581471	211	0.820590857297314	0.0305163610905239	cg27567922	NAKO
-0.00217388734783687	0.00219073504849813	0.322276262261342	211	0.875693959279852	0.0155704056840332	cg26839961	NAKO
-0.00133720782722431	0.00498185774286599	0.788663255140727	211	0.750911956449069	0.0355359519285367	cg05852523	NAKO
-0.000491474738458834	0.00340163978337702	0.885269312277678	211	0.167176589196637	0.0250500024055657	cg04377282	NAKO
-0.00979180582448478	0.004591416257633	0.0342054803877337	211	0.252364044978175	0.0427152872701671	cg09338148	NAKO
-0.00650385503680219	0.00315469025278153	0.0405678327961196	211	0.847650197956112	0.0221114927867765	cg12924548	NAKO
0.00148650783132888	0.00178608100716037	0.406272697839271	211	0.876602632141383	0.0131902375742081	cg13374297	NAKO
0.000787255600486927	0.00252389889404585	0.755434264092222	211	0.871936731442731	0.018133412678213	cg25094467	NAKO
-0.00293446450240926	0.00932631855472686	0.753368833948848	211	0.731833268062661	0.0704983617569704	cg07635693	NAKO
0.000263648617378621	0.00325888865258748	0.93560334769041	211	0.818441888277456	0.0291642099542921	cg11145296	NAKO
-0.00214976533975985	0.00284586252732579	0.450920306020994	211	0.868575482011096	0.0213149459657948	cg08187089	NAKO
0.00112398506488249	0.00244100539258865	0.645699224551262	211	0.877665820524142	0.0180406735819095	cg25749583	NAKO
0.00198975462339741	0.00349550417667974	0.569853449013166	211	0.876905119423223	0.0249603654133798	cg02725211	NAKO
0.0016961230375137	0.00256071222724785	0.508520177654311	211	0.883669646307696	0.0183881483352786	cg06492013	NAKO
-0.00280646886385153	0.00435714696108007	0.520262941467635	211	0.873837560276882	0.0317930063162071	cg15341808	NAKO
-0.00045802315960102	0.00149075071834716	0.758986066637708	211	0.0510484629248675	0.0120930954497756	cg19675684	NAKO
0.00365687307844193	0.00185426159564453	0.0500067714585171	211	0.898285414970091	0.0133999903915786	cg23363775	NAKO
-0.00173736514730219	0.00127183052436683	0.173501292716385	211	0.0431763480657226	0.0093285360415779	cg26945349	NAKO
0.00284967362239198	0.00226529770348562	0.209907341779721	211	0.848008874819901	0.0197099354863856	cg19454397	NAKO
0.00195875233571342	0.00211233298546311	0.354920545683022	211	0.905317914291263	0.0156713733871244	cg05211926	NAKO
-0.0108710195120598	0.00523236038034511	0.0390512526379809	211	0.484168758292433	0.0544590753405917	cg02844688	NAKO
2.13139788562323e-05	0.0019443474983822	0.991264954356677	211	0.88723906230937	0.0150771474200898	cg13055312	NAKO
0.0036783729917398	0.00288344796882904	0.203584224224651	211	0.855142757657022	0.0202114635280564	cg16439672	NAKO
-0.0019580571505035	0.00277738064581181	0.481650609130677	211	0.846906527902851	0.0191691218371336	cg09387587	NAKO
-0.00294876423447542	0.00636372086885013	0.643615161426859	211	0.819493803003717	0.0463436392095565	cg22576265	NAKO
-0.00278917072345374	0.00130942303148547	0.0344187750024939	211	0.0456826372190662	0.00961080487779142	cg15302744	NAKO
0.00268883594019773	0.00397735241456218	0.499818377946984	211	0.174870325079078	0.0306138197368831	cg20143530	NAKO
-0.00616261502864914	0.00581546582931994	0.290594591218892	211	0.540498271297747	0.0524610189816693	cg24659527	NAKO
-0.00186873181557835	0.00278431520277534	0.502910373491885	211	0.883112584221081	0.0194304312975223	cg17833435	NAKO
-0.00191988124392348	0.00389743921254353	0.62284894652131	211	0.623383928422307	0.0391097224850454	cg13813744	NAKO
-0.00130462518566534	0.00590988963421649	0.825515814834691	211	0.710758077921257	0.055149087811582	cg05335806	NAKO
0.00114093867956131	0.00229866810532823	0.6202081298925	211	0.886798925635229	0.0165185120955236	cg24988451	NAKO
-0.00204707558460821	0.00293383860077587	0.486166880298562	211	0.829731263010208	0.0216855743771243	cg10469980	NAKO
-0.00552885970807111	0.0072701111923537	0.447879242952002	211	0.610025480529032	0.0525493789701993	cg07623795	NAKO
0.00346131202767941	0.00525993059558829	0.511280321156222	211	0.764204113486491	0.042697231041527	cg09721469	NAKO
0.00069556123366601	0.00162000356562633	0.668136839378934	211	0.0406219629453576	0.0115156434096253	cg02336491	NAKO
-0.00143925837631566	0.00510921706387395	0.77847657954336	209	0.78738641317784	0.0367246253078084	cg19690306	NAKO
-0.000485661044038586	0.00270723216692532	0.857814656098042	211	0.112510246934215	0.0216577077350179	cg09493833	NAKO
0.00172091417710861	0.00503580853450456	0.732918000730993	211	0.79873626232607	0.0435748145324067	cg17399280	NAKO
1.57303672905673e-05	0.00375595758046951	0.996662662069719	211	0.123976632364585	0.0267499314210808	cg16153547	NAKO
0.00140507949549394	0.00335993779922982	0.676271173645022	211	0.874010792083119	0.0244135309245696	cg05711609	NAKO
0.000272534377227523	0.00298600925293515	0.927371394495823	211	0.626187121571796	0.0239175616188309	cg10922823	NAKO
-3.88544912566033e-05	0.0021657664078067	0.985704825070441	211	0.897242179469457	0.0151614318435698	cg26668508	NAKO
0.000163193825023275	0.00135320000114731	0.904133265277205	211	0.0380293856517769	0.00961593866866704	cg15287126	NAKO
0.00210294448684809	0.00210015169329559	0.317908316486878	211	0.0784933789785233	0.01780638557263	cg20154144	NAKO
-0.000627302084526256	0.00213607584982471	0.769322158057207	211	0.887876481411576	0.0150191215837027	cg05750884	NAKO
-0.0131533805875354	0.00497934099606433	0.00892115293099252	211	0.695906779313524	0.0442420938644011	cg23318768	NAKO
-0.000852222401306836	0.00265627661928763	0.748680179494769	211	0.764225392947775	0.022168211140224	cg00326440	NAKO
-0.000211859032490657	0.00188901976860029	0.910817543230517	211	0.879306913747483	0.0140382913020453	cg19979773	NAKO
0.00475894150880399	0.00350380613263777	0.175963039482915	211	0.825225578607842	0.0245786276059898	cg00876725	NAKO
-0.00162030358031901	0.00657497053897846	0.805604653583404	211	0.657540522883705	0.052830524711067	cg01012273	NAKO
-0.00039375716506016	0.00123576674493536	0.750345174121353	211	0.0483005521042504	0.0105374405127246	cg20635393	NAKO
-0.000646720745608864	0.00299183229072228	0.829087351212346	211	0.874505601421131	0.023051589003729	cg20355606	NAKO
-0.00109340645680381	0.0028497227927834	0.701627193072247	211	0.88668909513372	0.0217231433847863	cg17490306	NAKO
0.0185182311846273	0.00654846246933819	0.0051749939183337	211	0.413601831457661	0.0650577168457452	cg24007907	NAKO
-7.63286346567243e-05	0.00632020392750529	0.990376651864615	210	0.554635136851205	0.0448922563953701	cg02324558	NAKO
-0.00756069769739665	0.00724983888888178	0.298295959670866	211	0.780192801218084	0.0578093074110484	cg15119683	NAKO
-0.00174457753830926	0.00579756764438047	0.763799593518077	211	0.864159661051869	0.0404986889837851	cg24874173	NAKO
-0.000212083623128948	0.00146464629818628	0.885016804444218	211	0.0379746621493137	0.01037028468117	cg27127643	NAKO
-0.00194736642370414	0.00120703839151089	0.108287209283602	211	0.0348662844983931	0.00967490171291966	cg20681975	NAKO
-0.00642767939305549	0.00523710449463749	0.221176491112184	211	0.610482508246753	0.0379317359767952	cg25046748	NAKO
0.000527089220199332	0.00459116993364759	0.908717820146835	211	0.909108512232206	0.0326252027535201	cg17324160	NAKO
0.00277648970673995	0.00381530689579356	0.467655540227402	211	0.578358719253352	0.0576958873399062	cg21047465	NAKO
-0.00405358866409869	0.00245378624276454	0.10014938249307	211	0.0890600431141304	0.0199217752648621	cg01189112	NAKO
-0.000952979833039053	0.00237266022955001	0.688381204260788	211	0.0756683300763576	0.0183132170579977	cg13910860	NAKO
0.00256318900931315	0.00239960418915021	0.286763680669914	211	0.852842320947052	0.0240260409956233	cg02452146	NAKO
-0.00343381365783039	0.00334313412607597	0.305634425272285	211	0.719028333294457	0.0342147528513251	cg08869133	NAKO
-0.00258485699505623	0.00443285565948641	0.560490798387185	211	0.48337001468741	0.0331612175467374	cg19628958	NAKO
-0.00565615038052294	0.00822910857015664	0.49268861513974	211	0.839748093636493	0.0586973012657391	cg22802687	NAKO
0.0011818002156002	0.00315840640083414	0.70867984756273	211	0.871461745419792	0.0237342420986405	cg11377665	NAKO
0.00336118924264836	0.00271886175121739	0.21785315547981	211	0.907245601416574	0.0195135093423354	cg12247200	NAKO
-0.00362346761814109	0.002515024677896	0.151265150527875	211	0.719394199821338	0.0205526638082631	cg24778858	NAKO
-0.00220126810241211	0.00245768862149387	0.371535477230143	211	0.807008325982236	0.0179201499733787	cg05672174	NAKO
0.00264908044085848	0.00307418168992722	0.389900639990706	211	0.683000236288119	0.0385986667397641	cg06465788	NAKO
0.000363730678628298	0.00213176867810179	0.864696411788962	211	0.906345617286016	0.015186234098963	cg07428430	NAKO
0.00688486015102442	0.00357513646123797	0.0555886510344116	211	0.911009465671135	0.0292850015201337	cg07193972	NAKO
-0.000954446207790885	0.00591322949691653	0.871938687346376	211	0.854492720999708	0.0466717837121648	cg12891049	NAKO
-0.000442012677382703	0.00348248931334717	0.899131059872597	211	0.46331654601999	0.0265449868297074	cg00195749	NAKO
-0.00497858374347305	0.00549497457724542	0.366040817963669	211	0.727448188786543	0.0417651705704712	cg09071407	NAKO
0.0131651101112158	0.00514030395051452	0.0111885505145741	211	0.824000520253824	0.0359675773159755	cg04519403	NAKO
0.00252266906973419	0.00308276149876678	0.414176359819939	211	0.801313449289826	0.0227953733348203	cg02876466	NAKO
0.0048338941886444	0.00758727924555891	0.524835600034819	203	0.771544393609052	0.0558769047177703	cg17910918	NAKO
-0.00124150218436719	0.00770054394002939	0.872084945254896	211	0.298197800064314	0.0557324222703055	cg13255083	NAKO
-0.00223677408689448	0.0032209033184675	0.488223142942095	211	0.805382085366681	0.0327323286957364	cg25815543	NAKO
0.00232607032890267	0.00243319873604161	0.340269921038031	211	0.878927808278882	0.0174699917415062	cg18715075	NAKO
0.00507892005697777	0.00544946739365088	0.35252399127904	205	0.406907391860185	0.0725223540237564	cg17432627	NAKO
-0.0117779073526716	0.00609502986785226	0.05476911973241	210	0.556629101027173	0.0500585602897791	cg13330050	NAKO
-0.00289820592482152	0.00404518366922157	0.474565505141694	211	0.820027768673087	0.0364448552501627	cg25266170	NAKO
-0.00463702497453544	0.00479371251516811	0.334585291352135	211	0.753306883129666	0.036414839222329	cg23195256	NAKO
0.0024090353101236	0.00249542526831739	0.335549890015605	211	0.884831351870595	0.0188999909879797	cg03585453	NAKO
0.00545247640450147	0.00362416465741142	0.134101512611668	208	0.82922942498236	0.0275222705752328	cg07079560	NAKO
0.00261929252581022	0.00248188364931846	0.292564338023415	211	0.824643204570258	0.0211858464756244	cg12345609	NAKO
0.00305570102099872	0.00246911658215673	0.217364175526029	211	0.906006770791459	0.0175304012288248	cg02898059	NAKO
-0.00153404450010476	0.0059334956545112	0.796273205917023	204	0.387685719664603	0.0617923550623925	cg06062378	NAKO
-0.00204160831095537	0.00415148617639768	0.62342962844411	211	0.632248280544144	0.0362962092227075	cg21980045	NAKO
-0.00164455785481093	0.00794016576790407	0.836135417644987	209	0.408574321408857	0.0571556069603364	cg02068166	NAKO
-0.00189489560759355	0.00360936716605645	0.600183828964323	211	0.834669524548137	0.0273071945880149	cg14843608	NAKO
-0.00382639057864709	0.00200161444847743	0.0573870125608451	211	0.0721685911925443	0.0183669752688288	cg11851753	NAKO
0.00534501174751068	0.00365764372327885	0.145535378715338	211	0.192924023812627	0.0314495040087793	cg08258245	NAKO
-0.00133353063450398	0.00527627933011308	0.80073480385759	211	0.509047509152856	0.0531789225459166	cg14186135	NAKO
0.0117567122275311	0.00736522185801117	0.112104375060623	205	0.769314305819718	0.0565395049828475	cg27125293	NAKO
-0.00149681392815557	0.00233840853030365	0.522859349929062	211	0.819632259299527	0.0204631638735229	cg14611555	NAKO
-0.00170142270392602	0.00244056165692989	0.486543028498389	211	0.863321651390627	0.0183873775971318	cg10252804	NAKO
-0.00122214190725932	0.00394901904844696	0.757286967731428	211	0.358020797030413	0.0648046999640198	cg14730192	NAKO
0.00147760522914139	0.00277484489313928	0.594985908556993	211	0.825240887317039	0.0248191086739506	cg23621222	NAKO
0.00173895046609787	0.00177664999903782	0.328901159060562	211	0.0534020525148191	0.0141795630555161	cg07902263	NAKO
-0.000719073723336625	0.00521542960853362	0.890482023533054	211	0.855358325237568	0.041396656246142	cg05347757	NAKO
-0.00112589889764961	0.00230247739959981	0.62539509093805	211	0.874640582384044	0.0173017127088138	cg06613783	NAKO
0.000481377704079728	0.00304180829833925	0.874420580343276	211	0.874465959392822	0.0218723590328388	cg18249968	NAKO
0.0102546169548642	0.00632650451521021	0.10671558525557	204	0.181859958932161	0.0437258629682747	cg17916948	NAKO
-0.00640062351883865	0.00400417758440439	0.111553833696841	211	0.863780807272125	0.0307876949611925	cg23451821	NAKO
-0.000992462967448171	0.00313442726490088	0.751860832453723	211	0.79516639555755	0.0256203813612863	cg06071479	NAKO
0.0061578112466944	0.00410662910126914	0.135374521798338	210	0.830021441968175	0.0298531215812792	cg02647381	NAKO
-0.000183881760450254	0.0047569896771604	0.969205982300822	206	0.879638685565217	0.0345382527363584	cg06726213	NAKO
0.00637172526811249	0.0054516756213439	0.243925308657893	211	0.802224797663809	0.0418628867584661	cg10475564	NAKO
0.00210205195651755	0.00489113236461898	0.667838965216286	211	0.751190146878541	0.0403619062939728	cg15147534	NAKO
0.000568123916236758	0.00186736246896096	0.761270467050455	211	0.897650454610104	0.0131964645505131	cg14803539	NAKO
0.00355343750065722	0.00160296444702514	0.0277930098499478	211	0.0785003994766726	0.0117342648282611	cg00973947	NAKO
0.00261338910553722	0.00187858817785282	0.165766567819141	211	0.870279045974702	0.0143845961220914	cg13819249	NAKO
0.00222589231087057	0.0028142253027809	0.429938078014046	211	0.871378373250271	0.0194540904637588	cg13020457	NAKO
-0.00260501343370436	0.00325307493936261	0.424230743658357	211	0.889118307960199	0.0230323795860556	cg13684521	NAKO
-0.00610140436489126	0.00368565357950308	0.0994422925093082	211	0.742790609724608	0.0337631126115838	cg22835950	NAKO
0.000969937121649382	0.00222874610467565	0.663902838310142	211	0.877277084414413	0.0161501577520089	cg05352517	NAKO
0.000738449348959881	0.00310309524529026	0.812152784106207	211	0.831274941816575	0.0223693441794873	cg06279781	NAKO
-0.000119490013074043	0.00126017116096288	0.924554797359091	211	0.0414099957805439	0.00995305434526033	cg17783593	NAKO
-0.000373862027084925	0.00264871849794319	0.887898519552136	211	0.804607310442782	0.0189371992523334	cg02575937	NAKO
0.00413965345559018	0.00394504642984768	0.295325269856411	211	0.850365330772806	0.0304003083911277	cg18553979	NAKO
0.00145136682372161	0.00231379427105314	0.531217994983894	211	0.895532246349288	0.0210413143811027	cg12786907	NAKO
0.00269805289529573	0.00201661566019848	0.182483506089966	211	0.910948140778154	0.0159760519722256	cg05385477	NAKO
0.00135366507643934	0.00585420120888777	0.817381325817758	209	0.255385605911222	0.0636247924203757	cg10123035	NAKO
-0.00435963318677983	0.0029260268666892	0.137853104680854	211	0.12212686851631	0.0221053522379338	cg24850585	NAKO
-0.00165562535300556	0.00225770356553099	0.464242290928484	211	0.87356282138603	0.0168919238845633	cg27063617	NAKO
-0.00180806623249304	0.00310264515163999	0.560734921271247	211	0.0782542638810553	0.0230652095590092	cg05390151	NAKO
-0.00314288088253575	0.00265844397107726	0.238555723881171	211	0.804030518524906	0.0200751552392514	cg11236296	NAKO
0.0017972706394106	0.00308157511914458	0.560411607301298	211	0.0829082524095056	0.0218555925452112	cg00816177	NAKO
-0.000654046634813616	0.00243157510483879	0.788228957185104	211	0.0808558241379533	0.0169696990567632	cg05806054	NAKO
0.00160830639677592	0.00199844476291202	0.421927339565251	211	0.853680155779236	0.0145917752869388	cg05299479	NAKO
-0.00122938682304405	0.00352807345628513	0.727871868328666	211	0.571619459686255	0.0400620463934248	cg09660810	NAKO
0.00682158353129702	0.00296878032576645	0.0226358241460972	211	0.875649159535495	0.0224623950547931	cg03944691	NAKO
0.00118525552576478	0.0054671870697386	0.828595222497136	211	0.851421936936952	0.0400787708202379	cg12148263	NAKO
0.000738691845091711	0.00192576404195361	0.701704849268907	211	0.0492634158152171	0.0133699008922401	cg06964191	NAKO
0.00393001204274969	0.00438982538908099	0.371760348563176	210	0.897813592622647	0.0344560379045433	cg08266106	NAKO
0.00274448766455829	0.00278695889244459	0.325961888522816	211	0.896451528618053	0.0193876054192558	cg22006449	NAKO
0.00454948973051744	0.00297352502440307	0.127637613448427	211	0.886125650103398	0.0216335101288521	cg26489415	NAKO
0.00336694995605849	0.00250610222105046	0.180671251572013	211	0.897401794083387	0.0209461769715609	cg12267107	NAKO
-0.00664230367712835	0.00517831056141417	0.201121899821061	210	0.543026620050722	0.0390834402210065	cg00760992	NAKO
0.000873026331076932	0.00192953390427029	0.651444523703252	211	0.0491215488275464	0.0142781116690764	cg03869253	NAKO
-0.0054478037446443	0.00500621671726021	0.27784654411925	211	0.655746138315234	0.0469822792051972	cg16264526	NAKO
0.000168496212464385	0.00271243543008526	0.95053097653533	211	0.848129580808199	0.0196590725141989	cg01061283	NAKO
-0.007490471935032	0.00360266574731228	0.0389120153889901	211	0.835098968444269	0.0311100452888216	cg22771602	NAKO
0.00220021267444892	0.0040332795205612	0.586026342716657	210	0.852537179460333	0.0287823411877016	cg18468498	NAKO
-0.00479651686033413	0.00446234769377924	0.283753787552291	211	0.639519418868429	0.0442417897862893	cg26538164	NAKO
-0.000615195982549691	0.00346011896977845	0.859067594857936	211	0.834598182668094	0.0253996484740793	cg16242498	NAKO
0.00446677049531069	0.00651774785644005	0.493953222090506	211	0.834991751593064	0.0464963325091465	cg22955140	NAKO
-0.00561195586300857	0.00521864510388232	0.283539436436841	211	0.513309120455594	0.0408369294864552	cg10684486	NAKO
0.051633217300286	0.0195760349266924	0.0090344674083541	208	0.304023243526024	0.139069568604839	cg02094681	NAKO
0.00447590314416253	0.00626544985306596	0.475847394581182	211	0.758555791648791	0.0455589692139794	cg24368491	NAKO
0.00364225259275617	0.00314995047414542	0.248977673682453	211	0.874892053104171	0.0219206749058524	cg01240823	NAKO
-0.00138626567147903	0.00454835756964468	0.760855870418135	211	0.572892449544198	0.0619364667628784	cg12273426	NAKO
0.00242622594462932	0.0046094097730926	0.599233708333634	211	0.830080666481468	0.0334726847100624	cg20482462	NAKO
0.00100159539686911	0.00147126321310627	0.496823070806919	211	0.0367082218591424	0.0103090405104623	cg16400150	NAKO
0.000180824058047484	0.00230801772761018	0.937633127506865	211	0.853517137185856	0.0176141799248022	cg00570575	NAKO
0.0029916506466646	0.00236690292841093	0.207756244673362	211	0.908358577793587	0.0170695564485241	cg21211977	NAKO
0.00308940922947222	0.00302340406336478	0.308126713478062	211	0.85565392509285	0.030620725779019	cg10039089	NAKO
0.00135568700274301	0.00226270505046043	0.549772048112949	211	0.0782880733289532	0.0164547944812573	cg17936721	NAKO
-0.00100077057076011	0.00244415097239321	0.682654970141879	211	0.878111007984196	0.0213327165000775	cg04707967	NAKO
-0.00146365831239042	0.00480594041175051	0.761032232339301	211	0.397590884824468	0.0544668251038869	cg21179618	NAKO
-0.00147746247420288	0.00382411944287156	0.699656011492252	211	0.142449716440785	0.0306111129194307	cg00748188	NAKO
-0.00437638192637288	0.00260790972992842	0.0949258568986349	211	0.865151572308754	0.0199993690678899	cg15034599	NAKO
-0.00547300384216215	0.00408730844327941	0.182121675270596	211	0.691817921482012	0.0334056390951353	cg09967373	NAKO
0.00205300848828115	0.00393235598300668	0.602206457683146	211	0.770535665242624	0.0353530632617073	cg24360747	NAKO
0.00102543743521199	0.00338548008517507	0.762294456357126	211	0.833467048031299	0.0311293986669559	cg10083889	NAKO
-0.0061824665741211	0.0117065632764302	0.598016744464387	211	0.736894466191634	0.0873062946289182	cg27408262	NAKO
-0.00989965571587688	0.0055692852205205	0.0770371997376166	211	0.613924169983412	0.053301658133178	cg02903680	NAKO
-0.00366042939180279	0.00235957324311752	0.122448881694738	211	0.905871821592835	0.0163871292666183	cg27180066	NAKO
0.000204579962267191	0.0024810417320601	0.934367663569988	211	0.853309068649774	0.0187295716716847	cg22677755	NAKO
-0.000197888046075223	0.00431698112230828	0.963485123589008	211	0.823605008220456	0.0320839306056744	cg24152251	NAKO
0.0089288841798346	0.00453928504116757	0.0505988051690032	211	0.863571140079966	0.0323683718702559	cg25721648	NAKO
-0.000187546347250538	0.00274759715849275	0.94564994818938	211	0.828615585582177	0.0199480575456702	cg24338341	NAKO
0.000712475161987222	0.00220083898421281	0.746490232720177	211	0.0485377016271469	0.0161558685034999	cg24330906	NAKO
-1.01482513890615e-05	0.00218737011312058	0.996302989763109	211	0.835172951242102	0.0177982051158802	cg23562117	NAKO
0.00323772590341207	0.00246826023725933	0.191148708370577	211	0.844338995359824	0.0191136830903706	cg16152636	NAKO
0.00182231789909456	0.002682279987508	0.497695553412042	211	0.7103624750785	0.02492015609486	cg25892137	NAKO
-0.00572467720808581	0.00567514357794105	0.314367996852026	209	0.463373173200752	0.0460872235532335	cg27310647	NAKO
-0.0028082999702264	0.00359293654379884	0.435387710678643	211	0.560338333965297	0.0316748155033027	cg04955914	NAKO
0.0063104776657782	0.00437503999487948	0.150807224298688	210	0.796579723283495	0.0339317071241542	cg26062037	NAKO
-0.00150839809682184	0.00419712427861102	0.719693367870222	211	0.783717101744041	0.0329603510647585	cg01201151	NAKO
-0.00116352615305966	0.00218425000341534	0.594855314182031	211	0.883577157870542	0.0166412435793513	cg25658728	NAKO
0.00720756603770599	0.0029519076451807	0.0155116555670905	211	0.864953413620148	0.0214392930757168	cg26348172	NAKO
-0.00521055784356244	0.00317515107404164	0.102400513532667	211	0.738904532450658	0.0340373349209536	cg13040733	NAKO
-0.00164706807166775	0.00175954537573236	0.350391912315394	211	0.0721281054706513	0.013121240149878	cg05239790	NAKO
-0.00597030128197918	0.00346307917481091	0.0862951408149702	211	0.196171906159888	0.0368923770366303	cg25042075	NAKO
0.000447007767636822	0.00164349096492907	0.785919965180236	211	0.0538290031801316	0.0135590264239142	cg03623178	NAKO
-0.00465988417514915	0.00455510218368039	0.307573755029031	211	0.766070768424985	0.0376137954296344	cg13464323	NAKO
-0.00117411311204486	0.00622826401100395	0.85068401004557	198	0.869750503971804	0.0440768215849784	cg11574580	NAKO
-0.00572758192291425	0.00520094892777395	0.272142255066265	211	0.479900618925521	0.0506587845123773	cg25398315	NAKO
0.00332180611550233	0.00249412294460059	0.184462988298952	211	0.900216899634535	0.0200559100205606	cg10115320	NAKO
0.00356522321605409	0.00282953707169852	0.209174360977445	211	0.866042292878792	0.0201436279350525	cg11651174	NAKO
0.0032408927533127	0.00165756497363094	0.0519869298371217	211	0.0611693568751585	0.01174677442796	cg08167129	NAKO
-0.00109495862853404	0.0022917535005701	0.633340489741033	211	0.807175308560198	0.0188084580126989	cg02373485	NAKO
0.00046175693991879	0.00647363912668419	0.943211892792709	204	0.77355727252173	0.0517364240971613	cg01673780	NAKO
0.003498606907951	0.00283708087109681	0.21899631650966	211	0.79520833769774	0.0259658462122858	cg24873202	NAKO
-0.000557613119781817	0.00467822885937876	0.905244988221599	211	0.758678194233999	0.0353794492856109	cg04944537	NAKO
0.00101881962145836	0.00353372407300936	0.773414735024369	210	0.86013844248387	0.0251441038680726	cg01785722	NAKO
0.00212546093654042	0.0025586669101985	0.407164268402801	211	0.849484944418232	0.0205946029293186	cg01793945	NAKO
0.00259984549571852	0.00288147316399634	0.368030503970522	211	0.0540828533088197	0.0225889785415874	cg01354923	NAKO
0.00039778357957201	0.00227248775130836	0.861227288683942	211	0.882753011580942	0.0161005676237128	cg06951451	NAKO
0.000440423965461344	0.00238519037177604	0.85369593313668	211	0.827810512667342	0.0254678708111436	cg24438311	NAKO
0.00382644697639664	0.00680554816417368	0.5745886923213	211	0.737630683666865	0.0471410853001346	cg10122047	NAKO
0.00223401053008	0.00333152413311842	0.50328975303983	211	0.868534859896684	0.0244509289698566	cg26796379	NAKO
-0.00252307967388838	0.00287455773216309	0.381171512714462	211	0.799556698643023	0.0202236881857427	cg27636612	NAKO
-0.00329550165163071	0.0023733051893512	0.166547439446074	211	0.861023828863543	0.0174232249225054	cg21626364	NAKO
0.00163926243319386	0.00115762502989811	0.158354289806122	211	0.043369978658391	0.00870415797196942	cg18813148	NAKO
-0.000632841403971916	0.00194426119118591	0.745157746704368	211	0.0644732121640142	0.0141016923474171	cg15852891	NAKO
0.00406220234262773	0.00842823000950456	0.630363694111381	211	0.491261186542992	0.0764114522439404	cg09329137	NAKO
0.0009107032844335	0.00417029199270088	0.827362368348775	211	0.829941040015424	0.0315713611537228	cg26785451	NAKO
0.00167071117586258	0.00347556372733662	0.631267033548881	211	0.852105777916607	0.0248932760584771	cg07372023	NAKO
-0.002511398640214	0.00119194219432388	0.0363978578584657	211	0.0391068985084105	0.0089898274238446	cg06242146	NAKO
0.00428715396625299	0.00332513425192551	0.198814950192178	211	0.775767576498404	0.0340753605850302	cg19300389	NAKO
0.00106615946580571	0.00239669147090103	0.656924159923294	211	0.0420120267868829	0.0166093436021928	cg02213287	NAKO
-0.00565911719906787	0.00586882878417154	0.336125064679176	208	0.854339335187487	0.042041606403773	cg02164185	NAKO
0.00102592168242154	0.0030964520754467	0.740757307062627	211	0.864484010793217	0.0222144612241771	cg14876896	NAKO
-0.00211048014156127	0.00334139631200775	0.528377411631562	211	0.897428570858822	0.0254364321091739	cg09564132	NAKO
-0.0020930428575788	0.00308720893295541	0.498592784530212	211	0.796133200946288	0.0280425632322937	cg19350747	NAKO
0.00110813454315312	0.00188683277214804	0.557682476188667	211	0.0522905564302216	0.0141376483595953	cg16847969	NAKO
-0.000712090156600376	0.00275852441426661	0.796569799413837	211	0.824206224669183	0.0218252366734784	cg00192701	NAKO
-3.359758074143e-05	0.00216853052384511	0.987654511498345	211	0.891393398776907	0.0155028600683662	cg11308991	NAKO
0.000443275532336344	0.00224805536259369	0.843890671779195	211	0.852036844742079	0.017496933058741	cg04453648	NAKO
-0.0151054461829267	0.00613597144311758	0.0146932957545083	211	0.133411592242855	0.0442511145785974	cg04248234	NAKO
-0.0010160361824459	0.00281706757045255	0.718735380495503	211	0.865525745209171	0.0197234187066448	cg26785234	NAKO
-0.00253320987113936	0.00480580509044328	0.598713188842759	211	0.759025682756532	0.0383837815116256	cg01802121	NAKO
-0.00287273851366999	0.005117042798875	0.575165411277222	211	0.541229780316207	0.0366762822932122	cg00014118	NAKO
-0.00094141474498716	0.0022129773663896	0.671009538780285	211	0.851326196345062	0.0202188395237959	cg20987132	NAKO
0.00545089658232299	0.00278114052305403	0.0514264048195906	211	0.750175351219309	0.0300160884718191	cg15039509	NAKO
0.00501691749593012	0.00678479172914275	0.460536227058598	210	0.768872748944685	0.0534595498765416	cg19376823	NAKO
0.00201192364721678	0.00251931187400376	0.425493672446379	211	0.825603118763688	0.0186908290334039	cg19502457	NAKO
0.0010619645445842	0.00653843464004162	0.871148690297467	206	0.842742969706033	0.0485621245024936	cg11353790	NAKO
0.00531801593481469	0.00328945358376538	0.107562507296567	211	0.886839875925061	0.0249001743576416	cg16372807	NAKO
0.000965631303514698	0.00288560571856541	0.738258367531171	211	0.742406578362105	0.0324459892692476	cg20351160	NAKO
0.002571647975352	0.00218906857682421	0.241520047092291	211	0.921708245245754	0.0155291547332665	cg12766383	NAKO
0.00330477755825994	0.00397035241260785	0.406232395438819	209	0.881683077072715	0.0312567904882527	cg04330811	NAKO
0.00205532622268282	0.00199062175313644	0.303114618260777	211	0.872523088175161	0.0175230972215851	cg10574024	NAKO
0.00129504907344983	0.00221083825318197	0.558705496742545	211	0.857575669643796	0.0163057797516202	cg03826446	NAKO
-0.000694539944537756	0.00103071228818968	0.501208049716143	211	0.0372625221904021	0.00763162369283956	cg12960296	NAKO
-0.00535497213247012	0.00398129406611962	0.18017675211363	211	0.648928616843989	0.04697290750197	cg26539301	NAKO
-0.00820304689974709	0.00466788028183001	0.0804293590572813	211	0.494698387794433	0.0329195377429362	cg11844800	NAKO
0.00268942580204903	0.0041387672374259	0.516577605589729	211	0.797709616034162	0.0291328781330723	cg24918386	NAKO
0.0015221591774547	0.00279545936566118	0.586711810303531	211	0.330839081063531	0.0683631578639549	cg09528415	NAKO
0.00398518674066605	0.00391027343942026	0.309390700477363	211	0.74217083510593	0.0313282241857826	cg19904783	NAKO
-0.00480481977482786	0.00593051078721888	0.418820606289187	211	0.72198471967818	0.056964976897556	cg23453570	NAKO
8.00349144605849e-05	0.00167492157373844	0.961937072325925	211	0.064907614932762	0.0131390122761893	cg17656267	NAKO
-0.0098438707072638	0.00380194102164027	0.0103461070997885	211	0.359645598938662	0.073076219369883	cg02735557	NAKO
-0.00404310835575195	0.00538086991344781	0.453326467875996	211	0.706340146167321	0.0539988245187934	cg27529346	NAKO
0.00156799650061074	0.00290737321478383	0.590283223278182	211	0.790687845058117	0.0284004702162337	cg06270206	NAKO
0.00222716986731003	0.00155829047614445	0.154535508450468	211	0.0628387180995177	0.0125612057084832	cg15666516	NAKO
-0.00235925953532523	0.00451618545319375	0.601993425647122	208	0.751263688431807	0.0413699376236784	cg25436974	NAKO
0.00360410973323701	0.0043093782879662	0.403986783211009	211	0.372120642154349	0.0747708275150423	cg13364154	NAKO
0.0068071001207894	0.00224510590015141	0.00275979976540666	211	0.825980076209946	0.0181026777727401	cg03564061	NAKO
0.00131246315210997	0.00214916595313297	0.542119341792279	211	0.874063808051944	0.0187047553105526	cg25251543	NAKO
0.00124780631446111	0.00234992342673046	0.596023940282826	211	0.869196450607113	0.0178530529916908	cg19476368	NAKO
0.00176240063306856	0.00292315583242915	0.547268940335773	211	0.763654226110895	0.0308668323214985	cg04843628	NAKO
-0.00695667682615127	0.00408295377838334	0.0900050108223887	211	0.137636097671179	0.0427849406739853	cg14333068	NAKO
0.00419009853182101	0.00273057599526236	0.126524895132034	211	0.904542898555003	0.0192648939172827	cg05452521	NAKO
-0.000561264595907965	0.00237694844859885	0.813581012244848	211	0.879553660207352	0.0171095149401715	cg05098664	NAKO
-0.00213419332788959	0.00406001312694211	0.599720540133818	211	0.894374996599191	0.0351025490707693	cg15115803	NAKO
-0.000623509240390164	0.00797483128711092	0.937763464356153	206	0.851845502027365	0.0568192688931311	cg10677712	NAKO
0.00112636806026475	0.00245331801454379	0.646659161335412	211	0.831746691246849	0.0204352700679613	cg05773155	NAKO
-0.00697725188321755	0.00573923262390964	0.225579723268796	209	0.809464897692763	0.0424063151227902	cg22692868	NAKO
0.000962537059171224	0.00243605607704304	0.693185423845827	211	0.913709062253931	0.0169057097772654	cg15864387	NAKO
-0.00558936405234621	0.00320147305869621	0.0824080084787615	211	0.135617544723739	0.0338679714196249	cg16173410	NAKO
0.00174074208552333	0.00235938927195004	0.461526851631395	211	0.736810707930984	0.0255822428363791	cg14726668	NAKO
0.00194052042972397	0.00525464495236971	0.712307653069131	211	0.426614352552071	0.052901825829173	cg00628816	NAKO
-0.00777487005788631	0.0072045195474513	0.281846913460766	211	0.840928196496163	0.0547200926120422	cg04939200	NAKO
-0.00435509615923982	0.00381367637541634	0.254867653758204	211	0.106712990587281	0.0334887968735261	cg07823935	NAKO
0.00234064682564114	0.00224695289955858	0.298841396198674	211	0.831653508984036	0.0173957874649016	cg19248893	NAKO
-0.000186297780838434	0.00339595805436929	0.956307214226011	211	0.898120951184087	0.0271830753193108	cg04680247	NAKO
0.00354439694740732	0.00288970001822577	0.221466141234792	211	0.859916239985212	0.0264643270051499	cg19987296	NAKO
0.00241020820373064	0.003217627623334	0.454721409857801	211	0.832367043392712	0.0249299846860545	cg10626792	NAKO
-0.000543699390274781	0.00365460805543995	0.881888138020312	211	0.565853685673063	0.0283418979777029	cg22376057	NAKO
-0.00891747253792615	0.00909085292568757	0.327843677412799	211	0.436129364020192	0.0813875761652505	cg02571819	NAKO
-0.0048832007392469	0.0036009020301112	0.176634021328814	211	0.540247829320167	0.0331695978458423	cg12797807	NAKO
0.00345979533473606	0.00210819846163152	0.102385526047876	211	0.819267897975159	0.0171643576743983	cg13024068	NAKO
0.00228958865110318	0.00193354961367579	0.237799993520049	211	0.045503646303487	0.0145699171113757	cg15813052	NAKO
-0.00148451535822035	0.00101438572814639	0.144950954993277	211	0.0376309493818826	0.00754544445425897	cg22824552	NAKO
-0.00256592105255519	0.00359906498338426	0.476734532454259	211	0.689457926039611	0.0467099363804566	cg15343958	NAKO
0.00151215085406816	0.00251298265346968	0.548049172989277	211	0.862215824185302	0.018068836809089	cg23913483	NAKO
-0.000219611978320119	0.00348720091712376	0.949849662029285	211	0.786900873553651	0.0291812006093048	cg02813442	NAKO
-0.00463262717216794	0.00281214060108961	0.101093125984826	211	0.0946285139150116	0.0243922239604273	cg24641276	NAKO
0.0172448910997106	0.00937114539739346	0.0672570502630272	211	0.256083556363657	0.0663092510876272	cg12624197	NAKO
-0.0018067768919716	0.00221066252408093	0.414753832280582	211	0.854936051978239	0.0157596224662597	cg00282529	NAKO
0.000917509066962293	0.00352760828637062	0.795065837638178	211	0.688842362343887	0.0333254802305154	cg24760452	NAKO
0.0126306851654166	0.00758930618139016	0.0977879068001799	197	0.73119165590136	0.0663845721311109	cg04788442	NAKO
-0.000700419340553225	0.00302948900522143	0.817401460096604	211	0.104671305495397	0.0236777262856487	cg05163012	NAKO
-0.00118182792782701	0.00141446741372445	0.404442741654675	211	0.0502422805817447	0.0108509483605364	cg01525597	NAKO
-0.00089927593874328	0.00356449153980743	0.801084725526172	211	0.195663907619458	0.0418583430435464	cg06147863	NAKO
0.000207475790357051	0.00291890144481817	0.943406856114501	211	0.900269972985173	0.0204564767560585	cg09206774	NAKO
-0.00734499406610284	0.00440651216652703	0.0971495906422877	211	0.368406178848166	0.0384614463532876	cg01083131	NAKO
0.00409704439044648	0.00306514152685512	0.182891894301305	211	0.748845142502934	0.0237741110777926	cg00083193	NAKO
0.00638209056787874	0.00383485543960331	0.0976720688711983	211	0.871617726063128	0.0279579247239849	cg19099034	NAKO
0.00109924560087371	0.00346516190306354	0.75141017008203	211	0.698583322066059	0.0373862501949984	cg12595084	NAKO
0.000485918320404107	0.00250360740245303	0.846309589308967	211	0.838384065091745	0.0230421551542189	cg25397191	NAKO
0.00149960894075193	0.00616986341322966	0.80821917452243	211	0.815971566008449	0.0459738133487126	cg26604720	NAKO
0.00651541302344891	0.00528615006706431	0.219229871351746	211	0.377960263396478	0.0443536920482777	cg25093471	NAKO
-0.00563431999743826	0.00412144735098336	0.173184352121743	210	0.0515133754459107	0.0297981467874032	cg26992952	NAKO
0.00792537406704526	0.00628859775822353	0.209123295331419	205	0.847756450451773	0.0532027045771308	cg19940584	NAKO
-0.00227235520538402	0.00411601361501905	0.581527981477479	211	0.815233720824385	0.0313194336260709	cg09254264	NAKO
0.00093934512636852	0.00257868977578763	0.716049412140015	211	0.895366976221655	0.0228985868726109	cg10905171	NAKO
-0.00574635133002267	0.0054530494520142	0.293284520998549	211	0.679163763236843	0.0423717285436527	cg26460647	NAKO
-0.00709789132634694	0.00456733934926018	0.121793046232791	211	0.279076749729458	0.0338531864789632	cg12875538	NAKO
-0.00453476030249025	0.00881014242531801	0.607331308843525	211	0.72763362158646	0.064889186891115	cg26030244	NAKO
-0.00267372630604348	0.00254236026637112	0.29425206542123	211	0.0362776777322453	0.0179609754185716	cg21673079	NAKO
-0.00211635037084649	0.00658311938463414	0.748189938277476	211	0.827578779725077	0.0471232998405937	cg10896152	NAKO
0.00240909612091943	0.0022381490314841	0.283087773928139	211	0.895183276747794	0.0161010008937458	cg24859012	NAKO
0.00686330832984447	0.00404026823731978	0.0909657145755205	211	0.795953136595075	0.0396253782241782	cg25336498	NAKO
0.0041772981342519	0.00687725670845653	0.544333389338996	199	0.807178533202545	0.0484912344485834	cg13326063	NAKO
-0.00156988582503458	0.00613725651541672	0.798383612012129	207	0.104119396009502	0.0424515286292915	cg11850549	NAKO
-0.00190321126348239	0.007502871143156	0.80002209598422	211	0.568919001934167	0.0534279540117078	cg00422578	NAKO
0.0013662924765426	0.00128909873561869	0.290509346190974	211	0.0471006176193175	0.00920812369834936	cg01863335	NAKO
0.000581849639434161	0.00105625204376493	0.582361744948727	210	0.0193654486652853	0.00746586504277131	ch.21.40017320F	NAKO
-0.00316590138792974	0.00363141573597659	0.384384639792212	211	0.16446807978228	0.037228178665823	cg20526365	NAKO
-0.00161980619675572	0.00172758777212037	0.349603912019943	211	0.909273248905694	0.0123800597431869	cg14790250	NAKO
0.00574980824299529	0.00558236006625541	0.304314437713522	207	0.815730304558436	0.0415175662522271	cg14461969	NAKO
0.00121734006411472	0.00126111960079273	0.335597578143243	211	0.0552795814529698	0.0104178567385652	cg05578649	NAKO
0.00189871935387605	0.00688101736331599	0.782889548532765	211	0.781510465501924	0.050486443278	cg16865442	NAKO
-0.00571951336651171	0.00341334894458132	0.0954131845052006	211	0.840484907655911	0.0254606611388762	cg03511983	NAKO
-0.00392101374306227	0.00227495059562654	0.0863723316726386	211	0.888732123950791	0.0164010268903389	cg15217375	NAKO
-0.0004942998581165	0.00206725727784296	0.811272168500413	211	0.895084011658986	0.0164904134341838	cg19736214	NAKO
-0.00179619111945069	0.00517925519374606	0.729113780088788	210	0.744050333529349	0.0402687062651286	cg21056841	NAKO
0.00430176283357101	0.00232846659146017	0.0661945080497929	211	0.0908008734522615	0.0189419977899809	cg06751597	NAKO
0.00366746343997462	0.0038132262268944	0.337354023155631	211	0.771437196272588	0.0374558395124842	cg14211977	NAKO
-4.63475922364284e-05	0.0102051119093573	0.996381075515307	207	0.488764226508383	0.0722010572962825	cg01439078	NAKO
-0.00237010438847951	0.00265870682576964	0.37378640422064	211	0.795413237604281	0.0206201932505639	cg03275864	NAKO
3.24389027520494e-05	0.00254556907627649	0.989845635915602	211	0.0631226438587904	0.0202149167492018	cg14853515	NAKO
0.00530259732801629	0.00689097777078528	0.442538151110389	209	0.483480236954107	0.0612058891044481	cg23463531	NAKO
0.00797789798630022	0.00496812955681885	0.109941027699657	210	0.869738759829986	0.0431221534386554	cg19635671	NAKO
0.00279997562924954	0.0029197956642428	0.338764935034219	211	0.830610983357403	0.0235597504699993	cg17647273	NAKO
-0.0189717810095854	0.0126297551160639	0.134676115668582	211	0.456562447240351	0.0881186608014303	cg25593573	NAKO
0.00283156839982122	0.00227896016405737	0.215550623936618	211	0.910118994168386	0.0163201465678991	cg09861496	NAKO
-0.00282711563767875	0.00290423211451922	0.331537241346302	211	0.0875460716707873	0.0256427597869418	cg05361262	NAKO
0.00167368980510343	0.00357202815449376	0.639914165043722	210	0.0539887579994782	0.0268556356339622	cg16864444	NAKO
0.00393470719249486	0.0037361073231205	0.293572321863448	211	0.887147197676275	0.0272347515073444	cg09648631	NAKO
0.000350573767347313	0.00309251705343978	0.909860226967491	211	0.895441416748726	0.0244382875709375	cg06157837	NAKO
-0.000413435682651161	0.00278859288860509	0.88229109094717	211	0.831375563456541	0.0298000296357494	cg17930365	NAKO
0.00179539531994505	0.00267352830214965	0.502667992625764	211	0.86846191669361	0.0191611122454965	cg24972816	NAKO
0.00567085974167814	0.00344013041685047	0.100871948536341	211	0.835707732114646	0.0246413123089729	cg09093534	NAKO
0.000690099722076471	0.00209847144871447	0.742615715082457	211	0.0580080504798494	0.0146972770104944	cg22283195	NAKO
-0.00382065217268786	0.0044870909574038	0.395549189300411	211	0.423831172059315	0.0450759725724278	cg01721313	NAKO
-0.000305208029581039	0.00282269469502115	0.914006540911236	211	0.886119775154071	0.0200856312452934	cg21701521	NAKO
0.00421570547630006	0.0028783690541824	0.144636044300652	211	0.771357963283581	0.0378849963219835	cg23959474	NAKO
0.00444344046444624	0.00235198350391968	0.0603449252449701	211	0.851388056447052	0.0202950131380622	cg10675213	NAKO
-0.00143572726018877	0.00271824675180039	0.597974027586084	211	0.80250041901267	0.0228860275973129	cg23088551	NAKO
0.000838074501086921	0.00239090945037546	0.726322787738094	211	0.893321738292778	0.0167263469055409	cg22748394	NAKO
-0.00133736312520927	0.00251956083416414	0.596166813848449	211	0.887776604852065	0.0177330285815939	cg27138838	NAKO
-0.00195398453367172	0.00235183027312079	0.40708257136929	211	0.81590485578556	0.0186032391542561	cg04762043	NAKO
0.00130892475724984	0.00115894266597307	0.26011112857622	211	0.0354420901218086	0.00814396369781218	cg00960308	NAKO
0.00131876918722948	0.00604969386784941	0.827670081534961	207	0.862186121945972	0.0485317732969806	cg05386689	NAKO
0.00454335737393957	0.00321927186576862	0.159749782478573	211	0.877370251712534	0.0262795919517388	cg07217341	NAKO
-0.00363727982497162	0.00293311772003292	0.216438557231177	211	0.884984216013502	0.0209055093046277	cg24418746	NAKO
0.00548901403699938	0.0026889350302394	0.0425647669810241	211	0.906509757535152	0.019383371069489	cg08966655	NAKO
-0.00382612150255025	0.002603362608143	0.143258785018646	211	0.893636569962774	0.0181499049395895	cg26965012	NAKO
0.00967345121095545	0.00533489925405217	0.0713324206671677	211	0.849463146087592	0.0386294090961626	cg13531394	NAKO
-0.0026148105417173	0.00329222824538127	0.42802278843525	211	0.774245046184445	0.0472903914762995	cg19848140	NAKO
-0.00429213419837866	0.00686976006721548	0.532841488599815	211	0.821256937625619	0.0510337184257355	cg07290865	NAKO
-0.00247048090319049	0.00214946462811944	0.251820634362324	211	0.899185415725756	0.0151648540301863	cg03391533	NAKO
0.00150607157930987	0.00242042720921751	0.534515040587283	211	0.0500217690373931	0.0167254194067401	cg21454231	NAKO
-0.00862082419903446	0.00476112955040402	0.0717314539420598	211	0.227231953521437	0.0419258700126779	cg07027430	NAKO
0.00258589337000591	0.00194005004019816	0.184119747192059	211	0.892194208996608	0.0147854133975698	cg20522299	NAKO
-0.00641313560094112	0.0175737667616049	0.715561643606305	211	0.462072615012911	0.136910370169367	cg02182476	NAKO
-0.00395846912194495	0.00218665464229705	0.071790938552113	211	0.886742374597409	0.0178662054698008	cg09300216	NAKO
0.00133061770969016	0.00242780574710422	0.584267805086535	211	0.856439366053615	0.0213538761758068	cg16201061	NAKO
0.000698627294483178	0.00402432258034166	0.862358955044131	211	0.817103877536364	0.0292774412942494	cg20808089	NAKO
-0.00418707676194142	0.00584190761477387	0.474397599290619	211	0.799595527098124	0.0538847680675133	cg13586794	NAKO
0.0018159303274469	0.00335717223168396	0.589186503710511	211	0.196021774788759	0.0403855603888666	cg11112161	NAKO
-0.00420621902327059	0.00243943679079238	0.0863591362691335	198	0.0437875042656639	0.016815783710104	cg02606218	NAKO
0.000666374887114794	0.00203349405048343	0.743490475534414	211	0.0395955912168023	0.0143263811648284	cg23491236	NAKO
0.0013457905476574	0.00492105303923666	0.78477667298492	211	0.561314963220311	0.0383138047927854	cg16191389	NAKO
-0.00275957461545203	0.00694347719528654	0.691482067522797	211	0.806599101507804	0.0516241119383401	cg18232130	NAKO
0.0017526215952686	0.00240321137948233	0.466703517117296	211	0.77351067940524	0.0289706812633264	cg05360770	NAKO
-0.00495920420204951	0.00328280082796714	0.132493206239594	211	0.881527836094961	0.0245876022059779	cg01784548	NAKO
0.000595019401573467	0.00316835561624199	0.851229169681562	210	0.872710985775457	0.0224276388613147	cg25282174	NAKO
-0.000328661768330084	0.00250323415063998	0.895677420170564	211	0.853585269049464	0.0185072384418566	cg18897992	NAKO
8.48535785742446e-06	0.00639292133718987	0.998942320833182	211	0.6070378406652	0.0457509435989742	cg04496920	NAKO
0.00326275675445953	0.00984575570861164	0.740711629328256	209	0.769276807485197	0.0708972554865708	cg01409552	NAKO
0.00137971713566512	0.00398702452496546	0.729676838532397	211	0.172779781069097	0.0307879333235099	cg02941397	NAKO
0.00686684034016505	0.0069982411137106	0.327698239270267	211	0.727722322917068	0.0506847663169576	cg23481184	NAKO
0.00255263428057155	0.00417511516630512	0.541651826004432	211	0.302984551426341	0.0614225114683863	cg00239751	NAKO
-0.000857537768259957	0.00332675555103373	0.79685624877638	211	0.801280569312943	0.025785912298063	cg05300054	NAKO
0.00204733635706567	0.00302326909253145	0.499086167981347	211	0.892305925554954	0.0226172177959105	cg01111217	NAKO
-7.84560513487109e-05	0.00308128774637247	0.979712417429957	211	0.118120943086478	0.0246931929823333	cg25085950	NAKO
0.00176820308184786	0.0021529660457853	0.412485748594727	211	0.867742984273055	0.0211689349758752	cg22238558	NAKO
0.0123351201816601	0.0146454993217385	0.400681800173716	211	0.367232023008174	0.107048239125583	cg23505604	NAKO
-0.000311675520655747	0.00174701026280831	0.858590062340747	211	0.0356152431196824	0.0126117609001115	cg02090638	NAKO
-0.00225430880945171	0.00431916503082335	0.602310292885802	211	0.828583579089156	0.0314252055340854	cg16327072	NAKO
0.00327004905456073	0.00468667165395165	0.486174822265205	211	0.752311687614785	0.0377651357010948	cg24310741	NAKO
-0.00366247361592039	0.0031024890009531	0.239241246607387	211	0.845187277215066	0.0224089952675152	cg27454001	NAKO
0.00102299738101739	0.00243349188139833	0.674668932836926	211	0.0679185909318152	0.0174130010394822	cg19603195	NAKO
0.00247927092922582	0.00262662085665052	0.346388088275561	211	0.822411372401127	0.0204297114603788	cg26520677	NAKO
0.00105039252130383	0.00482515085888885	0.827900954670094	208	0.899890441204324	0.0429637632799613	cg27540783	NAKO
-0.00283640142604019	0.0109410897358312	0.795721192401656	211	0.517643416517306	0.0855142604028858	cg26349484	NAKO
-0.0044041281020852	0.00781367988501428	0.573644536078592	211	0.457780307375529	0.0584457270261684	cg19156170	NAKO
0.0052251644211211	0.00344633542147481	0.131100585182431	211	0.877999050590053	0.0251269274030631	cg01443102	NAKO
-0.00271829163402086	0.00247676908845427	0.273769648833353	211	0.0701684433570968	0.0264501630605848	cg19028804	NAKO
-0.00583586687532587	0.00294616516271285	0.0490155198400052	211	0.881892894064401	0.0216596925470035	cg11795526	NAKO
-0.00304203639180673	0.00263662109654767	0.250009409721573	211	0.900037876782347	0.0186454729719975	cg13231382	NAKO
-0.00508984589243949	0.00647152624912815	0.432530232431268	211	0.700838686331667	0.0486587727767935	cg10138313	NAKO
0.00159306392962391	0.00389823893097164	0.683235815789354	211	0.772628334890337	0.0327834019424211	cg13284646	NAKO
-0.00182952012717983	0.00504319876274301	0.717169765245398	211	0.828389500570492	0.0350322385908165	cg08173919	NAKO
-0.00208635709645917	0.00464988314756333	0.654153340331895	211	0.838648852535584	0.035501743770843	cg23902076	NAKO
0.00301390301087539	0.00842015493520413	0.720776009361769	211	0.564177487530824	0.064132465647058	cg09503707	NAKO
0.00240021053692769	0.00249875753826327	0.337962181783896	211	0.809972868620989	0.0209609951090991	cg07286771	NAKO
0.002618819649037	0.00613286347981087	0.669840098821751	211	0.867832829880589	0.0432241174739136	cg23699737	NAKO
0.00306577961057764	0.00295200288252835	0.300303733451585	211	0.821406278587437	0.0217593448663927	cg23031881	NAKO
0.00119657665826656	0.00224142027855918	0.594055057250983	211	0.0438339770010338	0.0157347395986951	cg18942715	NAKO
0.00272797085497007	0.00384801051297609	0.479214486101903	211	0.805520988035139	0.0308660320545265	cg17583307	NAKO
0.000407378454419452	0.00205996972276849	0.843439281314763	211	0.0719784481262603	0.0171181773134703	cg05350058	NAKO
0.00297886116688936	0.00513055244809366	0.562175705879871	210	0.846750426037903	0.0414034990156407	cg16093535	NAKO
0.0134417691675132	0.00668705187909887	0.0458712513717582	201	0.814312285827887	0.0531116310602606	cg27073262	NAKO
0.000640265879211251	0.00247480429765155	0.796128997291249	211	0.840712312672617	0.0286548691954967	cg24135615	NAKO
0.00436618257485645	0.00365182020670295	0.233297519917456	211	0.872739654248059	0.0274304964286294	cg19265221	NAKO
-0.000433552202330062	0.00121412247233967	0.721409827223457	211	0.0399859252533585	0.0090442631187708	cg18793548	NAKO
0.00425428433840566	0.00500455932771072	0.396322189782394	211	0.314321290977615	0.0404100979875393	cg00651497	NAKO
-0.00200345888646479	0.00218446658729531	0.360202856251069	211	0.0877614185423022	0.0172651838654381	cg01051545	NAKO
0.0043302516745369	0.00576901773248583	0.453834046331772	203	0.847211086846749	0.0455435674628688	cg20011978	NAKO
0.00131770616873607	0.00196003705979042	0.502197211886052	211	0.840687718311454	0.0146657108315211	cg08480903	NAKO
0.00190936378753901	0.00316740686199193	0.547331468509666	211	0.0751445421761055	0.0220723127091055	cg08485869	NAKO
-0.00425691018432653	0.00303256729350718	0.16198934014466	211	0.867230362613038	0.0216386612634753	cg10026229	NAKO
-0.00114823130923758	0.00277699620221266	0.679709614145663	211	0.790630944365139	0.0301168787246109	cg01471648	NAKO
0.00292264986407068	0.00258092305239202	0.258854771788794	211	0.801524963190686	0.0225667894654102	cg15418589	NAKO
-0.00115551782887628	0.00152951207179548	0.450871796247518	211	0.055695089161595	0.0113614413073458	cg01263075	NAKO
0.00311800092368609	0.0038633186069569	0.420609698097443	210	0.871204645702679	0.028280249226236	cg02168806	NAKO
-0.00288744241189575	0.00257661770792807	0.263822416672399	211	0.829375102647028	0.0206926993218235	cg10992419	NAKO
0.00182156637430037	0.00283764430055958	0.521673131579167	211	0.799155016000339	0.0225392636964	cg16115072	NAKO
2.17253713057226e-06	0.00244318091930353	0.999291410360203	211	0.0499407724023401	0.0177972737251853	cg07931069	NAKO
0.0041167473685049	0.002387834024565	0.0862834658406	211	0.865382104449515	0.019960518860396	cg00462240	NAKO
-0.000811555925778247	0.00311594266443856	0.79478935909238	211	0.641891547828543	0.0368141703107712	cg03837077	NAKO
-0.00129505305096055	0.00093156134576094	0.166054082379992	211	0.0285149503204386	0.00690800694242635	cg18438042	NAKO
0.0003897872958752	0.00595295274653142	0.947860520474632	211	0.866606074718984	0.0543167183952645	cg03752060	NAKO
-0.000154096572370572	0.00267516581654158	0.95412414173263	211	0.84937340328222	0.0202433315421411	cg10810521	NAKO
-0.00539130501120485	0.00347795675082738	0.122730379162073	211	0.704333751194619	0.0349568855996467	cg15360771	NAKO
-0.00803659386558489	0.00895570125937251	0.370627129324179	211	0.751980732168589	0.0644813630395518	cg23280418	NAKO
-0.000745760993249795	0.00157286573378735	0.635929450172699	211	0.0596614532236899	0.0118806983918645	cg14473123	NAKO
0.00176812171897255	0.00243685937500047	0.468969863720555	211	0.86244595024944	0.0179606536416901	cg21327483	NAKO
-0.000876667230476562	0.00315928321229132	0.781698395807775	211	0.874305661861132	0.0234613972755684	cg00128560	NAKO
0.00250527349092373	0.00227907849743759	0.273015001938941	211	0.893418925678145	0.0163082159132253	cg01912854	NAKO
[truncated: 681,654 more rows]
