# Supplementary material for: DNAm landscape up to 4 months post SARS-CoV-2 infection: insights from four population-based cohorts
Source: Clin Epigenetics. 2026 Jun 13;18:116. doi: 10.1186/s13148-026-02166-1 (PMC13263947; doi:10.1186/s13148-026-02166-1)
Supplement: Supplementary file 1 — Supplementary Material 1 [file 13148_2026_2166_MOESM1_ESM.zip › ST2_CONVINCE_case_status_model1_20250208_results.txt]

BETA	SE	P_VAL	N	mean	SD	probeID	study
-0.00335787307184337	0.0028632801257496	0.24451680709894	92	0.853691034950783	0.0134160248367495	cg07881041	CONVINCE
-0.00048003904020741	0.00320063932470102	0.881170803821199	92	0.867156583237593	0.0160647671453987	cg03513874	CONVINCE
-0.00207581574453314	0.00249021876866861	0.407091779124126	92	0.0496760432757569	0.0232868592069832	cg05451842	CONVINCE
-0.00127283236568879	0.00337193457803966	0.706856598105551	92	0.900117786673802	0.017116060486653	cg14797042	CONVINCE
-0.00491304860975992	0.00396926674313729	0.219561479051245	92	0.0402465495550075	0.020246400122967	cg09838562	CONVINCE
0.00946366929785201	0.00554937446429839	0.0921590683422436	92	0.596937979035929	0.032981313133364	cg09261072	CONVINCE
0.00219544876062468	0.00492240990879288	0.656840994405573	92	0.789518935186109	0.0261805660579383	cg02404579	CONVINCE
-0.00304194984916231	0.00647478532019794	0.639815188738596	92	0.578087748202832	0.0564921745242093	cg04118974	CONVINCE
0.012563754839687	0.007907578960376	0.116197979630031	92	0.605610785906892	0.0654294581665064	cg01236347	CONVINCE
0.00229896308392045	0.00488486194273354	0.639252840245445	91	0.830601096348984	0.0247992996310645	cg22585117	CONVINCE
0.0107323260307519	0.00787711170020679	0.17707374469057	91	0.8286980912662	0.0395749211299413	cg25552317	CONVINCE
-0.00177474417496631	0.010644577247978	0.868027232518726	91	0.583032756137543	0.0512694224765735	cg23875663	CONVINCE
-0.00970860585162107	0.00636077298962947	0.131026321237264	92	0.176099754252971	0.0438269349397981	cg07659892	CONVINCE
0.0129509181943746	0.00757662383907011	0.0914182324194477	92	0.880296826117663	0.0352962928686619	cg15995909	CONVINCE
0.00125196165255491	0.00825746089406578	0.879886497552349	92	0.334635647654596	0.0570732390001701	cg23728960	CONVINCE
-0.000211631701567188	0.00504224830737001	0.966629908401876	92	0.567566025636552	0.0431532617420057	cg11993619	CONVINCE
0.0125309669581032	0.00986125303990709	0.207701565206974	91	0.646474155995104	0.0483988471897222	cg01925883	CONVINCE
0.00455714918862884	0.00614935474240003	0.460900504437904	92	0.592796488742102	0.0417197356599227	cg03452160	CONVINCE
0.00668672453475499	0.00606845388228882	0.273944993326598	92	0.63181856453439	0.0707507687087796	cg09430819	CONVINCE
0.00932498014656794	0.00645248348033513	0.152465766841409	92	0.692259405688235	0.0314285700921055	cg13871826	CONVINCE
0.00263453953674483	0.00350248244558306	0.454228825309684	92	0.825924301351804	0.0291217056750888	cg16474293	CONVINCE
0.00153178266247584	0.0119577321658342	0.898404001479476	92	0.603383060322204	0.0668532721627188	cg14463239	CONVINCE
0.0133786981550219	0.00743800018354422	0.07598554442403	92	0.818626516890171	0.0618233908620024	cg05301794	CONVINCE
-0.00636562316091966	0.00312709776507791	0.0452274572731611	92	0.0565824354811713	0.0276157226180489	cg08829765	CONVINCE
0.00326959454596103	0.00579588557263243	0.574309683249944	92	0.857124220225133	0.0464925071465756	cg10855276	CONVINCE
-5.98559325491093e-05	0.00562138652985653	0.991531909440174	92	0.784394904466356	0.0305610428551596	cg12406992	CONVINCE
-0.00098833868630091	0.00508569966309595	0.846423967245701	92	0.0417665075521937	0.0260102047696172	cg14370485	CONVINCE
0.00486669324213591	0.00727996209589307	0.505810257688244	92	0.64570008263027	0.052630814033296	cg05493344	CONVINCE
-0.00111461167654088	0.0050787818883017	0.826869071238347	92	0.509320564362796	0.0546648818941165	cg05650511	CONVINCE
0.0033736416555	0.013248936324798	0.799692841276925	91	0.545165577712093	0.0671718879051471	cg05530295	CONVINCE
0.000167047791591131	0.00402365542494558	0.966991662832313	92	0.895405975950469	0.0194161209424844	cg10136773	CONVINCE
0.00515631364678651	0.00675896058840447	0.447862537598648	92	0.0625465037923644	0.0411690700117365	cg20725941	CONVINCE
0.00153451476535368	0.00544726411180875	0.778926382723772	92	0.848772549479088	0.041774783322603	cg08098819	CONVINCE
-0.00285864122672556	0.00279585396572091	0.309766156218232	92	0.0638206503184223	0.0275112836347089	cg15743833	CONVINCE
0.0162743859710787	0.00978104908636375	0.100203478196775	92	0.71218568461602	0.0543314169093781	cg01282269	CONVINCE
0.00311644683223524	0.00686194815463361	0.650988737239224	92	0.655222405088717	0.0338489673045634	cg23897083	CONVINCE
-0.00827508691716257	0.00528669315415765	0.121674895615079	91	0.905931191527689	0.0233151266396621	cg20930040	CONVINCE
-0.004883505091031	0.00570222436434648	0.394422338180878	92	0.723658573682529	0.0329463490952357	cg06386634	CONVINCE
-0.00076030345131876	0.003135810396485	0.809069663437508	92	0.858140920869396	0.0151779497654973	cg01140522	CONVINCE
-0.00519558807388502	0.00359420397559196	0.152362360005648	92	0.86487407140837	0.0164151994131799	cg05173528	CONVINCE
0.0132858955781564	0.00691167874027506	0.0582748061332767	92	0.30487232391378	0.0415692500275851	cg21432842	CONVINCE
-0.00895385265128549	0.00729636199509838	0.223547758012262	91	0.839996290875566	0.0354899539929301	cg24347498	CONVINCE
0.00394517845897718	0.00633445948980524	0.535248217070257	92	0.202448814779116	0.0323737870569303	cg10732921	CONVINCE
-0.0126881020684087	0.0106793235908509	0.238445853272761	92	0.795251669838419	0.0498279952517369	cg01098981	CONVINCE
0.00247625154393752	0.00395107368814373	0.532690843657398	92	0.84594087938535	0.020568656779017	cg07726959	CONVINCE
-0.00183174414655892	0.00457344798386389	0.689884798894145	92	0.145505000230746	0.0331515540087625	cg17408660	CONVINCE
-0.00248431256523159	0.00572804463877586	0.665711474491496	92	0.824254731265079	0.0270037522418579	cg12062270	CONVINCE
0.00110883047116389	0.00621106303913651	0.858779512118101	92	0.718523641057306	0.0380291276979667	cg24581795	CONVINCE
-0.000835837274234128	0.00515174147170361	0.871539003579275	92	0.879192501356169	0.0231789172655061	cg18160831	CONVINCE
-0.00212019818987114	0.00449793700251024	0.638708496127053	92	0.825273947131781	0.023961590962703	cg25568397	CONVINCE
0.00215038970102911	0.00464982763636534	0.645050999133542	92	0.838216002597146	0.020637644267918	cg06964503	CONVINCE
0.00054148722193161	0.00295433780391286	0.855055795629906	92	0.895809257786063	0.0210580203581973	cg25361701	CONVINCE
-0.00179733799231461	0.00922697171163745	0.846069027239321	92	0.286486314148994	0.0547892862253924	cg13702222	CONVINCE
0.0101995310600741	0.00993823188881336	0.307967128546674	92	0.333772163745587	0.0608998171463193	cg18548246	CONVINCE
0.00179785478588669	0.00578092501322781	0.756642683536392	92	0.590914602646849	0.0363147398267084	cg21931115	CONVINCE
-0.00173416288123524	0.00285392719023698	0.545213623112516	92	0.0851236840765466	0.0277391264168282	cg12409226	CONVINCE
0.00574369620712349	0.00681184895159383	0.401732826968193	92	0.206372655327987	0.0462242518457421	cg10421346	CONVINCE
-0.00688452060124344	0.00522833782327119	0.191821277021839	92	0.827647777022956	0.0306928268658861	cg10089552	CONVINCE
-0.00109821085193693	0.00727572370724034	0.88042154573389	91	0.776272242080291	0.0390159749305382	cg02073627	CONVINCE
-0.000671470076585799	0.00373024703819593	0.85762006629972	92	0.882008729747137	0.0186705993124177	cg13431597	CONVINCE
0.017018432071718	0.00639316184204839	0.00945278082409024	92	0.701997445865762	0.034685581943014	cg07147414	CONVINCE
0.00577684585802579	0.0120944623300631	0.634274585317568	91	0.675498635019385	0.0690136289146614	cg25617519	CONVINCE
0.00033692478653794	0.00281997861390915	0.90520802010976	92	0.863987660521275	0.0146624107628878	cg16514717	CONVINCE
-0.00272000972754131	0.00322461311749069	0.401553292961342	92	0.0841952591344085	0.0286150466813545	cg02068090	CONVINCE
3.54975550073338e-05	0.00242627563896481	0.988364831884212	92	0.0421515731434122	0.0201987257725642	cg02638655	CONVINCE
-0.00558242161208309	0.0074314375892377	0.454858102410996	91	0.884247414237641	0.0342989599123955	cg03436892	CONVINCE
-0.00371964022701785	0.00586240167765966	0.527641224144645	92	0.177840838334698	0.0392454149275391	cg14172094	CONVINCE
0.00143571602171826	0.00550260444323055	0.794863203713674	91	0.881868020027032	0.0256293355842995	cg14120658	CONVINCE
0.00611183827031723	0.00660929331410568	0.357993322498913	92	0.351847711246071	0.0505114376560454	cg15376097	CONVINCE
-0.000863720190248908	0.00991910360430476	0.930839774273936	91	0.814777306961698	0.0477894805126758	cg12013871	CONVINCE
0.000176278346324328	0.00328334083442353	0.957322227204429	92	0.834926896028458	0.0170649507947062	cg07590135	CONVINCE
0.0014227167048865	0.00167540172201897	0.398413885881872	92	0.0220164608823813	0.0148519985014046	cg22344912	CONVINCE
-0.00638261305742692	0.00625917186256688	0.311053760295108	92	0.739355072732504	0.0403137250325982	cg11420685	CONVINCE
0.00133289055522335	0.00401614857971078	0.740879461934864	92	0.860962683241495	0.0255535661737364	cg00039070	CONVINCE
-0.000906534795127235	0.00358209394007465	0.800885473315076	92	0.796608818890026	0.0239139687378178	cg20259501	CONVINCE
9.92066186404046e-05	0.00264606097242779	0.970189600390893	92	0.0467425469705256	0.0140996085967618	cg24851364	CONVINCE
0.00631005865727521	0.00979790985529524	0.521475665940531	92	0.686974267708668	0.0445103220541354	cg24506916	CONVINCE
0.000144521191621217	0.00494377335904787	0.97675442036341	92	0.883214999487565	0.023697961526189	cg13643060	CONVINCE
0.00271069756725762	0.00749439977193391	0.718569567300102	92	0.865405112776342	0.0375090905419389	cg20390814	CONVINCE
-0.00406140984769632	0.0105353646083548	0.70094203265793	91	0.822533689405913	0.0559515818104712	cg03434319	CONVINCE
-0.0241612947668329	0.0102978117700841	0.0215368106558804	92	0.185184999323105	0.0527044411182882	cg07176589	CONVINCE
0.00455964269469249	0.0056549176860178	0.422544819516491	92	0.372532958458551	0.033782817349505	cg06537454	CONVINCE
0.00769483184741831	0.0103294441455868	0.458574806786312	92	0.65773182077172	0.0769590637338233	cg14485407	CONVINCE
0.0145459233583024	0.00639091327024337	0.0256608847000083	91	0.875735039352643	0.0323607761713069	cg20060284	CONVINCE
0.00492107515473426	0.00397133232188029	0.219053903060926	92	0.835236133935819	0.018156746734298	cg22337977	CONVINCE
0.00642678217483713	0.0059115317044859	0.280357465701812	92	0.834289265550218	0.0307490014636264	cg04002950	CONVINCE
0.0101267300462449	0.00516788541651282	0.053667597081768	92	0.752064707515458	0.0308803733455406	cg03716619	CONVINCE
0.000157293475196336	0.0128493492994591	0.990265131581465	91	0.737811432442687	0.0738418297068099	cg13941639	CONVINCE
-0.00179971026948603	0.0032819625474132	0.585028371177198	92	0.860205011737148	0.0169957332790369	cg01998051	CONVINCE
-0.00130156558592188	0.00650665301112207	0.841979701130656	92	0.511902268082598	0.0365350668223688	cg19993487	CONVINCE
-0.00135820346080899	0.00273811959153757	0.621282594200664	92	0.0616938018585684	0.0262146840503365	cg03437204	CONVINCE
0.00722182824894248	0.00779070424283543	0.35683333611037	92	0.763548821077463	0.0410364903896978	cg21948301	CONVINCE
0.000406398904244125	0.00308398608192756	0.895504282830807	92	0.809449652780114	0.0167495117327459	cg05458295	CONVINCE
-0.00101193187900291	0.00343740908158062	0.769253633949034	92	0.0576006355943795	0.0233944539845079	cg05876918	CONVINCE
0.00141782245975719	0.00317259494261837	0.656204069533618	92	0.0720922109417861	0.0239080655829672	cg16515064	CONVINCE
-0.00168592287315343	0.00300344343588934	0.576202675773403	92	0.837853595858325	0.0165162729696497	cg01966076	CONVINCE
0.00188772675367539	0.00322877558449459	0.560487508933897	92	0.0738333683822122	0.0272684870361813	cg13523652	CONVINCE
-0.00202412314026133	0.00357629224493696	0.573050663486065	92	0.866917315509032	0.0190087912299273	cg19789047	CONVINCE
-9.09993538474485e-05	0.00392143303814786	0.981546273637544	92	0.750701760000768	0.0249971949624706	cg10405115	CONVINCE
-0.00252423422578725	0.00351120839234821	0.47437394932003	92	0.089119804059433	0.0280921259358209	cg19873382	CONVINCE
-0.00764005917384966	0.0112351316708186	0.498534344021662	92	0.836095330548397	0.0583207463811715	cg17021917	CONVINCE
0.00360402877232207	0.00495110297931705	0.468867660489279	92	0.769427550343808	0.036007938274713	cg08792798	CONVINCE
-0.00235721182578639	0.00338109595742106	0.487793618204079	92	0.843435434007628	0.0171178961870491	cg27308188	CONVINCE
0.00379345664314768	0.00476984654575567	0.428884072554445	92	0.825535037277982	0.0261281913928783	cg13807925	CONVINCE
-0.00173068574440426	0.00293839660120219	0.557592117439186	92	0.865611590208208	0.0152596170201978	cg20974387	CONVINCE
0.00142576149774432	0.00567249329193043	0.802215778338968	92	0.866354856787068	0.0273303570459658	cg09948909	CONVINCE
-0.000245682030529821	0.00270020790173214	0.927739726494344	92	0.0611844909677493	0.0190717940676798	cg02102020	CONVINCE
0.00117910887535818	0.00388911649170016	0.762569034919223	92	0.698246875419177	0.0350737791485098	cg03739014	CONVINCE
-0.00613216404980851	0.0035872580942657	0.0913989658584444	92	0.823906163693131	0.023329585393682	cg04405466	CONVINCE
7.54710014081826e-05	0.00348173513881379	0.982762273491423	92	0.0692440101770396	0.0238593352048236	cg00982984	CONVINCE
-0.000200842258865836	0.00300337245702504	0.946856742466495	92	0.0794190161027028	0.02994137519221	cg21952484	CONVINCE
0.002757835834305	0.00722449661526	0.703710127758389	92	0.616237002706242	0.0402285149518658	cg09840155	CONVINCE
-0.00268263824932616	0.00396802361777649	0.501025564013125	92	0.763184296450995	0.0209246176222819	cg20390681	CONVINCE
0.00658098326506452	0.00532368108606206	0.220152477341796	92	0.891344636583024	0.028291174469021	cg25924761	CONVINCE
-0.00640266035607704	0.00483301102707874	0.189163474218066	92	0.867763183362662	0.0305826494948251	cg00075608	CONVINCE
0.00617864260872603	0.00395716966681505	0.122535170746111	92	0.755017583517727	0.0215329142768265	cg06674009	CONVINCE
0.0021980946920348	0.00235583438249398	0.353714376863876	92	0.0405886378512541	0.0202261098521288	cg20247596	CONVINCE
0.00382359536196669	0.00327179891744442	0.246149164731638	92	0.817934521985641	0.0202490371306509	cg06320334	CONVINCE
-0.00476157769663284	0.00556045042109182	0.394472659779304	92	0.227701829939651	0.0559794330475488	cg18426033	CONVINCE
0.0020750670711779	0.00354792033963767	0.560346060884647	92	0.822091485146215	0.0277027266350982	cg04608300	CONVINCE
0.00223499362485597	0.00341469520697994	0.514725805157699	92	0.872144361318727	0.0196004120102862	cg14057072	CONVINCE
0.00263175860859672	0.00607787865349308	0.666220833700654	92	0.514388521632379	0.0317245177227299	cg00233745	CONVINCE
0.00301170409268115	0.00825431471206329	0.716226120326252	91	0.804686105204058	0.0403281621780922	cg09170686	CONVINCE
0.00577416280331985	0.00613056756652204	0.349207785063166	92	0.437747217566693	0.0368185677844871	cg01155927	CONVINCE
-0.00204113660007255	0.0045692038565074	0.656334012318977	92	0.811920888163825	0.0238255464336842	cg21262144	CONVINCE
0.00697837665186372	0.00388832177052264	0.0766258029216831	92	0.874303183117905	0.0316690750013029	cg04226863	CONVINCE
-0.00281450332141531	0.00897377331424001	0.754645163986465	92	0.833580988131949	0.075894599886521	cg15734102	CONVINCE
0.0141629307522085	0.0125390876590001	0.262238351169083	91	0.573072853281048	0.0601889371980484	cg18617728	CONVINCE
-0.00168351850694406	0.00472394502826972	0.722530839111707	92	0.798702405965987	0.0363772941726466	cg00657287	CONVINCE
-0.000646173765391838	0.00437415550439566	0.882950724407442	91	0.77363276396285	0.0465068717172926	cg04957307	CONVINCE
0.000827131809454721	0.00669330075930469	0.901977176525404	91	0.813313956358589	0.0322016090218671	cg00415852	CONVINCE
-0.00794357163177063	0.0110197945548061	0.473187335536933	92	0.282392950427357	0.0658765033249709	cg07281747	CONVINCE
-0.00395448160573525	0.00473482698868105	0.406194552970078	92	0.770439227669132	0.0437619859803107	cg25633548	CONVINCE
-0.00431982094868629	0.00551167267360405	0.435586048387436	92	0.867927525326181	0.0242527725275385	cg01761362	CONVINCE
-2.56078335791866e-06	0.00224769595965557	0.999093922736282	92	0.0357030107581104	0.0191182913809725	cg03372187	CONVINCE
0.00277246817641447	0.00454706412440239	0.543837736609171	92	0.766365398345385	0.0277724463519914	cg13460871	CONVINCE
-0.000208841398665983	0.00612979164215387	0.972909574150974	92	0.854965559916424	0.0421198526772313	cg03760670	CONVINCE
0.00128868539940705	0.00370628792464838	0.729012342611995	92	0.827704309122392	0.0182684671752395	cg21208107	CONVINCE
-0.0106577396942992	0.0117864025249973	0.36868845816437	92	0.772152669952292	0.0575254850527903	cg25573839	CONVINCE
0.0044418590755303	0.00678383014902917	0.514566050227934	92	0.791124949591268	0.0456290062501376	cg23760585	CONVINCE
0.00719670356759294	0.00434264732310074	0.101545146285309	92	0.751975457621146	0.0344195773152871	cg07078398	CONVINCE
0.000159153162780892	0.00451277270702065	0.971957890641066	92	0.853640996345118	0.0214297193483109	cg01414772	CONVINCE
-0.00216236132388443	0.00346810485217503	0.53479902307189	92	0.853800219570159	0.016451905313989	cg23659616	CONVINCE
0.00140053600125566	0.00362081532616849	0.699970255630024	92	0.865057959975507	0.0212362602935384	cg14434197	CONVINCE
0.0181648121307698	0.00970444855014409	0.0650815606643661	91	0.843243973360221	0.0502496184662077	cg04490824	CONVINCE
0.00682730287452448	0.00548109258995647	0.216684651570739	92	0.819835377890442	0.0291809925566611	cg17224835	CONVINCE
0.00955193154861228	0.00704422462903808	0.179064214388102	92	0.770422297553733	0.0462011416479287	cg23964696	CONVINCE
0.0109482355439912	0.00971738979281667	0.263429345529721	91	0.468525292627423	0.0513324057660928	cg07677084	CONVINCE
0.0120588752321239	0.0077202371803042	0.122446820543163	91	0.800894190849324	0.0390301923437808	cg02713373	CONVINCE
0.00127756324917411	0.00618905620244525	0.837005395325212	92	0.258400043488503	0.055918674999039	cg21630608	CONVINCE
-0.00458281827918246	0.00766343649392508	0.551587577371102	92	0.477919747991283	0.0431058859255736	cg25771195	CONVINCE
0.00200438798344992	0.00473641482744229	0.673338658546287	92	0.576203653423858	0.0736905424187552	cg10630015	CONVINCE
-0.0113110397516663	0.0108855171148582	0.302014470782301	92	0.905107216584296	0.0489326746380342	cg10873486	CONVINCE
0.00704142880206231	0.00861721520062914	0.416372385245062	92	0.847147707702418	0.0388628951055495	cg25553841	CONVINCE
0.00384694065359116	0.00382972821826802	0.318286623768545	92	0.847945739638295	0.0187786973495475	cg09717359	CONVINCE
0.00694048687504947	0.00563043719099401	0.221448260835432	92	0.732542845499946	0.0315730346330654	cg10331755	CONVINCE
0.00380545310613	0.00436138712037703	0.385630566901825	92	0.750687677237879	0.0339887591174165	cg01808968	CONVINCE
0.01140838763007	0.00727361398307165	0.120873933376519	92	0.81931745571681	0.0343695048439732	cg06130805	CONVINCE
0.000437180213696317	0.0111494594811101	0.96882507283767	91	0.832235578842924	0.0566429799870014	cg02157216	CONVINCE
0.00537613244345539	0.00824849061126756	0.516489239127683	92	0.841478640735302	0.053440235854054	cg25894317	CONVINCE
-0.00133401591252675	0.00328381804435674	0.68569360751474	92	0.78206191341553	0.0203674798950598	cg07911708	CONVINCE
0.00095138732584164	0.00445707236556767	0.831535743887777	92	0.151116726627982	0.02548914914587	cg18527814	CONVINCE
-0.00266221156386135	0.00326952874355922	0.418013209047743	92	0.869529695828718	0.0153724519505813	cg17652538	CONVINCE
0.00461526441109478	0.00651915851757569	0.481111347935998	92	0.660057234378236	0.0568711646306527	cg02965092	CONVINCE
0.005037046507154	0.00549001393763713	0.361749528494623	92	0.435196506060807	0.0316733077703845	cg10147507	CONVINCE
-0.0120817607159345	0.0126386360874657	0.342094910244625	92	0.798820646563294	0.059970675362921	cg26222125	CONVINCE
-0.00276640771368301	0.00413417310825657	0.505397253999222	92	0.837193945702479	0.0209349433766245	cg19087038	CONVINCE
-0.00708521154905793	0.00625065688681183	0.260561214254969	91	0.803374933103895	0.0298504973926684	cg01995086	CONVINCE
0.00526658493668654	0.00788148260623707	0.506015896585691	91	0.854575072114069	0.0384483536032156	cg11017445	CONVINCE
3.45945198244506e-05	0.00335748335220154	0.991805627376661	92	0.884194458280723	0.0155929867033783	cg08787332	CONVINCE
0.00312942628764868	0.00444500202182729	0.483536220642697	92	0.860022301446857	0.0206879059950481	cg07194830	CONVINCE
0.000148937557005809	0.00598182904883245	0.980200472328954	92	0.356765120174819	0.0743883777294037	cg20350272	CONVINCE
0.00115125210249964	0.00994768219859444	0.908167274012415	92	0.520416910631356	0.0993735957459274	cg05098827	CONVINCE
0.00819344608667663	0.00596464422813341	0.173530673496667	92	0.575620360681401	0.0339129745645495	cg16788014	CONVINCE
-0.00218805171046153	0.00413462378275498	0.598187608502621	92	0.830065752286839	0.020621689025163	cg13098091	CONVINCE
-9.39974282574438e-05	0.00470887223642142	0.984126183855566	91	0.862270420658149	0.020351567504287	cg18450859	CONVINCE
0.00923021507188475	0.0116373025447823	0.430155249397821	91	0.794860716573147	0.0596955765011336	cg26357360	CONVINCE
0.00440471892147589	0.00812987178890587	0.58952454731937	92	0.834574420881144	0.0503964613145698	cg24172523	CONVINCE
-0.00796661006251772	0.0118961600675404	0.505065623984731	92	0.167118213404425	0.0570862695285647	cg06133110	CONVINCE
0.00124517305766203	0.00435632109613553	0.775774854102928	92	0.858065508384823	0.0205918738337458	cg07433154	CONVINCE
0.0107781378997621	0.00865436414080297	0.216811133315982	91	0.806719927080111	0.0444132534410786	cg10394510	CONVINCE
0.00101747063599783	0.00595053614063336	0.864681682123259	92	0.347070289263365	0.0477021782174322	cg26550989	CONVINCE
-0.00341873040748517	0.00785586996533032	0.664680350696958	90	0.848211056481793	0.0349003023282179	cg08792074	CONVINCE
0.00556582506052863	0.00401521417166063	0.169691857233491	92	0.857755173983388	0.0218360672138222	cg19248668	CONVINCE
-0.00324728340880745	0.00407246652104727	0.42768526519841	92	0.108187759807385	0.0389668451817029	cg24188797	CONVINCE
0.00205916341790455	0.0032182723747912	0.524179087578947	92	0.870952399748077	0.0210708666890482	cg07264416	CONVINCE
0.00725717186419736	0.0040495621772619	0.077047151583991	92	0.775658171096476	0.0353973360305389	cg01222290	CONVINCE
-0.00199411827779346	0.00457798704538199	0.664354004437845	92	0.782222344281291	0.0238281957957941	cg16818223	CONVINCE
0.00227415602802511	0.00499356976378739	0.650090979152216	92	0.785488096970314	0.0267895807479424	cg23194206	CONVINCE
-0.0126089529218849	0.00705768255120673	0.0779452257010444	92	0.807563007371316	0.0441365167705914	cg09362366	CONVINCE
-0.00129715922085059	0.00276012510219986	0.639709109454027	92	0.059773706646852	0.028200338277093	cg17331315	CONVINCE
-0.000203820971898595	0.00299923737328543	0.945995546639403	92	0.851330223542068	0.0177587055983101	cg26737090	CONVINCE
-0.00250772817613822	0.00704327354554705	0.722779912835892	92	0.467935779098965	0.0992098873307224	cg16649792	CONVINCE
-0.00177924457595977	0.00449072843732896	0.693050345575404	92	0.860862141684162	0.0206101174719798	cg17526311	CONVINCE
-0.00355554588565103	0.00340262028227949	0.299318474484634	92	0.836504725291373	0.0239220826173784	cg10314411	CONVINCE
0.00162868825431249	0.00411071394690527	0.693049105409529	92	0.864545044722836	0.0289893643710466	cg23885502	CONVINCE
-0.000856529975251272	0.0015456023777596	0.581066896298648	92	0.0401061560333609	0.00995020019684844	cg25877179	CONVINCE
-0.00708241181456669	0.00515149007775628	0.173172426447441	92	0.614781067381849	0.0372969315943802	cg04591709	CONVINCE
0.00121387532321894	0.00467029670921219	0.795623865072426	92	0.112297149234675	0.0237128257910298	cg11057802	CONVINCE
-0.00164679278976679	0.00379832255187187	0.665821748779491	92	0.823624012481028	0.0189100449969186	cg26510500	CONVINCE
-0.00221098347690798	0.0134530128549958	0.869887405152239	92	0.343554980211568	0.0638401409777654	cg23026595	CONVINCE
0.000490849809806177	0.00330366399537314	0.88227552836819	92	0.842179842293137	0.0149899172093675	cg04834289	CONVINCE
0.00565321341241526	0.00441124076591285	0.203847277895662	92	0.70794071386198	0.0226302109795794	cg01687997	CONVINCE
0.00629329464503348	0.00828641199441527	0.449889384500876	92	0.0710864788921082	0.0404528031891154	cg05296869	CONVINCE
-0.00342782007568312	0.00953902289870956	0.720319045309421	92	0.276337598784009	0.0517609335840936	cg01420492	CONVINCE
0.00388917163191176	0.00437722475854477	0.377038151709304	92	0.88894119000085	0.0372361516971903	cg18130079	CONVINCE
-0.00333501837136532	0.00514150271579227	0.518496685542698	92	0.86673784016951	0.0314498303858465	cg21514951	CONVINCE
-0.000900300510925321	0.00213139579090114	0.673910621651646	92	0.066033134096594	0.0140239690083243	cg23865187	CONVINCE
0.00157521241025106	0.00492870896695086	0.750137555147425	92	0.0841499816754464	0.0221707986956458	cg05511196	CONVINCE
-0.00076407585200061	0.00561763554762561	0.892165355125331	92	0.140071568604657	0.0265268699875806	cg11735846	CONVINCE
0.000964411787978112	0.00333294706297868	0.773085822874547	92	0.871413832543778	0.0236279364260905	cg17751228	CONVINCE
-0.000954892950207984	0.00289875934334618	0.742736913870305	92	0.0345015807009491	0.0148823958908287	cg04758330	CONVINCE
-0.00158929852517582	0.00440654762453352	0.719335586582281	92	0.77087162652546	0.0239347426230907	cg01723252	CONVINCE
0.00166988208789725	0.0041095978205536	0.685622047672252	92	0.846359795588282	0.0217473728302809	cg04842787	CONVINCE
-0.0125623256544876	0.00790373505129311	0.116064258991398	92	0.841322073539007	0.0667068010114536	cg25235648	CONVINCE
0.00415905057424148	0.0139187217224833	0.765890121707129	92	0.259030116263571	0.0667027519252485	cg22193436	CONVINCE
0.00799053893931669	0.00345185350261733	0.023286846195664	92	0.854972729191482	0.0168708777109054	cg00621197	CONVINCE
-0.00162073318407084	0.00316188114730236	0.609708890045579	92	0.0388230206188355	0.0160601991779486	cg12177942	CONVINCE
-0.00253812323526898	0.00362776852222835	0.486261956539897	92	0.75863230035447	0.0336910835148546	cg23222243	CONVINCE
-0.00888971819169019	0.00598703855778341	0.141672098965599	92	0.784026957501705	0.0300822517561317	cg16625007	CONVINCE
-0.00180801601140692	0.00323643912355227	0.578025984262359	92	0.857410494462372	0.0173856858310912	cg14616687	CONVINCE
-0.00449084625436273	0.00400420688995269	0.265592587680687	91	0.851314143914552	0.0188519000523237	cg20659485	CONVINCE
0.00067770052143854	0.0071688124308665	0.924930105096736	92	0.825688917881374	0.0487560123103407	cg10436473	CONVINCE
7.74725675445748e-05	0.00354622234735899	0.982626910870979	92	0.814289396865135	0.0234947345527868	cg00135175	CONVINCE
0.00192561127141868	0.00461365174751877	0.677567438672542	92	0.803705776236558	0.0222863056892604	cg24173616	CONVINCE
0.0102282615982456	0.00609704144171828	0.097484535635887	92	0.276065722898571	0.0397322311964162	cg00323916	CONVINCE
-0.00667525787058442	0.0033919675450232	0.0526730171070307	92	0.861046625455355	0.0154438188432226	cg02747703	CONVINCE
0.0122615216484384	0.00628803224693784	0.0548190126872878	92	0.741030258934388	0.0488152264671224	cg05666078	CONVINCE
0.0028725702587804	0.00658429933529635	0.663857482133826	92	0.197483832864885	0.0334913668427237	cg07104818	CONVINCE
-0.00880468963612586	0.00525914495568614	0.0981552491930706	92	0.709672001454141	0.0267589431681384	cg25481439	CONVINCE
0.00752954562215347	0.0065110094118255	0.251079454577491	92	0.702304797218827	0.032058731047366	cg24760717	CONVINCE
-0.00157275546846295	0.00361934290506487	0.665110458093604	92	0.0921046338674821	0.0345386573981824	cg21380842	CONVINCE
-0.000239035837106612	0.00500897511070195	0.962061754367809	92	0.396543102430174	0.0739763476516667	cg12039595	CONVINCE
0.000967250089548004	0.00519298732689758	0.852730069402495	92	0.725468161799386	0.0395929039101968	cg11766129	CONVINCE
0.00410693667110521	0.0034207343521628	0.233586561243925	92	0.0836976589348349	0.0166693246941951	cg17484733	CONVINCE
0.00650910984196674	0.00451707592688502	0.153638795391243	92	0.500086021483195	0.0334723637028142	cg08657391	CONVINCE
-0.00272224395778634	0.00627622723067045	0.66570678967487	91	0.798592004785956	0.0303924446084004	cg00588047	CONVINCE
-0.00375847265705762	0.00360348325906841	0.300206831986955	92	0.060069295526774	0.0205921878844635	cg00602891	CONVINCE
-0.00373472409672669	0.00299633616651889	0.216385112048918	92	0.853272665956949	0.015795660085659	cg08095423	CONVINCE
-0.000553858183126667	0.00365588770832505	0.879979432016201	92	0.812421919012107	0.0223770864719579	cg23235067	CONVINCE
-0.00445156789331874	0.00240601626257499	0.0681234985427338	92	0.0449756605708642	0.0174431743206627	cg03077789	CONVINCE
0.00774936993788081	0.00968134684823855	0.425916757118013	92	0.586967097612494	0.0626801754869844	cg12539787	CONVINCE
0.00514982299880368	0.00390164463627469	0.190775452943286	92	0.796410169365467	0.030983090773674	cg14514991	CONVINCE
-0.000402037451622932	0.00446381578544936	0.928468741666086	92	0.75950922598518	0.0325153051424594	cg13323074	CONVINCE
0.00771890190352354	0.0113867048503765	0.499875181480169	92	0.826387892944262	0.0540128861132522	cg06557624	CONVINCE
0.000458428935922459	0.00284957344996398	0.872612136864066	92	0.0659945916023112	0.0217701469538493	cg04288036	CONVINCE
0.00923748908803203	0.00830716361034928	0.269601985184358	92	0.628075012598839	0.0475128864556267	cg01232121	CONVINCE
-0.00220936725065282	0.00270525272206686	0.41662217504161	92	0.85139071509237	0.0159535232374806	cg07671420	CONVINCE
0.00719581480165339	0.00909611534265859	0.431323473227861	92	0.681486298312429	0.0452321659396352	cg14003978	CONVINCE
0.000853000736721625	0.00164366769300171	0.605275771042899	92	0.022836959232836	0.0109770346044026	cg09920145	CONVINCE
-0.00277198198095433	0.00295033516554275	0.350387430648791	92	0.0755802896528902	0.0222143316354683	cg01262913	CONVINCE
-0.0026736917286427	0.00386299957511551	0.490938621516831	92	0.848410563093783	0.0216190978376475	cg15070208	CONVINCE
-0.00444635964464819	0.00230770204353948	0.0577007913002254	92	0.868058959777996	0.0133944264248573	cg22701938	CONVINCE
0.011104392734716	0.0049933138200823	0.0290891882941778	92	0.873977581955584	0.0230491548196015	cg18455208	CONVINCE
-0.0040918967035005	0.00771284451793116	0.597271186222985	92	0.173629617631157	0.0398845816390943	cg00925717	CONVINCE
0.00115517877517426	0.00386160433646412	0.765635505923013	92	0.854827304187634	0.019240015972078	cg17668781	CONVINCE
-0.00756596842488615	0.00689979613654818	0.276255983160289	92	0.843310896427818	0.0368180796030654	cg05527459	CONVINCE
-0.00429717061797219	0.00730982001977548	0.558344626140806	92	0.505198817487602	0.0403596933203336	cg21408915	CONVINCE
-0.00463960383945841	0.00524674070269292	0.379296304246469	92	0.746286802023034	0.0511069972385889	cg11798406	CONVINCE
-0.00390354422015705	0.00406800737948584	0.340274357863835	92	0.837524494215942	0.0263312598299108	cg11579693	CONVINCE
-0.00585814910005064	0.00356950106102726	0.104841360938038	92	0.882127929826744	0.0173947880238351	cg00749199	CONVINCE
-0.00188548659285221	0.00821900830691692	0.819161947368765	92	0.348807896255765	0.0517633679252667	cg18346273	CONVINCE
-0.00198542105190771	0.0056876292002589	0.727984229645498	92	0.162241998140701	0.0389296676236613	cg14087351	CONVINCE
-0.00352811462557584	0.00409529657699039	0.391635407209035	92	0.865962649598903	0.0308290341154647	cg08901307	CONVINCE
0.00373438220322116	0.0144823721604497	0.797205124661444	92	0.420784023943362	0.0715061339247816	cg05194412	CONVINCE
0.000289119420984899	0.00258410934644597	0.911206861439039	92	0.882203658869103	0.0118370484028172	cg27661091	CONVINCE
-0.000937179257510778	0.00368529712319082	0.799939972666573	92	0.0843702216549991	0.0343541617470242	cg15952216	CONVINCE
-0.00215320688927633	0.0103370596712985	0.835544931922845	92	0.0764579742177049	0.0476290397256093	cg23025942	CONVINCE
-0.0014471407998376	0.00507502091655186	0.776295026105547	92	0.852364555321249	0.0265582688567529	cg20655644	CONVINCE
-0.0081640018806977	0.0158492210185006	0.607955771399113	92	0.50356446754851	0.0776215959339002	cg25952247	CONVINCE
-0.00880072458046131	0.0135153357436142	0.516878100898635	92	0.726178016721758	0.0684439580959186	cg25400487	CONVINCE
-0.00408203021592066	0.00262613151260399	0.124192454324816	92	0.805852108488384	0.0137587630431345	cg01934674	CONVINCE
0.00215694490231785	0.0077907990330526	0.782631010418198	92	0.874014681844992	0.0732519338640213	cg10663442	CONVINCE
-0.00285978060371436	0.0104915149870011	0.785905491144373	92	0.296737070812474	0.0507155625710161	cg07612655	CONVINCE
-0.00195350298341249	0.0033263763124109	0.558736130168687	92	0.831072975470349	0.0183388155790652	cg02431114	CONVINCE
-0.00563388132136739	0.0064640475520562	0.38615150887671	92	0.814945757435505	0.0354489133996406	cg20438269	CONVINCE
-0.00498516054905755	0.00714366523122181	0.487404636218026	91	0.747287929035998	0.0440310728016687	cg09112723	CONVINCE
-0.00306881658367367	0.00273865948721199	0.265960458629648	92	0.893162324105411	0.0154548416221939	cg02492410	CONVINCE
0.000946006971131769	0.0109921342966512	0.931640390194583	92	0.779268825202274	0.0863371774636944	cg13155648	CONVINCE
-0.00430207494404954	0.004165167366839	0.30489813179192	92	0.797929898041556	0.0209681383960454	cg18154417	CONVINCE
-0.0308524174887856	0.017494491885782	0.0817746509065649	92	0.411970265122604	0.087786693710937	cg22298860	CONVINCE
-0.00638111271653837	0.00574696245368394	0.27030566998191	92	0.405070181935497	0.0748482158647512	cg08800144	CONVINCE
0.0032464078549839	0.0274592366901131	0.90619611344278	92	0.417844012327879	0.135287147032904	cg03983883	CONVINCE
-0.00370920836725517	0.00353019682647669	0.296721973661176	91	0.84064236047199	0.0212407010103525	cg07972046	CONVINCE
0.00104508806244743	0.00286179392189006	0.715973502990463	92	0.0678438951766864	0.0256057556866258	cg18811860	CONVINCE
-0.00837884456178001	0.00573828657891731	0.148312998638924	92	0.833262189810364	0.0268251955229977	cg11006676	CONVINCE
0.00129502549483384	0.00605261173144668	0.831142697156611	92	0.314836247465826	0.0501473686424667	cg13232525	CONVINCE
-5.07387142218657e-05	0.00354020563011677	0.988602070609483	92	0.861349315239679	0.0171071440387211	cg01425763	CONVINCE
-0.00343550703760289	0.00366341754952478	0.351285901029631	92	0.789255815508108	0.0196185094112511	cg00852773	CONVINCE
-0.0045460119125619	0.0128054344203428	0.723568049719633	91	0.809481997753098	0.0685191839877946	cg26124780	CONVINCE
0.00206832752619127	0.00501941868002577	0.681436584595825	92	0.640437926479001	0.0320811794639749	cg18291698	CONVINCE
-0.0065379830217122	0.00566626764856056	0.252133418142958	92	0.268458866933193	0.0343553572783394	cg12406027	CONVINCE
0.000744022551495254	0.00336983873386815	0.825841306960755	92	0.887677766965858	0.0216527685268568	cg08670534	CONVINCE
0.000126450308481334	0.00379932397233797	0.97353557846058	92	0.866354283666137	0.0277396108114951	cg11468635	CONVINCE
-0.00255628539395232	0.00493254233517225	0.605770542994938	92	0.0548272519890811	0.0318446309957424	cg02993010	CONVINCE
-0.00539228362375462	0.0083407507732204	0.519904140780938	91	0.152260211796807	0.0389600444211228	cg05812452	CONVINCE
-0.00664721755881022	0.00765530366140059	0.387920039872173	92	0.268397472304114	0.0373542488831751	cg17309077	CONVINCE
0.0075352279944494	0.0061400486090349	0.223476547890664	92	0.869424396161671	0.0356669289022529	cg13673603	CONVINCE
-0.00143844198715725	0.00440194371862781	0.744725227345416	92	0.11872957199502	0.0206184530194081	cg18486235	CONVINCE
-0.00255962435757846	0.00288273696113418	0.377351882639943	92	0.84708596538151	0.0154918647473083	cg00174855	CONVINCE
0.00504305796734096	0.00399007209496482	0.210078328408114	92	0.864905502183589	0.0189575446274959	cg17837371	CONVINCE
0.00317527080817805	0.00350026224986592	0.367156526374834	92	0.841764136819832	0.0180650358581527	cg21619825	CONVINCE
-0.0102999271218094	0.0135723598798185	0.450265656714662	91	0.500963923098208	0.0654383420745733	cg02079122	CONVINCE
-0.0105077605568268	0.00563547484820506	0.0660518405457712	92	0.445266132664381	0.0319481462336507	cg03353971	CONVINCE
-0.00103954389981724	0.00369952109043104	0.779468540526222	92	0.82882119451846	0.0224153024732297	cg25153852	CONVINCE
0.000528231936430205	0.00336092303069979	0.875523283633145	92	0.863304191855792	0.0181225182153009	cg13448404	CONVINCE
-0.00240064023744565	0.0042772408307569	0.576250770740967	92	0.827251699185029	0.0247966433770224	cg20581070	CONVINCE
0.00280966686015472	0.00732277128586956	0.702266364279658	92	0.411634263110511	0.0485960625482523	cg03993550	CONVINCE
-0.00217133201483455	0.00319431008929877	0.49870133836251	92	0.855086087830001	0.0154814502418763	cg17137307	CONVINCE
0.00426105745167006	0.00527996503251695	0.422138596367372	92	0.842168404811085	0.0252516706897537	cg11739508	CONVINCE
-0.00541826661349722	0.00373969713712897	0.151439319150698	92	0.832785426659482	0.0210934232637056	cg00679662	CONVINCE
-0.00276291096783791	0.00422254463008457	0.514852936255451	92	0.778275652461519	0.02942540458736	cg23679767	CONVINCE
0.000990428233628689	0.00597112939852214	0.868694400897548	92	0.782172992173652	0.0415831724140714	cg17210999	CONVINCE
-0.00305746784733024	0.00354473371466371	0.39106995795482	92	0.0621522502435928	0.0276420530582034	cg01845178	CONVINCE
-0.000311675976445383	0.00463337627450703	0.946543054364505	92	0.819265926626935	0.0257224656278383	cg09249998	CONVINCE
-0.00338483313728712	0.00410637032162698	0.412321827629052	92	0.0723154405706852	0.0313053362711779	cg01625368	CONVINCE
-0.00209359100009149	0.0121079379039738	0.863175399985539	92	0.667272285029087	0.0699798805359762	cg13212668	CONVINCE
0.00345679218245174	0.00905529510612392	0.703703735129781	92	0.561423308591442	0.042291530046663	cg19363607	CONVINCE
0.00495928050045286	0.00475634175472839	0.30036516112713	92	0.16711511925179	0.0486658763733083	cg12786697	CONVINCE
0.00171423098918051	0.00289335842718068	0.555271154609108	92	0.0506609308716454	0.0249011518899788	cg15538837	CONVINCE
0.00413350137238409	0.00729053398501883	0.572406535927656	91	0.839761053234934	0.0362432491297955	cg24026226	CONVINCE
0.00403809853946758	0.00322664697556409	0.214546520807955	92	0.818254060518569	0.0243696092488389	cg09752625	CONVINCE
0.00457444062838813	0.0114857377518484	0.691532333462621	92	0.525653810562145	0.0947737851034939	cg17295556	CONVINCE
0.00211239760123878	0.00381782796253333	0.581662185772412	92	0.666922448369019	0.0495779834952106	cg03328369	CONVINCE
0.00178500902844602	0.0043409050829813	0.682063258537771	92	0.902277280981345	0.027302105678914	cg00872486	CONVINCE
0.003358983799561	0.00375813030687641	0.374218768242328	92	0.0764528328054578	0.0310724902403331	cg23212838	CONVINCE
-0.00566401506114173	0.0184955479317682	0.760250952842102	92	0.698619944232347	0.088613542091528	cg26343358	CONVINCE
-0.00816462977308731	0.00334241560281138	0.0168678278757533	92	0.798280185702374	0.0173981189269804	cg12867876	CONVINCE
-0.00686427871363242	0.00842912338055943	0.417987358616555	91	0.0853766103899617	0.0390929396426085	cg09322114	CONVINCE
0.000940437571409754	0.00358453386535758	0.793744707182351	92	0.835015722593675	0.0276286807929132	cg02189760	CONVINCE
0.000633133785941541	0.00526666888104181	0.904625782491724	92	0.857463895875538	0.0469939380757744	cg14864365	CONVINCE
0.00599612381310896	0.00970306302658817	0.538423924247096	92	0.456652300014693	0.0677020573095333	cg18196453	CONVINCE
0.00463049774617225	0.00415944955219017	0.269065299628405	92	0.849418732835364	0.0196184643755979	cg16427753	CONVINCE
0.00214258829798356	0.00508987488548501	0.674963451888676	92	0.886700908934314	0.0531068622095685	cg10544611	CONVINCE
-0.00132098359819908	0.00246936138673809	0.594226306148218	92	0.0314781231112246	0.011563098018199	cg16505946	CONVINCE
0.00653984076030639	0.00701750090699671	0.354284064040394	92	0.271158175252265	0.0683101211880444	cg23450649	CONVINCE
-0.00884805855099006	0.00575316330570942	0.128161065613127	92	0.169065582189376	0.0344706164008904	cg24245367	CONVINCE
-0.00384629873568871	0.00405508796031184	0.345836437059598	92	0.0356615636499898	0.0321174129837856	cg01802653	CONVINCE
-0.00482219530697438	0.00310839387013323	0.124919418681871	92	0.869428458221523	0.0152154627206376	cg09149894	CONVINCE
-0.000922658287496316	0.00804533665542351	0.90899541268497	92	0.654825771696749	0.0473201038657248	cg16371688	CONVINCE
0.00338888974143861	0.00491940996399905	0.492968471743528	92	0.787771851039524	0.0230888896245137	cg12486635	CONVINCE
-0.00803655172671345	0.00587638648635452	0.175415588089057	92	0.785443132791315	0.0314703817674222	cg25188071	CONVINCE
-0.0099595158778445	0.00598086689359606	0.0999309504625947	92	0.0687536047655901	0.0290239704400002	cg03326689	CONVINCE
0.0143966584249722	0.0270389694065396	0.595953683639899	92	0.684686763944513	0.127517919504521	cg24804488	CONVINCE
-0.0071058394242838	0.00355244944589351	0.048997597111444	92	0.865061681675752	0.0187247709600832	cg02137872	CONVINCE
0.00108874498764604	0.00357822581786271	0.761743362417881	92	0.857000713618392	0.0186224325501111	cg00531463	CONVINCE
-0.00155842861686044	0.00389611937674699	0.690267633028402	92	0.854979737315832	0.017074084934698	cg08163642	CONVINCE
0.00335777762630649	0.00549926726835143	0.543271537702335	92	0.732947398568945	0.0290053938897922	cg17922749	CONVINCE
0.00295187706890638	0.00349587599027079	0.401068282003035	92	0.904228688850564	0.0169818413358311	cg07148651	CONVINCE
-0.00119133764038738	0.00477604328207362	0.803684436440303	92	0.886032272934764	0.0238891445180511	cg27298602	CONVINCE
0.00150161691398517	0.0119494347598374	0.90032522215906	92	0.699606223131221	0.0553520529660886	cg01842146	CONVINCE
-0.0086667950502581	0.00414648843845081	0.0399048370241193	92	0.81267418779215	0.0198580555007703	cg21367957	CONVINCE
-0.000732973065112216	0.00187358402252444	0.696719217866179	92	0.0483604236296779	0.0218242970792648	cg24964318	CONVINCE
-0.0070893389071506	0.00509984824343187	0.168554228892745	91	0.823460405777195	0.0244643186726114	cg05392141	CONVINCE
0.00405517903938651	0.00877321282635211	0.645224976866261	92	0.801400766186063	0.0406680971601701	cg08521639	CONVINCE
0.00651344566179797	0.00600880202424324	0.281754388365268	92	0.22001064930126	0.0636708638970238	cg24048497	CONVINCE
0.00219224929934861	0.0034832617653268	0.530971881910042	92	0.717954954461277	0.0288483925577266	cg06608224	CONVINCE
0.00375966855988391	0.00402905099159083	0.353664610618293	92	0.879185023624424	0.02630819358781	cg04309437	CONVINCE
0.0163972765626725	0.0103608329632017	0.117606815576158	92	0.387676276018464	0.059622220776423	cg15558558	CONVINCE
0.00191928975764547	0.00480815510822292	0.690870078019667	92	0.605054874908824	0.0700990704322121	cg25433259	CONVINCE
-0.00124093451486212	0.00467506038174424	0.791382110400962	92	0.890379041719488	0.0235665443319634	cg18383680	CONVINCE
-0.00174148903599701	0.00791815995413361	0.826502982414004	92	0.491652076689227	0.0485576142143177	cg10012740	CONVINCE
-0.00189725617809402	0.00753468078030877	0.80186409809517	92	0.585554706555407	0.0421083706150821	cg24467428	CONVINCE
-0.00759075565214905	0.00497579223179844	0.131222350650872	92	0.863644931243116	0.0276483131414413	cg16993807	CONVINCE
0.00566447119813685	0.0077094663501097	0.464757545801274	91	0.61328052440758	0.0477000235102111	cg17797074	CONVINCE
-0.00254496037797909	0.00362179465637926	0.484374574806285	92	0.823837840247163	0.0161828590635385	cg25903177	CONVINCE
-0.00457495489142154	0.00491791532197797	0.355180428984517	91	0.885887204345604	0.025794522465489	cg13599549	CONVINCE
-0.00599816710441277	0.00767867624709933	0.437143179704659	91	0.346822958049012	0.0840124558416872	cg19214942	CONVINCE
-0.00146811927541083	0.0041897106052758	0.726987306127282	92	0.789625244425828	0.0220891306795714	cg10526031	CONVINCE
-0.0202058900228529	0.0110741692457242	0.0719408347521134	92	0.52770077626099	0.0535148258031727	cg19779096	CONVINCE
0.00382945361460789	0.00280877054089721	0.176732345416757	92	0.863361728643545	0.018001237465934	cg03127141	CONVINCE
-0.0029640191821185	0.00546547530146105	0.589166410093776	92	0.850820058808817	0.0273530648300539	cg05770171	CONVINCE
-0.0171633374612342	0.0104154804382232	0.103454723007473	92	0.762570781809382	0.0485265142833217	cg23726745	CONVINCE
-0.00432772292666053	0.00409226324218069	0.293572755382592	92	0.82273731869995	0.021427700060958	cg14834082	CONVINCE
0.00687740218997763	0.00352001596036474	0.0543569088530003	92	0.805115791063228	0.0365588361723121	cg02172637	CONVINCE
0.000498421205195306	0.0129171577833675	0.969320346947443	92	0.549376652108253	0.0800190472985474	cg11574745	CONVINCE
0.00294184022131407	0.00608986718292463	0.630415807051981	92	0.72407731626033	0.041298431307255	cg07813265	CONVINCE
0.00436478234720919	0.00260681467145968	0.0981145600051439	92	0.0498743506843704	0.0142973711626856	cg09417539	CONVINCE
-0.00482848017819119	0.015580754472118	0.757473956164067	92	0.573940293676658	0.0802763970779627	cg05880975	CONVINCE
0.00358126633627893	0.00797739014394657	0.654761768023282	91	0.794380605714637	0.0354178551862186	cg23583457	CONVINCE
-0.00105594754545895	0.00774550322621824	0.891915903039529	92	0.354914865224313	0.0907273223759514	cg20571119	CONVINCE
-0.00573753830866472	0.0076402748348474	0.454965851441054	92	0.179591902514089	0.0416850909103578	cg03014622	CONVINCE
0.0014375064050264	0.00331432424506276	0.665716602685641	91	0.853004010419116	0.0153782285348	cg17891486	CONVINCE
-0.00296894921326861	0.00552146808553455	0.592327931025314	92	0.77595543978225	0.0371627253009319	cg27225997	CONVINCE
-0.00261097390605808	0.00233632449280142	0.267231404936032	92	0.0401872048022142	0.0254363693102292	cg04960591	CONVINCE
-0.00556934533991675	0.00350281933089189	0.11594136791714	92	0.853448710521479	0.0172755130354382	cg08464557	CONVINCE
0.0012374525231494	0.00232460867349317	0.596032141540501	92	0.0557793630992649	0.0117415155996523	cg08787401	CONVINCE
-0.00509664903892408	0.00246256599134359	0.0418393395344553	92	0.0518900685790385	0.0232727048754636	cg01991383	CONVINCE
-0.000591212926349532	0.0062893264355418	0.925351285277173	92	0.800949544751594	0.0316588798239428	cg11320259	CONVINCE
-0.001570861580594	0.00447682020972543	0.726630736053678	92	0.108210828290291	0.0239399328239907	cg04486019	CONVINCE
0.0123931126813505	0.00774829707403993	0.113813296002904	92	0.789421059010796	0.0407079094534744	cg01513086	CONVINCE
-0.00263002844820588	0.00903865412227715	0.771852263254682	92	0.636686314518305	0.0493046632896642	cg15311873	CONVINCE
-0.00340717408525068	0.00372919936385152	0.363754077012126	92	0.857202873899488	0.0187452385679055	cg06188746	CONVINCE
0.0049708106847138	0.0042406948496037	0.244743187862954	92	0.86358173770338	0.0244025305423508	cg05385260	CONVINCE
-0.00322334071841475	0.00432767740817623	0.45864784496475	92	0.0714478077626691	0.0367896191850155	cg24375257	CONVINCE
-0.00296337779052426	0.0096337853440125	0.759215186930945	92	0.695529769626322	0.0539043858097945	cg14977496	CONVINCE
0.000629120107985653	0.00247348445855685	0.799906519554385	92	0.0629280609253834	0.013223016295746	cg01079345	CONVINCE
0.00388518812317387	0.00555385296511828	0.486317453592423	92	0.179159463709318	0.0459994424033224	cg01542452	CONVINCE
0.00742691916588083	0.00526644579462808	0.162497584254773	92	0.701062023379007	0.0299046315666202	cg17305035	CONVINCE
-0.00707201521532097	0.00608605046515817	0.248822966886872	92	0.8064820607992	0.0302950470033435	cg13474083	CONVINCE
0.00103468498295438	0.00291304957206067	0.723418636643202	92	0.0691061056909238	0.0266773122508398	cg17895236	CONVINCE
0.0070327028622584	0.00665758103520848	0.294113629945426	92	0.748352261516771	0.0377626438085735	cg15289253	CONVINCE
-0.003444371767075	0.00293464607956959	0.244135874503871	92	0.0332132590846109	0.013225453898132	cg21379885	CONVINCE
-0.00230424088731447	0.00342380102441254	0.50295795751429	92	0.0313783105655541	0.0197940392414497	cg17762192	CONVINCE
0.00413318266197765	0.00624585338291256	0.510108113558409	92	0.799466748723228	0.0307863323657275	cg15908988	CONVINCE
-0.00301839249242982	0.00346842564381471	0.386869508854808	92	0.0796331324005628	0.0267919233863218	cg17846194	CONVINCE
0.0107859798125609	0.0123631352223162	0.385685819313674	92	0.649791752234636	0.0712397282037084	cg14813741	CONVINCE
0.00410608203930856	0.00552288917204411	0.459461949974241	92	0.66073566111153	0.0499722953772781	cg07161588	CONVINCE
-0.00902726304257938	0.0131124181929187	0.493237569025257	92	0.549637854758062	0.0717263984027563	cg24989176	CONVINCE
-0.000366434519763292	0.00845973984493364	0.965562479341955	92	0.302394483438457	0.0473957271385703	cg20281573	CONVINCE
0.00108701558305752	0.00303328689312307	0.72105285070588	92	0.875496636902594	0.0193866392532095	cg04668521	CONVINCE
-0.00294849912324595	0.00514019841326479	0.56789947929874	92	0.697797431743977	0.0333754391470894	cg05398769	CONVINCE
-0.00718293326198353	0.00308202094150034	0.0223946173241875	92	0.863376227901992	0.0162538978508282	cg09136786	CONVINCE
0.0033485098974533	0.00925044899547829	0.718355890915189	92	0.665604179024645	0.0542000098724038	cg03039335	CONVINCE
0.00709039036339545	0.00432191718715915	0.104966569368034	92	0.699876549720768	0.0298197435894862	cg01003928	CONVINCE
0.00567842908333238	0.00492085319763809	0.25208892339914	92	0.878486601388829	0.0381181216285854	cg04844120	CONVINCE
-0.00411042921545477	0.00553065438983106	0.459617104530328	92	0.266400232867481	0.0367745484494307	cg07065217	CONVINCE
0.0202648623545825	0.00732677714865913	0.0071036052787661	92	0.368690670682787	0.0423402802409136	cg17422460	CONVINCE
0.00925973568744254	0.00777894332738366	0.237562306486561	92	0.238222587107285	0.0439066380429957	cg13531599	CONVINCE
-0.000686938946953017	0.00457124810041888	0.880941533148565	92	0.709114716906791	0.0556590157575808	cg20994481	CONVINCE
0.00046667370638694	0.00739181388942857	0.949823520013929	92	0.512966133304605	0.0830419978419709	cg08248297	CONVINCE
-0.000536034485106226	0.00219375409764935	0.807612984469081	92	0.0544761024261074	0.0261846201207055	cg05215474	CONVINCE
-0.00358836329196142	0.00508941402840592	0.48289769455442	92	0.780289184739987	0.0398003760410322	cg10330169	CONVINCE
-0.00730851936427308	0.00611541522467459	0.23571676449641	92	0.826439784203705	0.0276768519045055	cg24432968	CONVINCE
0.00199862432892361	0.00572857501253143	0.728126504741238	92	0.884503322651633	0.026038118438019	cg21474351	CONVINCE
-0.00255118362221683	0.00414811376928987	0.54037698480071	91	0.820433711741874	0.0310227974044016	cg19986295	CONVINCE
-0.0065239696499496	0.00969384403977618	0.502961347279348	92	0.684942664790695	0.0454439406927275	cg07915849	CONVINCE
0.00434514988543725	0.0050528471062619	0.392491165509749	92	0.860926585486925	0.0255619522372974	cg25578048	CONVINCE
0.00862860952376937	0.00521941572289968	0.102366988028573	92	0.169401741695796	0.0320353245738229	cg02966722	CONVINCE
2.67226157091749e-05	0.00312010656309566	0.993188634035379	92	0.869458445422255	0.01812702725886	cg16898491	CONVINCE
-0.00392820572161147	0.0142928651357197	0.784177688684602	92	0.74889256514555	0.0730862069173823	cg02321845	CONVINCE
-0.00267115930245654	0.0026055050173142	0.308479617667495	92	0.050216477962378	0.0271975174621628	cg26486113	CONVINCE
0.00769494538415124	0.00494505334288398	0.123787687843076	92	0.783832179169559	0.0256835204355883	cg05772555	CONVINCE
-0.00468932354365628	0.00472893381291691	0.324487015207118	92	0.847627977867773	0.0362346741532594	cg04013448	CONVINCE
-0.000738906086335474	0.00918220448135394	0.936073766882791	91	0.692208260850488	0.0606337574451583	cg23872009	CONVINCE
-0.00228733653318242	0.00521768290340696	0.662337111787137	92	0.855728047246544	0.024322398047722	cg13981572	CONVINCE
0.001738471265574	0.00380800780798831	0.649293821325553	92	0.763832242579639	0.0226974530179163	cg11995137	CONVINCE
-0.00616012907882916	0.00392994256983214	0.121101844210516	92	0.89689645643357	0.0211686041484263	cg01355876	CONVINCE
-0.00533808009125133	0.00352715049101233	0.134265536280345	92	0.0471523909894266	0.027212379665654	cg21634673	CONVINCE
0.00868375846833355	0.0045173975922537	0.0582679440665906	92	0.880699305715358	0.0351564580940628	cg12973549	CONVINCE
0.00464672486082128	0.00521968762811706	0.376115236161464	92	0.705191634730332	0.0285796161718	cg10696445	CONVINCE
-0.00192161720014398	0.00757745746601894	0.800483153406543	92	0.626420895620839	0.0588070177966133	cg00421693	CONVINCE
-0.00328095382053637	0.00432431702817652	0.450365611627605	91	0.853339620440627	0.0256531442026899	cg25080260	CONVINCE
0.000825882557388795	0.00388333199178604	0.832143508944746	92	0.801672612265297	0.0250545923459274	cg00718527	CONVINCE
-0.00315869344168532	0.00344745270954844	0.362401835979303	92	0.703437794771178	0.0239125287294198	cg13200704	CONVINCE
-0.00174881225551866	0.00731395712262965	0.81165853797827	92	0.66637010422944	0.051578518209736	cg14555811	CONVINCE
0.0198266692942798	0.0103951961284491	0.060212282251519	92	0.676219900675233	0.0556768391730942	cg19085165	CONVINCE
-0.000197600651150821	0.00448809895398719	0.964996305047572	92	0.717109197181733	0.0309249889655623	cg04898835	CONVINCE
0.00523975210338068	0.00475398574044114	0.27381620439674	92	0.812488084680263	0.0337134768109735	cg13572037	CONVINCE
0.00421154930400783	0.00264475512573202	0.115388553720568	92	0.0554736289527649	0.0172504579902723	cg27167439	CONVINCE
-0.00360657254451595	0.00611915903653065	0.557324925787315	92	0.519368102345095	0.031647059132037	cg23976431	CONVINCE
0.00566641776502117	0.00655876800859926	0.390301170858645	92	0.818568128652057	0.0533734016080115	cg08851810	CONVINCE
-0.000481751704620042	0.00609048063730472	0.937158984034168	92	0.416320937461117	0.0586391629267918	cg26483667	CONVINCE
5.15221945857258e-05	0.00390007607382296	0.989493972499823	92	0.843254317230597	0.0175338041176358	cg00304947	CONVINCE
-0.00348261632105208	0.00448877500330161	0.440214030687672	92	0.8583437055222	0.0234787996194501	cg04376808	CONVINCE
-0.000700063434402756	0.00712389780251204	0.921973489342981	92	0.110591443462146	0.0421083812981884	cg03367519	CONVINCE
-0.00624238700601583	0.00354984120239077	0.0826362011576949	92	0.860487060873928	0.0172322411379815	cg24997677	CONVINCE
-0.0135409296190969	0.01035877891922	0.19508811581985	91	0.824356298678796	0.0515956316282088	cg14511259	CONVINCE
-0.00179208350346591	0.00825018555333448	0.828613497558888	92	0.842284550291043	0.0397368234918985	cg07310930	CONVINCE
-0.000521324983886989	0.00246363715797862	0.832972067850971	92	0.0570570143353246	0.0118333259534306	cg06517489	CONVINCE
-0.00288535449541709	0.00337227213736667	0.39486739386977	92	0.77627692329653	0.0178610090502669	cg15208638	CONVINCE
0.00461616086404063	0.0107338235391217	0.668355062908408	92	0.763377269595771	0.0782544893590597	cg08162263	CONVINCE
0.00725257330974118	0.00369882762512322	0.0535216029915858	92	0.744171624806293	0.0286576714142407	cg02765820	CONVINCE
-0.00181779540943554	0.0027705432347717	0.513705926015787	92	0.89504370449931	0.0140132090765902	cg01006231	CONVINCE
0.00111994864673925	0.00823172703755068	0.892134695807375	92	0.284857533090435	0.0623203781767506	cg10163136	CONVINCE
-0.00499050434100584	0.0055625943483379	0.372433223096814	92	0.796916639976954	0.0250522739636568	cg10962930	CONVINCE
-0.00747996184976915	0.00615880019967128	0.228310897025058	91	0.86050915436256	0.0314298882749351	cg17677042	CONVINCE
-0.00494993358534599	0.00330341427159771	0.138110328902435	92	0.867111516587781	0.016122830711244	cg21916297	CONVINCE
-0.00110936163231594	0.00363290366896084	0.760912141674885	92	0.807611553315326	0.0187506440683004	cg20312457	CONVINCE
0.00120389511324219	0.00510820868228984	0.814307849079491	92	0.0502374017264535	0.0240960515505429	cg11025193	CONVINCE
0.000105355117880495	0.0048248424267594	0.982635287495274	92	0.825354271314472	0.0294269638879913	cg14318180	CONVINCE
0.00367705945001446	0.00881304766248991	0.677671893014427	92	0.564553164911939	0.0494566884902219	cg24609704	CONVINCE
0.00249520827750044	0.00391516182842735	0.525807369196021	92	0.74671063078184	0.0258521562955312	cg21129253	CONVINCE
0.0129379035490906	0.00610578358468654	0.0373179398048057	92	0.789403431341445	0.0316375038828972	cg00637744	CONVINCE
0.000849078328108263	0.00447974292322601	0.850177025684559	91	0.869567910439992	0.022786392112498	cg07158163	CONVINCE
-0.00857707666697048	0.00708306877091711	0.229675698934852	91	0.0634689245517829	0.0370776203942372	cg14150252	CONVINCE
0.000823646477754603	0.00796725881242996	0.91793103415867	92	0.811179573353854	0.0387216135405368	cg01109187	CONVINCE
-0.0029506708651216	0.00269613048106764	0.27718711417577	92	0.0676288489266924	0.0181736828122983	cg01968493	CONVINCE
-0.0031452147164893	0.00457677972188378	0.494014259759996	92	0.807002408995023	0.0379466794479904	cg17075459	CONVINCE
0.00273589323078401	0.00724669207565508	0.706813331382504	92	0.362821990097501	0.0472299993472524	cg00110785	CONVINCE
-0.00182548918130975	0.0106889850722599	0.864842941431328	92	0.818691324258898	0.0483114680948336	cg04144222	CONVINCE
0.00872415046686158	0.00585215688372617	0.140110349590801	92	0.792816681199527	0.0276144524647925	cg14320036	CONVINCE
0.00743290048711722	0.00531410736528391	0.165914659917817	92	0.831109080663073	0.0468598581570323	cg08983446	CONVINCE
-0.000998300050371359	0.00239574495194592	0.678059302071336	92	0.0535145275706362	0.0189044603746894	cg17256555	CONVINCE
-0.00720400988291301	0.00747002125138577	0.337869757809943	92	0.231218752861762	0.0535473985118398	cg02985292	CONVINCE
-0.00346194400290036	0.00414836733721152	0.406563137635689	92	0.795840053318789	0.0226723214094508	cg14880340	CONVINCE
-0.00206365407836506	0.00330059582310101	0.53366427059755	92	0.0358749130601572	0.0189212314945585	cg18422603	CONVINCE
0.00128904932309433	0.00465905521651098	0.782770143555427	92	0.778386849667292	0.0239663781450607	cg16455471	CONVINCE
0.00421096790819348	0.00534428680498975	0.433151794756531	92	0.71534254069821	0.0360860835297911	cg24660073	CONVINCE
-0.00275272005052614	0.00221631979991819	0.217997805037091	92	0.0551131286844045	0.0190452099870205	cg14890446	CONVINCE
-0.0118437244881836	0.0106013834645517	0.267388339669854	92	0.830803719945071	0.0557857776239213	cg26898127	CONVINCE
0.0149818359051822	0.008601271810463	0.0855338936986872	92	0.791189788862183	0.0527279220532718	cg08299880	CONVINCE
0.00139838716388397	0.00522333458357035	0.78963127285164	92	0.131519269339836	0.0355063572390628	cg00144550	CONVINCE
0.000509287480087387	0.00187223110350924	0.786333402827942	92	0.0588992966056953	0.02502878612604	cg23490289	CONVINCE
-0.0054097979256191	0.00339125580589898	0.114759678695223	92	0.764045214526656	0.0223530297718094	cg08342791	CONVINCE
-0.00307138209505294	0.00576065274873546	0.595454493832591	92	0.770988190706681	0.0291416527522432	cg13553499	CONVINCE
0.00310142941897129	0.00378711868471438	0.415347123531968	92	0.830908990218154	0.0255371293377641	cg08314751	CONVINCE
0.00255738157934851	0.00679823244115846	0.707815143897	92	0.762685455063613	0.0431020077083351	cg18160157	CONVINCE
0.000279664589775302	0.00380745077377949	0.941636973855549	92	0.660049830736273	0.0588396190762714	cg06067885	CONVINCE
-0.001009663539508	0.00436652965964488	0.817751077890686	92	0.899556338363985	0.0281141422525576	cg13028683	CONVINCE
-0.00249923767690123	0.00226147072596982	0.272540961010352	92	0.0378572567380977	0.0222792379250412	cg03042870	CONVINCE
0.00242745723532728	0.00621837963366313	0.697342210878593	92	0.738309921265362	0.0334931796470611	cg13793687	CONVINCE
-0.00158598603347591	0.00364347918298014	0.664566482645843	92	0.849524154888705	0.0173454257333514	cg09215989	CONVINCE
0.000517681926882017	0.00422307908325081	0.902755909110014	92	0.173552570840706	0.0306226186877465	cg14360777	CONVINCE
0.00151714513168129	0.00387203439312064	0.696272658252451	92	0.75202361739664	0.0263202846081883	cg08683731	CONVINCE
0.00115667912227421	0.00729073424282055	0.874359553424431	92	0.681675210874207	0.054218077027536	cg15383740	CONVINCE
0.00495871225445743	0.00678102040788729	0.466837827228695	92	0.28759772961715	0.0640491009301326	cg00393957	CONVINCE
-0.00298523380604883	0.00326747726107198	0.363768300394689	92	0.882091512632867	0.0220758869213044	cg02576247	CONVINCE
0.00021890104826868	0.00356356634763468	0.951177900623527	92	0.0867113388957969	0.0295643516244824	cg20809991	CONVINCE
-0.00780761559639062	0.0101613806603466	0.444622508679079	92	0.840271636135865	0.0503716508972019	cg05406469	CONVINCE
-0.000191917706083555	0.010586588226229	0.985583945176543	91	0.815583253136592	0.0524898769031037	cg06886080	CONVINCE
0.0093736741643335	0.00499405307421076	0.0643105829262161	92	0.829137384643329	0.0274391568233529	cg18365027	CONVINCE
0.00670428735807418	0.00426974257807124	0.1204724702326	92	0.804649645511974	0.0252970745103814	cg03448964	CONVINCE
0.00396437898025693	0.00500378772961991	0.430634164471993	92	0.872674269206332	0.0476397486285566	cg02582514	CONVINCE
0.00158067904138786	0.00540133108820512	0.770579743626393	92	0.625982731474403	0.0308950703777006	cg19230532	CONVINCE
0.00364292204732293	0.0034470283901769	0.293893762779631	92	0.84007433509576	0.016839196177775	cg03044837	CONVINCE
-0.00352532008895886	0.00503384626169706	0.485836097848365	92	0.69956285473567	0.0325101857220306	cg02887497	CONVINCE
0.00363531994927971	0.00512503497785339	0.480264625842766	92	0.877482483620645	0.0295706699448127	cg13750142	CONVINCE
-8.93872131322713e-05	0.00443770166584419	0.9839816565626	92	0.868424504514417	0.020446334149793	cg09572352	CONVINCE
-3.44190488459616e-05	0.00203567807697841	0.986553821930744	92	0.0376145908953029	0.0150821881276423	cg24703625	CONVINCE
-0.00205408414909917	0.00254874800288323	0.42277158271022	92	0.0621742932806095	0.0201197507216295	cg22782018	CONVINCE
0.00746983352764739	0.00704494323567859	0.292317587721508	92	0.774210496346749	0.0409056692484197	cg06789194	CONVINCE
0.00659095951475111	0.00768216143994065	0.393579255858912	92	0.261750271277257	0.0469246980407083	cg17238334	CONVINCE
-0.00737885474188561	0.0279916307293561	0.792785155130462	92	0.583073877226666	0.137298008937868	cg15529130	CONVINCE
-0.00283096321610088	0.00345923347074061	0.415666427289135	92	0.0571666503300977	0.0187744058540398	cg14814195	CONVINCE
0.00372329336825721	0.00722013907835447	0.607554299848917	92	0.750080745135211	0.0322096403351474	cg16926095	CONVINCE
0.00429465970851378	0.00411151162137551	0.299501419076053	92	0.878768776576441	0.0316578365371247	cg00808492	CONVINCE
-0.00709159746590796	0.00348917950322365	0.0456014615271133	91	0.0488836825127059	0.0167839448853971	cg15788625	CONVINCE
0.000977972672961568	0.00426735905334541	0.819340411294458	92	0.739979470943337	0.0339134032130634	cg16967068	CONVINCE
-0.00950342766859263	0.00496723992708277	0.0594372685980076	92	0.81959293625976	0.0324213702450235	cg06545409	CONVINCE
-0.00310460591798926	0.00423473232442634	0.465705767945941	92	0.798736801307036	0.0396074996983711	cg20681321	CONVINCE
0.00100496072567506	0.00330215857226019	0.761694048731895	92	0.891469046036785	0.0187730440194938	cg08162092	CONVINCE
-0.00457937514288893	0.00564078922808851	0.41939047282613	92	0.739141447818495	0.0270473331186828	cg16294641	CONVINCE
-0.0034086026621971	0.00338341256355074	0.316876326341725	92	0.876799891479969	0.016074167960772	cg13524307	CONVINCE
-0.000889207684442211	0.00372882777914229	0.812151300988541	92	0.838591897165582	0.0315330715946927	cg08847738	CONVINCE
0.00116301005304561	0.00865216188005148	0.893422437863789	92	0.272019853722948	0.0441824727371753	cg05322222	CONVINCE
0.0113543029040738	0.00598818427819474	0.0616959650380866	92	0.763821548012379	0.0337851849563467	cg16384429	CONVINCE
0.00483034173263713	0.0040891862492253	0.241139999500533	92	0.827023460836637	0.0248334984433681	cg06813597	CONVINCE
0.00603029905363842	0.00599386737783332	0.317529165763525	92	0.833802704247373	0.0300829751966438	cg00739066	CONVINCE
-0.00663704472361226	0.00653483982814029	0.312981594905722	92	0.575369510295868	0.0686089553551001	cg08859278	CONVINCE
-0.000774558173668669	0.00520620099557364	0.882119278465665	92	0.726970885273453	0.0250682516182624	cg20148084	CONVINCE
0.00534422110224916	0.00301803862024237	0.080558274143398	92	0.894183391933331	0.0189945318622841	cg21112220	CONVINCE
-0.00109154854489215	0.0030357383623331	0.720155902868111	92	0.81225401674036	0.0175861178733412	cg18623476	CONVINCE
-0.00162792984976483	0.0027109395224825	0.549933880733568	92	0.0837573461232588	0.0252679808652315	cg09902029	CONVINCE
-0.0319106626012456	0.0151998814939719	0.0390578059263831	92	0.106678262409002	0.0708016767320086	cg20636249	CONVINCE
-0.00613646970669254	0.00375839456518899	0.106607334464105	92	0.891766158723425	0.0192419860876939	cg10710457	CONVINCE
-0.00447559416839602	0.00976939748788019	0.648153743433974	92	0.46088779792908	0.0988879149922628	cg25757820	CONVINCE
-0.00452718023241554	0.00662548588111734	0.496469603321911	92	0.79801438586577	0.0407203542280422	cg25846372	CONVINCE
0.00569012294188523	0.0064225294968599	0.378396092924835	92	0.828229881248287	0.0358326936208654	cg19912197	CONVINCE
0.00155886180191319	0.00525271538884584	0.767439217463737	92	0.178557587717321	0.0417550985415623	cg26552641	CONVINCE
-0.00650276120614076	0.00385583009297042	0.0957522788694021	92	0.807721443748649	0.0218671022924689	cg00617975	CONVINCE
-0.00254012023920165	0.00521824487619524	0.627799311989591	92	0.851539391489051	0.0230403623078283	cg06867876	CONVINCE
0.000438755879868618	0.00500317874732401	0.930346425443844	92	0.717833040167434	0.0312779961961897	cg09427959	CONVINCE
-0.00160448754572923	0.00227174462977248	0.482145740516517	92	0.0359891300378685	0.0165339278109729	cg19207295	CONVINCE
-0.00619111244472833	0.00493243048573696	0.213207675934879	92	0.812234284249184	0.0230105497806581	cg01022012	CONVINCE
0.000334627042217883	0.00614423170793776	0.956708157738037	92	0.837118991717183	0.0281714296409102	cg08525835	CONVINCE
0.00319369220256165	0.0039619616466806	0.422674306986471	92	0.680670211719988	0.0405464549432974	cg07244547	CONVINCE
0.00289871224262226	0.00508290857441399	0.570144027928591	92	0.181121470594864	0.0397403865784149	cg26084511	CONVINCE
-0.00115651883196662	0.00426977148996839	0.787221940345592	92	0.0687137021603337	0.0276398307311525	cg11010122	CONVINCE
-0.0138615331355351	0.0185341913046909	0.45680473113135	92	0.41817036996447	0.0866474943770829	cg26435773	CONVINCE
-0.00650869872622632	0.0110257983943087	0.556730458180809	91	0.787063682267012	0.060563404655085	cg12826529	CONVINCE
-0.00622786685142824	0.00654437824496047	0.344298268100674	91	0.399297695624594	0.0474637652849882	cg19791728	CONVINCE
-0.00198787008429027	0.00575400393945964	0.73067861755095	92	0.852985241189442	0.0255444711646761	cg04217084	CONVINCE
-0.00131426760650937	0.00412559129819855	0.750919141800976	92	0.844115393811703	0.0233141538623133	cg18542613	CONVINCE
-0.00284562789157395	0.00438951076013762	0.518733070915257	92	0.785649156735049	0.0284107636031622	cg02900740	CONVINCE
-0.0118885558291415	0.0074678923962208	0.115545706898278	91	0.832749360386629	0.0366406417024018	cg04354845	CONVINCE
0.00842785134493894	0.00681462589053025	0.219946229065768	92	0.771912614624932	0.0448056665381082	cg08210814	CONVINCE
-0.00467779141018738	0.00479381995847212	0.332221172729317	92	0.813401693688923	0.0226601025442062	cg15612847	CONVINCE
0.013758296247024	0.00864796645713564	0.115723189242962	92	0.769198536376544	0.0470010387756908	cg26085663	CONVINCE
-0.00144205367877361	0.00423895338551221	0.734639027043311	92	0.82319894151086	0.0329375920277639	cg19189115	CONVINCE
0.0062103986835033	0.00372057326928676	0.099137986564692	92	0.0575051564362501	0.0172133850657516	cg12179826	CONVINCE
0.00232494299466168	0.0034950802026843	0.507907338566771	92	0.85223058289881	0.0168603587877848	cg14785392	CONVINCE
-0.000997979298618058	0.0041205207331452	0.809271146668094	92	0.768687625288361	0.0308444652047312	cg00462700	CONVINCE
0.0117123502515901	0.010529452830266	0.269452033775907	92	0.202449513152644	0.0521457432631349	cg10673740	CONVINCE
-0.00415576074966903	0.00329164702593015	0.21057304683006	92	0.880898530134877	0.0166752451766002	cg03585323	CONVINCE
0.000458493627391799	0.00937081239897847	0.96110515599049	91	0.632236307675303	0.0544870913846684	cg11968680	CONVINCE
0.00621067572856905	0.00557532058371115	0.26876215537627	92	0.666858013276325	0.0425779534286274	cg21276056	CONVINCE
-0.00617903606027787	0.002705064389284	0.0251126299118233	92	0.0385439526840951	0.0240010811352421	cg23983340	CONVINCE
0.00179619313349771	0.00320338700468884	0.576618569745525	92	0.817873688130432	0.017190972911729	cg03289833	CONVINCE
0.00024446120996099	0.00356096446019252	0.945445958516625	92	0.0530276347425574	0.0159265023980505	cg26660414	CONVINCE
-0.00591388593176959	0.00643859674231232	0.361222608974611	92	0.1168787839142	0.0297852446956927	cg08784464	CONVINCE
0.0020452655549352	0.00564117496369973	0.717926709757156	92	0.378706858954973	0.0319133571450009	cg10101975	CONVINCE
0.00101106350282421	0.00476373591242257	0.832479293872071	92	0.870481201400793	0.0210458521627691	cg10498926	CONVINCE
0.008380165974886	0.0119091241923333	0.483757001815292	92	0.639275044310401	0.0585931578905551	cg15057250	CONVINCE
-0.00255775277890345	0.00565201898470419	0.652153970894123	92	0.861292563709709	0.0300787264419794	cg07068554	CONVINCE
0.00296441047193372	0.00536719308824509	0.582328535460648	92	0.781870584276316	0.0283807516961923	cg09103423	CONVINCE
-0.000443642819889377	0.00671251383809689	0.947475958670152	92	0.122833846689286	0.0479274821253275	cg01502588	CONVINCE
-0.00100484062634586	0.00771739019962171	0.896744016052863	92	0.814984261156273	0.0534546436327781	cg20972966	CONVINCE
-0.00022797116179067	0.0051120832637872	0.964545917259982	92	0.786435233469768	0.027861801321072	cg22499348	CONVINCE
0.00272554106398105	0.00248008020569219	0.275204195170513	92	0.0694581258335199	0.0255491876702382	cg06631912	CONVINCE
-0.00339065773949892	0.00289093051354915	0.244467427218881	92	0.850233856849666	0.0157697329541205	cg09394488	CONVINCE
0.0100883605735894	0.00465477286633691	0.0333019290690266	92	0.854248702857882	0.0256904961100369	cg00597982	CONVINCE
0.00167737333674397	0.00698513952359761	0.810872482824678	91	0.540747853540451	0.0830188107264378	cg21769463	CONVINCE
-0.000764342645304637	0.00424894869998887	0.857711633145672	92	0.851049263365845	0.0196137501011887	cg03291265	CONVINCE
-0.0036701836874096	0.00369377813142544	0.323523837877093	92	0.866113187138507	0.0200533813156084	cg01900030	CONVINCE
0.00187283957848028	0.0025745952358574	0.469168231606427	92	0.885643377006523	0.0136092241524977	cg21551951	CONVINCE
-0.00634302135455314	0.0151963272140764	0.677543834453833	92	0.713682772151185	0.0705712428789545	cg09248044	CONVINCE
-0.00372222342150431	0.00353504092272439	0.29565670564601	92	0.791269363753209	0.0180407525348417	cg07716603	CONVINCE
0.000324804259805166	0.00185154160347496	0.861207223781435	92	0.0529124217707554	0.0142705668582966	cg25083463	CONVINCE
0.00195343652410115	0.00403838270460982	0.62995916081839	92	0.812915958990155	0.0387411309238386	cg07899389	CONVINCE
0.00649260218385295	0.0042207245900217	0.128082760846606	92	0.760806758587616	0.0254276271473091	cg04563870	CONVINCE
0.00714422613156463	0.0049863734544065	0.155976904875116	92	0.836363276685323	0.0226504424414856	cg06159375	CONVINCE
0.00116880437678518	0.00250366459919861	0.641934435692314	92	0.0460053652918084	0.0231096149996357	cg16579225	CONVINCE
0.000198372007440722	0.00771042630509253	0.979541041538681	92	0.192862076465058	0.039470051124372	cg05103917	CONVINCE
0.00185094051287033	0.00515202049634055	0.72038021774066	92	0.74005851098213	0.0319272658460946	cg20745272	CONVINCE
-0.00238067519374879	0.00535626078408891	0.657952544942709	92	0.806795652922711	0.0285842265632518	cg08525483	CONVINCE
-0.00403286873351967	0.00307175599381817	0.19312045557173	92	0.0736156870833641	0.0254087019963798	cg24980367	CONVINCE
-0.000372773394660743	0.00438670747730108	0.932499485829403	92	0.843472801086955	0.0217307234536361	cg14408262	CONVINCE
0.00250320552554261	0.00825185279787003	0.762440710143266	92	0.71725449209008	0.0425940921768673	cg27476859	CONVINCE
0.00465421428518092	0.0138383547822888	0.737539029866604	92	0.278577634641156	0.0706603303515317	cg14561934	CONVINCE
-0.0110459640630553	0.0118144046115532	0.352733212411851	92	0.874533580641535	0.0526365899972264	cg15110079	CONVINCE
0.00789730758770539	0.0136413533089648	0.56435231543553	91	0.673242775237256	0.0758087223232123	cg12736384	CONVINCE
0.0111223521232536	0.00967587924236912	0.253910807792762	92	0.718118854731249	0.0734383047712243	cg12218359	CONVINCE
0.00408329562238703	0.00262912175346872	0.124499423339501	92	0.0697099456463849	0.0268624982346713	cg13335388	CONVINCE
-0.00129590587003489	0.00345650831528336	0.70875240791786	92	0.864254670107442	0.0169822569771938	cg15912031	CONVINCE
0.00213692537050699	0.00414463461850273	0.6076191726802	92	0.808133071435444	0.0202846884332979	cg14473485	CONVINCE
0.00311875355615718	0.00372035394853747	0.404459885754989	92	0.803801683556543	0.0268820421623253	cg07574908	CONVINCE
0.000338158354563632	0.00648067873400094	0.958520827188422	92	0.66989955395421	0.0300686394577671	cg07611279	CONVINCE
-0.000241068584487526	0.00474481246886853	0.959611066521585	92	0.0560599143012526	0.0213798426170988	cg19430897	CONVINCE
-0.00143884798128808	0.0021505971127675	0.505467305385826	92	0.037203529852889	0.020839109650379	cg17313420	CONVINCE
0.00222086477041676	0.00634749927954079	0.727383749012393	92	0.438605772772713	0.0451364836550637	cg03128241	CONVINCE
-0.00245347993067765	0.0034169121062931	0.474905571038314	92	0.850285569878111	0.0206871769897142	cg03887958	CONVINCE
-0.00492728612388989	0.0034490052037124	0.157160157072235	92	0.0454288114485081	0.0344692076757742	cg25649672	CONVINCE
0.000886949447749656	0.00394574153195348	0.822740824595908	92	0.826597141662132	0.0242629991186545	cg04353304	CONVINCE
-0.000540055505645412	0.00378374472325333	0.886875916837561	92	0.821106720956508	0.0220402060179594	cg13936797	CONVINCE
0.00258196915711311	0.00401617286373818	0.522203433597527	92	0.806043016680417	0.0245670063755965	cg02616886	CONVINCE
0.00589278995232902	0.005773387631702	0.310643482366814	91	0.848033997260321	0.0314527828453612	cg11809014	CONVINCE
0.0020324502531596	0.00624250437500467	0.745634947122934	91	0.857584024521001	0.0320499757725605	cg07169914	CONVINCE
0.00403848840561453	0.00398326149910119	0.313822576712632	92	0.666705712367647	0.0325686367996591	cg10850444	CONVINCE
-0.00459342797111494	0.00367626483254702	0.215273466000895	92	0.0445568358199992	0.0285024483265295	cg10434947	CONVINCE
0.00310036796838366	0.00451089776191789	0.493954801493479	92	0.650596900976309	0.0343181841042871	cg27629673	CONVINCE
0.00404407123434831	0.00937559081411784	0.667426124253576	92	0.351053218735024	0.0521624071317411	cg16843058	CONVINCE
0.00722916475700207	0.0102348802616431	0.482145047689641	91	0.813836212832493	0.0491958826452602	cg11615758	CONVINCE
0.000941993726257123	0.00429789357633682	0.827093146745227	92	0.131097902140022	0.0316614361852063	cg17255712	CONVINCE
-0.00150608792208184	0.00239843053357925	0.531896496300301	92	0.062488110920084	0.0145071907767988	cg14365143	CONVINCE
0.00756836923375454	0.00448069174414757	0.0952446246812396	92	0.739757138742733	0.0327639821964644	cg10618553	CONVINCE
0.000275149273685027	0.00489586743868464	0.955327810417496	92	0.793594120292024	0.0252902087349016	cg06161723	CONVINCE
0.00118404358960452	0.00377583132409914	0.754684267607117	92	0.0653783846310804	0.0293378855594136	cg07061916	CONVINCE
0.00370581214298998	0.00399325118667721	0.356297769028583	92	0.728242246429632	0.0323199345056988	cg08765764	CONVINCE
0.0026422459703603	0.007324159682559	0.719268528536066	92	0.513164933921436	0.0372364171377921	cg10033488	CONVINCE
-0.0031564680920276	0.00417879225644497	0.452340912262212	92	0.787679308614042	0.0222651638238595	cg18370407	CONVINCE
-0.00314140126880983	0.00617614120765707	0.612462425340382	92	0.046780412280289	0.0285673075401068	cg16505237	CONVINCE
-0.000448498978880512	0.00440446991773597	0.919157795252824	92	0.810088377045349	0.0332472417003578	cg14750782	CONVINCE
-0.0141885265257364	0.00467888532636446	0.00330463623422634	92	0.881402415253732	0.021827770985103	cg01177961	CONVINCE
0.00281277527147725	0.00443204986088088	0.527541635936838	92	0.881085090717678	0.0282350399679906	cg03324748	CONVINCE
-0.000315138499371083	0.00312698159477218	0.919986730241968	92	0.873847797565273	0.0166057293842773	cg21462724	CONVINCE
0.00234841842952077	0.00425122619560455	0.582267721452156	92	0.844209534604591	0.0230543004867553	cg03724010	CONVINCE
-0.00698890564134996	0.00486802428537276	0.155144585038239	92	0.875679778502678	0.0227766922621023	cg06967602	CONVINCE
-0.00207682311741769	0.00307965456695087	0.502096510028	92	0.0555354326650767	0.0137400105366652	cg09430976	CONVINCE
0.000698445357126289	0.0028472934868913	0.806875598220413	92	0.857217568833885	0.0203495494812589	cg14442595	CONVINCE
-0.0129074102992523	0.0115123687089779	0.265742423315319	91	0.490958024336517	0.0605792945324094	cg25880433	CONVINCE
0.002333366118889	0.00505676952827925	0.64578805577965	92	0.865100782339754	0.0366822613590335	cg21026634	CONVINCE
0.000294095126573201	0.00564048482883435	0.958552136213625	92	0.739749795289309	0.0364917289748173	cg18203005	CONVINCE
-0.00734698053809678	0.0058023818560865	0.209258515762771	92	0.773866402542173	0.0330620210665481	cg05853389	CONVINCE
-0.00255024398898824	0.00332476449786531	0.445400302113559	92	0.82121599003358	0.0193224953241182	cg19934822	CONVINCE
0.000483282388378334	0.00539657325279549	0.928874513674891	92	0.372910767000526	0.0387171498388843	cg08893895	CONVINCE
0.00360012915679489	0.0033398141311008	0.284424620475542	92	0.83998964489998	0.0178090039214393	cg14778280	CONVINCE
-0.00224041554225287	0.00349055453021981	0.522876239269644	92	0.83946321413709	0.0241999864855846	cg08477744	CONVINCE
0.00413484700790731	0.00327156030004854	0.210087370701635	92	0.864895750340666	0.0173953910560391	cg18757815	CONVINCE
-0.00268081825229989	0.00373222468058179	0.474752619064442	92	0.800562985147361	0.0198618783256331	cg14268714	CONVINCE
0.0119426494009587	0.00639888856223807	0.0657980675986057	92	0.202375825640064	0.0480627517606817	cg07056138	CONVINCE
-0.00209549263695763	0.00660963628970595	0.752074299312292	92	0.274972027505482	0.0498593137477275	cg09088834	CONVINCE
0.00609519172898004	0.00340684186049344	0.0775307311155149	92	0.876353125261191	0.0166014318174645	cg05077108	CONVINCE
-0.00463708631682445	0.00442213992087384	0.297639339355944	92	0.836999284794208	0.0234927879233062	cg12612065	CONVINCE
-0.00372502733303035	0.00600761571404093	0.537055016400745	92	0.222945863361297	0.0541721110746665	cg16553500	CONVINCE
0.000856338707055537	0.00488478724855262	0.861298383095191	92	0.74800740235393	0.0281206087556666	cg24868646	CONVINCE
-0.00746994544999702	0.0069887999956098	0.288522568804013	91	0.854713846579318	0.0338003608443776	cg22428145	CONVINCE
0.00033041050001453	0.00312159992102382	0.915979387482584	92	0.0828751292900968	0.0292937356688113	cg06509993	CONVINCE
-0.00581121374949425	0.0123610877912827	0.639614452134068	91	0.785762242767724	0.066584706457551	cg09037197	CONVINCE
-8.30709423229302e-05	0.00502349340639783	0.986849165737925	92	0.762821254522033	0.0388580032514894	cg00915818	CONVINCE
-0.00109509742962636	0.00566282695874835	0.847167828804278	92	0.275306434324242	0.0632304711405311	cg10588135	CONVINCE
-0.000119961186088954	0.00502916118176833	0.981031476201563	92	0.640771370980501	0.0353375041683394	cg14220262	CONVINCE
-0.00126962853332421	0.00684638807439183	0.853367630502463	92	0.411889544530385	0.0399208953602753	cg21063296	CONVINCE
-0.00751213067426331	0.00789849386448354	0.34453763166699	92	0.0822158418053921	0.0688400264985925	cg09101004	CONVINCE
-0.00586331961667025	0.00534975280394654	0.27649565783154	92	0.844525630367721	0.0429413226894966	cg11899277	CONVINCE
0.0104563695310083	0.00838127120163808	0.215963107298818	92	0.216698088479507	0.0438751699364775	cg15829654	CONVINCE
-0.00100982213565104	0.00378980040183303	0.790598856925186	92	0.868311807632377	0.0185151357033217	cg06178611	CONVINCE
-0.00288224891061698	0.0055580859494584	0.605548689136632	92	0.844264634227592	0.0255821871648422	cg01131321	CONVINCE
-0.00130194986573949	0.0028534011806481	0.649473043869275	92	0.862552409347209	0.0154711280471778	cg22681977	CONVINCE
-0.00519681850516819	0.00266244820739912	0.0545867437879329	92	0.893575519448745	0.0247497290148573	cg15887420	CONVINCE
0.00035562034831707	0.00360954988129462	0.921773771735567	92	0.791798050208887	0.0211310768288509	cg12148243	CONVINCE
0.00533432407907789	0.00417926919449495	0.20565852960925	92	0.7651871502079	0.0346492466023474	cg23202058	CONVINCE
-0.00243872798948582	0.00604901185495723	0.687946792602843	92	0.247507755546043	0.0450872716318413	cg08151705	CONVINCE
0.00589982419514055	0.0154673876805146	0.703943800238794	91	0.634186975573854	0.0676180948346423	cg17101542	CONVINCE
0.0104459386092517	0.0097180033222699	0.285817650472152	91	0.811299814471506	0.0448632279037361	cg11692800	CONVINCE
-0.00359846338218773	0.00522176346449667	0.492814120645512	92	0.154405804467042	0.0382629925824229	cg16802508	CONVINCE
-0.00306578666401911	0.00831779202317821	0.713450929521669	92	0.809320857843196	0.0412815052579156	cg14805186	CONVINCE
0.00399514409744303	0.0152247163056224	0.793714025285824	91	0.709560723524231	0.0902935531396002	cg05765254	CONVINCE
0.00569693462083013	0.00306063130807816	0.0665099407523027	92	0.886509260740654	0.015218111988268	cg21256968	CONVINCE
0.00393248023585206	0.0076903856095225	0.610588314513185	91	0.712756029605349	0.0416658617811323	cg11051597	CONVINCE
-0.000847818968133108	0.00474137825832904	0.858554376666157	92	0.864660587572437	0.0256225600301795	cg14657876	CONVINCE
0.00201866522139682	0.00869748045476523	0.817085967724647	91	0.598622922086443	0.0424628062201351	cg04779428	CONVINCE
-0.00784162785614674	0.010490393009402	0.457035168727785	92	0.411511115656969	0.0609089635373098	cg17307912	CONVINCE
0.0036871252024537	0.00388406238443683	0.345440072681934	92	0.865397490777916	0.0226490906173133	cg13408955	CONVINCE
0.0013542114427211	0.00643957073944735	0.833992687362064	92	0.297293747194169	0.0500380690132219	cg05628049	CONVINCE
0.00116128665337468	0.00521541595244194	0.824386416502219	92	0.868287949725259	0.0243006111088178	cg05457373	CONVINCE
-0.000578158608798101	0.00754688941435815	0.939133417003802	92	0.498201229540337	0.0465136378315142	cg14011845	CONVINCE
0.000451969417337647	0.0118621884845352	0.969705216809937	92	0.541157497513522	0.0522457294124952	cg21926091	CONVINCE
4.09259389015787e-05	0.00324530787366754	0.989970918935676	92	0.82040329217963	0.0223211614827262	cg20496997	CONVINCE
0.00972868017454811	0.00960127017671161	0.314104604444843	92	0.235774236831595	0.044882906715629	cg24561881	CONVINCE
0.00437132490409141	0.00492144060425771	0.377188356518723	92	0.744929904759212	0.0251773203165932	cg11037856	CONVINCE
-0.00498964817465355	0.00664723897594371	0.455160319921946	92	0.0716720571621893	0.0349073820946773	cg20154743	CONVINCE
0.0011747977600093	0.00328504030239625	0.721605732955508	92	0.876336167635951	0.0173447977862317	cg14146959	CONVINCE
0.00234624890632144	0.00397439403201958	0.556690507236961	92	0.738603872191216	0.0211764427724125	cg06968688	CONVINCE
-0.00562442751726167	0.0049291896661971	0.257387572350399	92	0.884922487264887	0.02243156806038	cg02784956	CONVINCE
0.00665506020838708	0.00601522670267944	0.272011453991133	92	0.630285388832052	0.0369612831721396	cg00341878	CONVINCE
0.017197878676764	0.0123103956215425	0.166420499844444	92	0.528992525689563	0.0649417738968993	cg24860511	CONVINCE
0.00447994849932504	0.00400498027410541	0.266790807488285	92	0.805291309431159	0.0204093842025004	cg09762748	CONVINCE
-0.0023658839432003	0.00464273977842485	0.611797649760426	92	0.71165154411904	0.0248996554675829	cg16956804	CONVINCE
0.00929756760894132	0.00618562593913173	0.136959348674862	91	0.804557209172374	0.0299078140363049	cg00176407	CONVINCE
-0.0050364838856274	0.00386507492408149	0.196432320596997	92	0.11538500872588	0.0356284056587497	cg18511007	CONVINCE
0.0187219867195759	0.0104305071801415	0.0766413918244917	91	0.823687134929019	0.04900321924207	cg07042179	CONVINCE
-0.00283974011101572	0.0116450105942194	0.807997143606332	91	0.623904861620851	0.0647564513035177	cg18227092	CONVINCE
-0.00425305156530189	0.00552397113156831	0.44373010286289	91	0.840038837978164	0.0285460505859508	cg05785120	CONVINCE
-0.00924223607663762	0.00461549307854778	0.0488050678157696	91	0.791994785552832	0.0247906745005562	cg16681377	CONVINCE
-0.00390262531021594	0.00562728051123697	0.490070785028653	92	0.080782313743301	0.0340889124809913	cg18896174	CONVINCE
0.0120839357585304	0.00783319443899587	0.127013917155179	92	0.227494564362127	0.0455648289969202	cg04500520	CONVINCE
0.00510611510673761	0.00866507063930547	0.55742402932516	91	0.66942269237702	0.0491492106760721	cg12652753	CONVINCE
0.00159273860257505	0.00585533814562621	0.786338689758149	92	0.475441257648824	0.0575102814309665	cg25626999	CONVINCE
-0.00497094578479486	0.0089173321272242	0.578838596231186	92	0.220068388445562	0.0485025535905525	cg09785869	CONVINCE
0.00598825048367042	0.0038717174762856	0.12604440013113	92	0.777195013690541	0.0269829828332951	cg04009062	CONVINCE
-0.00328647962764216	0.00298571193060207	0.274440900960114	92	0.055091523312167	0.0252447714408197	cg14209549	CONVINCE
0.0044064029050602	0.0058697815156583	0.455125525634643	92	0.837762086635191	0.0316516661735769	cg01202950	CONVINCE
0.00934154114836428	0.0081844651291122	0.25725128869264	92	0.828097907822769	0.0595244492490798	cg22035897	CONVINCE
0.000289485143143097	0.00316911969155157	0.927455205851256	92	0.0520588232362482	0.017427010146774	cg23831998	CONVINCE
0.00158745189495552	0.00423472552196115	0.708791118912918	92	0.0577557597266883	0.021683974185624	cg02530971	CONVINCE
-0.00854578030308103	0.00841883080421057	0.313288770380921	91	0.778514078738729	0.0431802935651096	cg24881910	CONVINCE
-0.00326649778721937	0.00252371029789382	0.199422036839288	92	0.0533862177523332	0.0253240292772854	cg14006005	CONVINCE
-0.000182243475050358	0.00390625042535549	0.962909525492174	92	0.82384933643282	0.0208875490212259	cg27226564	CONVINCE
-0.000756300834648704	0.00692137852377956	0.913272403721174	92	0.808379828035195	0.0588010864898148	cg21211321	CONVINCE
0.00176138135893513	0.00674432729838714	0.794662628866409	92	0.212521428443985	0.0391641020896795	cg24094513	CONVINCE
0.0141211755719737	0.00434238616568968	0.00171037409820167	91	0.911269073167146	0.0205435640015187	cg13011204	CONVINCE
0.00225157409075582	0.00646229647342462	0.728477842875154	92	0.800723114726541	0.0317758687443734	cg05888894	CONVINCE
-0.00372305125417054	0.00338134396424188	0.274302070043855	92	0.85698742114033	0.0164073216559141	cg14645124	CONVINCE
-0.00677022031648509	0.00347272089649756	0.0548717192777509	92	0.833075402650205	0.0190982856634155	cg13392848	CONVINCE
-0.00113124642824798	0.00354516913901123	0.750518373852354	92	0.785541480172379	0.0178758698486499	cg15032621	CONVINCE
-0.0118478519187261	0.00994019432057877	0.236955771149095	92	0.693228185568213	0.05872244780815	cg08098256	CONVINCE
-0.0102424189457935	0.00499692412102599	0.0437942863140893	92	0.773025680929787	0.0516794100964925	cg11400153	CONVINCE
-0.000317129522976823	0.00412623221580194	0.938936719689139	92	0.112154835467852	0.0326749652665657	cg18128164	CONVINCE
0.00372147027962646	0.00367622490158649	0.314561498054457	92	0.894233368047531	0.0173305920437415	cg23623569	CONVINCE
-0.0102431932805539	0.00596814095410411	0.0901256706959771	92	0.731312946583706	0.0370521452321526	cg27309868	CONVINCE
-0.00117336446260525	0.00719733266941106	0.870923750518331	92	0.210525778595062	0.0399016034010897	cg03445516	CONVINCE
-0.000290164173058924	0.00347384522273316	0.933648298431748	92	0.823251169554827	0.0226079871497667	cg11191464	CONVINCE
-0.00349005768866695	0.0104964478243373	0.740416055996741	92	0.492591197219002	0.0528627338931674	cg20445254	CONVINCE
0.00211089770381745	0.00962806046660456	0.827047474994023	91	0.109130458760306	0.0449247830967957	cg07460778	CONVINCE
0.0126713676898873	0.00686880121402858	0.0689162844864104	92	0.773750094556855	0.0350565738451671	cg13335665	CONVINCE
0.00971926971564582	0.00503488092068985	0.0572896143665999	91	0.890341110151716	0.0244076200869645	cg15066599	CONVINCE
0.00889488347283072	0.0101097701424012	0.381688867262616	92	0.324807660018212	0.0641453518650688	cg04284122	CONVINCE
-0.00689115756593546	0.00707678026279832	0.333219895976167	92	0.62510233923691	0.0437282921373483	cg26305756	CONVINCE
-0.000374911044948424	0.00264601570342007	0.887695805221515	92	0.874406372092366	0.0131216320125402	cg01285676	CONVINCE
0.00283753244543616	0.00503618942970786	0.574780328114124	92	0.79676642202507	0.0344457018293033	cg02747789	CONVINCE
-0.00248560558054718	0.00323104673609424	0.444075773053971	92	0.844754574097284	0.0175378668202345	cg15821214	CONVINCE
0.00234844460385149	0.00373424795052107	0.531280015304267	92	0.798128186591611	0.0180499385814887	cg02198192	CONVINCE
0.00125305083604312	0.00608219261026317	0.837319353056865	92	0.284222670072125	0.0509771521298902	cg06649737	CONVINCE
-0.00119393197534635	0.0035313250877044	0.736209853459523	92	0.0851924348484868	0.0288160713921531	cg22931383	CONVINCE
0.00121309278821322	0.00377103006409972	0.748561188488766	92	0.796526429039019	0.0344736879249196	cg14969476	CONVINCE
-0.00350872540254127	0.00356615084717809	0.328247645121806	92	0.823558964275045	0.0204118266318328	cg20025748	CONVINCE
0.0018386697075819	0.00526487195367025	0.727867273174306	92	0.825340143013387	0.0429188324097882	cg17879076	CONVINCE
-0.00119074452642335	0.00626183779089096	0.849685006771551	92	0.355841513821693	0.0606749810458011	cg26405097	CONVINCE
0.0220972114758633	0.00902053026825147	0.0165704539999758	92	0.528176578214122	0.0481536145371813	cg14646998	CONVINCE
0.00152961672183189	0.0145309978903504	0.916438658722482	92	0.593119266064109	0.074484292140923	cg19781472	CONVINCE
0.0102702418625714	0.0052663778919508	0.0547977381743558	92	0.823236647572223	0.0248791583081599	cg20389063	CONVINCE
0.0157292739924592	0.0108380566593074	0.150758387334402	92	0.0887877821514964	0.0530478834206732	cg10038504	CONVINCE
0.00901638989405957	0.0153085565406714	0.557623224371312	91	0.74949489110907	0.0880507577950505	cg24408907	CONVINCE
-0.00251428429182751	0.00308262326707885	0.417226890580848	92	0.896916644338118	0.0152494516765376	cg17975314	CONVINCE
-0.00058474670797711	0.0023970450547265	0.807922367835022	92	0.0471560049037531	0.0148737669014317	cg05890541	CONVINCE
0.00372251115275889	0.00307653818759218	0.2299928681823	92	0.875453544876739	0.0145107787385058	cg05958729	CONVINCE
0.00437223516370103	0.00504122545616931	0.388474608927145	92	0.860439888805061	0.0234837531202363	cg01315447	CONVINCE
-0.000703124240498177	0.00322340667899046	0.827904268424272	92	0.0749223710677627	0.0291061198854489	cg17796043	CONVINCE
-0.00220073448163178	0.00359843212912827	0.542616201940813	92	0.840800308274572	0.0175456286561572	cg02830006	CONVINCE
-0.00486615807750649	0.00319150718837884	0.131425676935075	92	0.855245612830358	0.0152347282814799	cg27400458	CONVINCE
-0.00295512986901941	0.00347315775775246	0.397491908594002	92	0.867702499963199	0.0195285774076685	cg05540577	CONVINCE
0.00159443000782952	0.00432886390444772	0.713654660033032	91	0.85285902818359	0.0215121729403427	cg15535166	CONVINCE
-0.0108004814243298	0.0100782253570067	0.287217995076401	92	0.565668679844232	0.0692787912986047	cg26572207	CONVINCE
0.00233859246647399	0.00674634841368562	0.729803064087452	92	0.789061465704888	0.0347427725278366	cg05187154	CONVINCE
-8.86492123731693e-05	0.00340626727181046	0.97930446997068	92	0.826716992146573	0.0164072263587457	cg11916065	CONVINCE
0.0014183556139215	0.00380736687477738	0.710522241777726	92	0.0609250380734144	0.0304595981453675	cg15852141	CONVINCE
0.00266617625149946	0.00521206280982605	0.610437171612535	92	0.746530735006288	0.0367717671645006	cg18329758	CONVINCE
-0.00333690946482364	0.00590438768093863	0.573609597201527	92	0.126622711054475	0.0357049272718727	cg04415168	CONVINCE
-0.00119763069682098	0.00308765766239235	0.699177446328929	92	0.0623316358482073	0.0201330515403598	cg17050643	CONVINCE
0.00232266631364075	0.0035668411742718	0.516867071150338	92	0.0929071663995387	0.0275042560623587	cg15816817	CONVINCE
0.00329472293308559	0.00442381647115336	0.458678292982826	92	0.806739499139631	0.0236889826511835	cg02852651	CONVINCE
-0.000929952012720952	0.00244689298280501	0.704951474150698	92	0.0729559042073134	0.0225678868076512	cg16703647	CONVINCE
-0.00643871295987917	0.00528723641143777	0.227024643468214	92	0.104273982696717	0.0283610045178168	cg04072323	CONVINCE
0.00207662025575244	0.00522085383719308	0.691911442360797	92	0.861209990699855	0.0245035322750377	cg27109989	CONVINCE
-0.000982705328878081	0.00304871947022311	0.748073379661261	92	0.85559696126894	0.0170351721668886	cg27282505	CONVINCE
0.00598606183206507	0.00612760491262513	0.331677536736404	92	0.805919869476307	0.0416870163346653	cg23430560	CONVINCE
-0.000237285793782567	0.0105025246261559	0.982033203154437	92	0.304434328665904	0.0762327542221758	cg12999267	CONVINCE
-0.00281317403020257	0.00429965758391889	0.514907397181593	91	0.86426149892412	0.0190862496585567	cg27085107	CONVINCE
-0.000736764906742357	0.0023703369009392	0.75677194745809	92	0.0386855268635787	0.0211651630328241	cg05817552	CONVINCE
0.00194778218414148	0.00471468677175425	0.680659037678616	92	0.772621581091414	0.0328200019821803	cg08778580	CONVINCE
0.00177298513096553	0.00461518512606068	0.701916210719719	92	0.791120268480797	0.0270708408626231	cg16731907	CONVINCE
0.00185550599245702	0.00617641582323902	0.764678642025251	91	0.855801036621514	0.0274874728618132	cg12099313	CONVINCE
-0.00224049027526578	0.00561139640716509	0.69081038017948	91	0.876283012582704	0.025473062665796	cg05690388	CONVINCE
0.0101784354310121	0.00514580887448956	0.0515058114577216	92	0.837357907573954	0.0275270205197132	cg18345229	CONVINCE
0.00224130010651319	0.0101670194709517	0.826105647746222	92	0.554904129200051	0.0505961111298997	cg20083442	CONVINCE
0.00345337613491593	0.00503335173124941	0.494711633043126	92	0.64884829376933	0.0330868759611896	cg16693881	CONVINCE
0.00677091621854633	0.00681141093792636	0.323309770253358	92	0.773511367272317	0.0331942906245722	cg22433802	CONVINCE
-0.000230274645263129	0.00475396564500313	0.961492251135123	92	0.788649354445691	0.0276852919791011	cg26442256	CONVINCE
-0.00105983996973129	0.00329162339640936	0.748339652442843	92	0.0478433527467796	0.0148834178262257	cg16071772	CONVINCE
-0.00308299882920685	0.00303481402697698	0.312869271536975	92	0.841138573780107	0.0160710282809543	cg19628053	CONVINCE
0.00331068045311525	0.00774014233529677	0.670042600143983	92	0.195653041112625	0.0356468539842405	cg10168894	CONVINCE
-0.0065740148279602	0.00817267811453087	0.423648788967066	92	0.536590788722745	0.0483361536959773	cg23562538	CONVINCE
0.0034473879843571	0.00312276514027408	0.273051253930849	92	0.848076170186322	0.0211090708338435	cg15953070	CONVINCE
0.000180351128086506	0.00835816966075134	0.982840540789257	92	0.708031328133124	0.0388273651412992	cg01674000	CONVINCE
-0.000595487716664196	0.00288160823915039	0.836827771321749	92	0.0493392423005694	0.0254260971080658	cg12989020	CONVINCE
-0.00695281578061396	0.00361054936345579	0.0578344101281896	92	0.866450361495562	0.018660137615937	cg06149204	CONVINCE
-0.00172844170487486	0.00493776360604472	0.727260274748903	92	0.783851337431695	0.0297101923396443	cg00321129	CONVINCE
-0.00386175030207702	0.0117746565739561	0.743835138329189	91	0.677533926090173	0.0561944615664144	cg07005706	CONVINCE
-0.00341348834121459	0.0038626252858597	0.379597062249548	92	0.0889884074458795	0.0259322196930086	cg08584627	CONVINCE
0.00182500095031976	0.00469013672616155	0.698265345599033	92	0.740751557277225	0.0248133791682229	cg06586971	CONVINCE
-0.00285846855673352	0.00289058525838479	0.325814687722996	92	0.849512549074816	0.0183536733444867	cg21594327	CONVINCE
0.00356529422699318	0.00689819077266959	0.606745868289916	92	0.2472699081886	0.039538426629231	cg19134374	CONVINCE
0.00329506289358305	0.00436566574297431	0.45269079360524	92	0.772247857982155	0.0399195505613274	cg14950134	CONVINCE
0.00900221507468255	0.0083375203906794	0.283635883496148	92	0.479465864933126	0.0652173795627442	cg13759797	CONVINCE
6.72824899793119e-05	0.00772871289372008	0.99307660072491	92	0.236921836487633	0.0491170528595691	cg01591938	CONVINCE
0.00673304064193013	0.00265387413378986	0.013200663486746	92	0.0773061099962371	0.0153807010622782	cg14548597	CONVINCE
0.00666034500056272	0.0073354542314128	0.366729020603806	92	0.0684924867849151	0.0451249481417436	cg10517290	CONVINCE
0.00106376703634966	0.00639643243497493	0.868357554569209	91	0.7478199735614	0.0356028665338421	cg13022387	CONVINCE
0.00495019398798701	0.00933175847840664	0.597334504689424	91	0.801914110130414	0.053393243949296	cg00746248	CONVINCE
0.00370049750719903	0.00514131224212255	0.47385343767916	92	0.824468356394812	0.0303587137144533	cg17988641	CONVINCE
-0.0036285232028191	0.00378232569007489	0.340391949868407	92	0.0578668685394659	0.0291480620358392	cg02694955	CONVINCE
-0.00371513190429625	0.00337851486209533	0.274917506378078	92	0.0954102534418876	0.0301557542439464	cg16787065	CONVINCE
-0.0017965334072695	0.00362093757556751	0.621200902714867	92	0.812325883487011	0.01713351188218	cg18697991	CONVINCE
-0.00677388421684984	0.002208058699053	0.0029757473340497	92	0.0622000574790029	0.0206348452702943	cg13576479	CONVINCE
0.0112569734222027	0.0100237887331693	0.264961670618499	91	0.820805954414272	0.0521192321407916	cg22838357	CONVINCE
0.00624580106211372	0.00790293947617506	0.431803751434441	91	0.865847631801774	0.039416596445672	cg24908618	CONVINCE
0.00229243002471174	0.00696507378134456	0.742961071084191	91	0.712749969851072	0.0368750926184951	cg02877451	CONVINCE
-0.00108916429205958	0.00278844797127882	0.69717241844473	92	0.0666519060155939	0.0306063832966404	cg10892454	CONVINCE
-0.00238267614549372	0.00514299324313452	0.644466303445687	92	0.772239748676405	0.02521293101957	cg15272467	CONVINCE
-0.00592691565040261	0.00478422895335248	0.219166298322758	92	0.888663505689225	0.0228124535881435	cg11076970	CONVINCE
0.00468762364131248	0.00532175512074183	0.381144666818076	92	0.661670424218406	0.0463615082040412	cg05622566	CONVINCE
-0.00377021383615306	0.00301630218335427	0.215105076641214	92	0.081157277328867	0.0272765879830485	cg15257376	CONVINCE
-0.00326445039465416	0.00529255381536802	0.539185754083879	92	0.844357561331527	0.0442422346551967	cg13409174	CONVINCE
-0.000497427257013796	0.00893269968072675	0.955738004282405	91	0.852063347185937	0.0429749528827831	cg02446319	CONVINCE
-0.00214851045199242	0.00182542791707267	0.24282500978661	92	0.0329494687980757	0.0130753214232694	cg22403971	CONVINCE
0.0162196639686148	0.00928409638190343	0.0846180659079835	92	0.456575012114241	0.0788155221865604	cg09633152	CONVINCE
0.00395321458794039	0.0035143908461375	0.264140578022043	92	0.61331267361478	0.0456119418057838	cg10989328	CONVINCE
-0.00295761501829741	0.00529863777703497	0.578338179079017	92	0.645330823270037	0.0382998412337587	cg08398371	CONVINCE
-0.0011131800371002	0.00438852358015842	0.800436576598647	92	0.745713206962548	0.0308640885946349	cg15865637	CONVINCE
0.00178462637467952	0.00402898452279626	0.659046049916945	92	0.694095105582997	0.0454203016364016	cg04254083	CONVINCE
0.00599737791973644	0.00416038839106349	0.153486149857306	92	0.87367067655777	0.0190809478292817	cg16949673	CONVINCE
0.000537568703190588	0.00360561311697873	0.881870696114098	92	0.111801344164902	0.0265725744481679	cg07552544	CONVINCE
0.00500448749643496	0.00353935230191922	0.161405438358968	92	0.780652604190224	0.0171500840800124	cg25431820	CONVINCE
-0.00307879751331221	0.00517242932789126	0.553433512599405	92	0.789698219407172	0.0265914102571815	cg14278345	CONVINCE
0.00444001263120687	0.00775343444404018	0.568549364985941	92	0.628362258518718	0.0435457937940322	cg14138047	CONVINCE
-0.00403964347550559	0.00414991429897784	0.333388680770801	92	0.876622545983145	0.0213040220819897	cg13862271	CONVINCE
0.00181194800419731	0.00217149956994023	0.406624288171564	92	0.0356189534368141	0.0103895584908268	cg06122933	CONVINCE
-0.00135533198470163	0.00529602876286578	0.798699084912048	92	0.717685005420771	0.0305527528902132	cg26351416	CONVINCE
0.00103047838087644	0.00339927910596584	0.76259600650273	92	0.064478961089641	0.018333648174402	cg22544563	CONVINCE
0.00219832516343072	0.00946828548903538	0.817015935757558	92	0.75697004909279	0.0435767417015267	cg13526518	CONVINCE
0.00170173363618994	0.00533064299833621	0.750411948258477	92	0.72299669498956	0.0541465436696405	cg27057797	CONVINCE
-0.000827395434293843	0.00621692786041013	0.894471374860849	92	0.0968977370367894	0.0311895517708211	cg27175819	CONVINCE
-0.000824432900424869	0.00362203180125873	0.820547973464619	92	0.834552305395461	0.0170148957488029	cg16362974	CONVINCE
0.0035145715582806	0.00358040079271756	0.32936431618821	92	0.847388027463259	0.0186123383098896	cg18477664	CONVINCE
0.000153803960285282	0.00237511416909061	0.948535743408932	92	0.0569634796451075	0.0269337264271183	cg11184340	CONVINCE
-0.00273432090587089	0.0161921208726277	0.866343779209542	92	0.490294283652769	0.077305048558218	cg09000805	CONVINCE
0.00448863375986392	0.00417335958292831	0.285533655281677	91	0.861341945060623	0.020180223950398	cg01739737	CONVINCE
0.0102468977415193	0.00985056953866524	0.30148652293831	92	0.818691247762565	0.0603540586821786	cg25219415	CONVINCE
-0.00805978758178801	0.00329327116196402	0.0166690287753589	92	0.822697933586888	0.0192220777690119	cg24744210	CONVINCE
0.00419384389539264	0.00408031451063722	0.307250735100968	92	0.786306369894215	0.0320233552350606	cg00666360	CONVINCE
-0.00633973908643228	0.00471994431863461	0.183158998808439	92	0.817446075554277	0.0313970710199946	cg26207409	CONVINCE
-0.0133294884952205	0.00972198751427439	0.174389490512579	91	0.809937100381637	0.0460359801140788	cg20028646	CONVINCE
-0.0273882196904208	0.0119173937489933	0.0242668867752834	92	0.650917785928332	0.0638533354483	cg12944192	CONVINCE
0.00393393462724155	0.00884789722123084	0.657859434400181	91	0.773314647149146	0.0414385929576253	cg26036406	CONVINCE
-0.00279871069100623	0.00604608123172844	0.644744043526362	92	0.639414628544263	0.0425862034215796	cg11875987	CONVINCE
-0.00694240768958563	0.00384547242615426	0.0749293927340498	92	0.835803547469808	0.022803445909997	cg07612416	CONVINCE
-0.00531073089608639	0.0101434168159358	0.602085258160544	92	0.840114636855397	0.0470515776120576	cg05275589	CONVINCE
-0.00480692838848498	0.00397720488987435	0.230507468422932	92	0.841395242759129	0.0180665689230144	cg18736183	CONVINCE
-0.000384439549972429	0.00569193114759797	0.946325982622112	92	0.781679571169612	0.0322143305841941	cg11938080	CONVINCE
0.00418170553394255	0.00518708956774505	0.422656987959303	91	0.618004774377531	0.044460453445417	cg06933777	CONVINCE
-0.00244759787589804	0.00316132087865609	0.441164035716408	92	0.828384246692736	0.0234294376268377	cg08649436	CONVINCE
0.00982082614504711	0.00794779898073706	0.220339323668527	92	0.277510306083096	0.0412907847686437	cg00327735	CONVINCE
-0.0113721066057061	0.00729112390046819	0.122927124366459	92	0.148857157382749	0.0605712601699184	cg19777470	CONVINCE
0.00236566367770048	0.00634727421662266	0.710391636819131	92	0.757238412237002	0.041589116719342	cg08301035	CONVINCE
-0.0024477898116208	0.00375819390134034	0.516778616304613	92	0.0706548104190337	0.0344183037566436	cg03852963	CONVINCE
0.0006663571919773	0.0041717230178019	0.873510546983675	92	0.874350808216055	0.019223618880633	cg17244176	CONVINCE
0.00215077297044597	0.00290016894608989	0.460584094832123	92	0.83876677276625	0.0220453264748207	cg04169830	CONVINCE
-0.00129753849967056	0.00461804994707893	0.779486190018013	92	0.77758673309698	0.0215561913491282	cg25115145	CONVINCE
-0.00626234409429838	0.00558545389638735	0.265738023332865	91	0.842167341378346	0.0266574765940382	cg25993238	CONVINCE
0.00599440486130755	0.00370274945817835	0.109556460051189	92	0.86268445849252	0.0197739059539558	cg10487414	CONVINCE
0.00955762484853913	0.00735822834754833	0.197853452315174	92	0.655619420191605	0.0402318955329722	cg15256480	CONVINCE
-0.00602298869814646	0.00789035204954701	0.447626218684653	91	0.713757851131867	0.0481129539123622	cg16760684	CONVINCE
-0.00454175040522424	0.00580004907234559	0.435997338419233	92	0.732848174400946	0.0273529342257731	cg25477905	CONVINCE
0.00109943747700561	0.00389282036379819	0.778383867533194	91	0.83385925328576	0.0184649375786386	cg14317086	CONVINCE
-0.00195217675729863	0.00642616330148111	0.762110512914261	92	0.852083701556738	0.0304342143616782	cg12013404	CONVINCE
-0.00480499418976457	0.00835666321345383	0.566974690379245	92	0.795448002519724	0.0369529114331329	cg09608199	CONVINCE
0.00405703130126318	0.00876464671176764	0.644751714697523	92	0.736680261054555	0.0456369211349869	cg02161940	CONVINCE
0.00515876652711499	0.00423705443070731	0.227118441523094	92	0.793410338170634	0.0242795571022414	cg12477065	CONVINCE
-0.00170888671581236	0.0109734538347739	0.876654054126466	92	0.561564537738855	0.0818254035182327	cg07826657	CONVINCE
-0.00221498927031475	0.00167156894879573	0.189058062886457	92	0.0409046810078279	0.0154716067370939	cg04584781	CONVINCE
0.00238771285985445	0.00271509173925122	0.381908519831562	92	0.88091924243926	0.0142788688105064	cg15163306	CONVINCE
0.00172265784361172	0.00448389170493718	0.701897966411744	92	0.771233343224347	0.0278615825917326	cg17179826	CONVINCE
0.00169599598924585	0.00262665755754022	0.520402305347289	92	0.0615139252781178	0.0258596436368234	cg13710703	CONVINCE
0.00509533477202224	0.00391189848790967	0.19662027686471	92	0.832438195548384	0.0285030687475992	cg01412803	CONVINCE
0.0034472371298072	0.00471464515897878	0.46689069061127	92	0.834664146258813	0.0234565637452205	cg23105820	CONVINCE
-0.0168486471638427	0.00934477507379298	0.0753002416701211	92	0.600511466142884	0.045126921287876	cg26279525	CONVINCE
0.0170323821978416	0.0122311739014183	0.16776762369386	92	0.651750499936455	0.0764456469213173	cg13696505	CONVINCE
-0.000177229210061426	0.00258800128852533	0.945580176957362	92	0.877224375336402	0.0204869137746138	cg26772810	CONVINCE
-0.00387767995202193	0.00365094655782851	0.291508936877838	92	0.773689058695997	0.0232053153946342	cg12038708	CONVINCE
-0.00340331857439584	0.00862620374304319	0.694278524619464	92	0.0828449966134124	0.0410930147169554	cg09258150	CONVINCE
-0.00508071722589795	0.00678127504432039	0.456002970585235	92	0.427474320995009	0.0825964933523256	cg19470726	CONVINCE
-0.00793003722649859	0.00480777297649927	0.103135672662216	92	0.843338002929347	0.023641519026948	cg02018796	CONVINCE
0.000632147603704272	0.00348833320255575	0.856672894154778	92	0.871953706194637	0.0190038534622247	cg12609498	CONVINCE
0.000123386237163907	0.00296143566983448	0.966874136711263	92	0.843983188608404	0.0148197572067171	cg15696968	CONVINCE
0.00537534446504577	0.00477774344827815	0.264049879477431	92	0.823316809837537	0.0253293554795281	cg02913568	CONVINCE
0.00151861698904758	0.00574031684740828	0.79206082428853	92	0.709803278097468	0.0344698121699808	cg20282636	CONVINCE
-0.0121501199558275	0.00690049934409874	0.0823018453305781	91	0.812789129523915	0.0311859644158964	cg07966482	CONVINCE
0.00298534604485367	0.00638609670867581	0.641479764049755	92	0.189202443059355	0.0616995956681062	cg06026160	CONVINCE
0.0157661971454857	0.0136587653374969	0.251950650271195	92	0.363210987779104	0.0723446115168397	cg15648389	CONVINCE
0.0030915459081859	0.00487335705948129	0.527715072520511	92	0.827303138526754	0.0252865017452472	cg06947381	CONVINCE
0.00179242096036267	0.00502463962569167	0.722285262637218	91	0.847031204852431	0.0235083388601467	cg06566847	CONVINCE
0.00613296871361162	0.0100170847946471	0.542199299169317	91	0.620079486109477	0.0786477364034768	cg01395130	CONVINCE
-0.00727703599257884	0.00316989094522656	0.0244167298227071	92	0.815349979032901	0.0192938239018163	cg25653839	CONVINCE
-0.00326102712430694	0.0052239480785925	0.534311450682228	92	0.692850420201367	0.0465941924033806	cg18810506	CONVINCE
0.00884227515639503	0.00669618056937414	0.190632565414926	91	0.79168384176541	0.0325219064536283	cg13838713	CONVINCE
0.000519891650045341	0.00497684487142322	0.917074271185854	92	0.131313192960101	0.0372695614169366	cg03251079	CONVINCE
0.00854917528349622	0.00657298217699337	0.197256132849557	92	0.248514510430091	0.0389688245730531	cg03061960	CONVINCE
0.00261726581616867	0.00794765446512372	0.742813228861449	92	0.455023317221235	0.0757886243240949	cg00390511	CONVINCE
0.000108675669471835	0.00436031880029375	0.980180230958608	92	0.793336258483384	0.0222787792125503	cg25554986	CONVINCE
0.0127994776348239	0.0061399326467929	0.0404183220043797	92	0.843081514686996	0.0317674205369312	cg20374317	CONVINCE
0.0010760386411359	0.00481921583771632	0.823908216483227	92	0.671104400891288	0.0260552756587179	cg23120725	CONVINCE
-0.00422590254536407	0.00805032358606776	0.601136055273936	92	0.83385657654098	0.038795390363173	cg26150142	CONVINCE
0.00888746825329507	0.00755828583139506	0.24327457587421	92	0.344157248151899	0.0777433660718728	cg21368651	CONVINCE
-0.00135469886857888	0.0103499061906748	0.89620820822207	91	0.242228534160959	0.0620529837862372	cg12482123	CONVINCE
0.0065929214527987	0.00453427743392574	0.150005329995226	92	0.594045891871666	0.0445227613846213	cg21792330	CONVINCE
0.00980220434784056	0.0137682359079346	0.478651401871554	92	0.793282152586002	0.0696413503252939	cg09049978	CONVINCE
-0.00288029569567166	0.0063210106839104	0.649926496455786	91	0.684264822641329	0.039999309982691	cg03302009	CONVINCE
-0.00122833508381402	0.00267262595438965	0.647099394505568	92	0.0499407780594925	0.0208820700975978	cg17109273	CONVINCE
0.00410906934200671	0.00492402091181539	0.40658384561272	92	0.123959887363766	0.0355419739832952	cg12825577	CONVINCE
-0.00532097121553682	0.00363230509993823	0.147018935748363	92	0.0876093997559696	0.0233234760119535	cg19267596	CONVINCE
-0.000683350982267887	0.00417791893358869	0.870504093816999	92	0.0767646152960761	0.0334539806729838	cg04096472	CONVINCE
0.00551313290122755	0.00583979345205147	0.348090348526601	92	0.847230710819757	0.0342648164445513	cg03675477	CONVINCE
0.00367503178611585	0.00667766904227095	0.583674809219999	92	0.851569743942573	0.0308517530158992	cg23296652	CONVINCE
-0.00162694702925408	0.00637897124843667	0.799365636292342	92	0.834606162655861	0.0306846544220956	cg27260597	CONVINCE
0.00593869485718346	0.00381414053033817	0.123566508850794	92	0.0473618995547346	0.0172332282732487	cg18905676	CONVINCE
0.00196481566971033	0.00427425348695357	0.647036715722551	92	0.84745145182362	0.019859407548024	cg13735610	CONVINCE
0.00441394363503389	0.00525755918950538	0.403764114252759	92	0.233570695758848	0.0457365779778955	cg15504461	CONVINCE
-0.0015927159667078	0.00413537084235107	0.70119210233038	92	0.829364111790964	0.027329722996856	cg11363290	CONVINCE
0.00195190296162118	0.00419266173178182	0.642850170110868	92	0.880163524794085	0.0213024476816563	cg27665123	CONVINCE
0.0044625851052544	0.0049421555732604	0.369361513453449	92	0.557552132902168	0.0465968800933922	cg11717907	CONVINCE
0.00377359336777661	0.00425352284700612	0.377750631252528	92	0.854719956511554	0.0242106156304953	cg06496084	CONVINCE
0.000490507092442598	0.00193259896919073	0.800321183679521	92	0.0549972186830751	0.0119752879126352	cg00977164	CONVINCE
0.0053327385959842	0.00520366321420997	0.308664128721154	92	0.875165252849137	0.0250852036630411	cg16918683	CONVINCE
0.00114436879314944	0.00444381003829983	0.797464543689942	92	0.889529781387739	0.0326065150935415	cg00062776	CONVINCE
-0.000250346713984653	0.0036211918934475	0.945062348973954	92	0.822660599042261	0.0192687503496077	cg27551007	CONVINCE
-0.00363180149380722	0.00316815742879398	0.255202359528312	92	0.78563619606108	0.0177495001280305	cg05647567	CONVINCE
0.00302505880313572	0.00412343660685864	0.465404815777063	92	0.774961100935895	0.0349211094866875	cg12081704	CONVINCE
0.000230518330988388	0.00698811490822907	0.973770156283419	92	0.502395820827421	0.0381809454676272	cg16451155	CONVINCE
0.00135729495787846	0.00488820447342219	0.7820118636572	92	0.584624260284854	0.0364092647633787	cg17349289	CONVINCE
0.00952017616442399	0.00641367166161215	0.141796611301856	92	0.105232125897157	0.0381730531065675	cg07222015	CONVINCE
0.00450701057825338	0.00394723505421546	0.257069470152323	92	0.864849983715103	0.0260037183286574	cg22200903	CONVINCE
-0.00550083647580506	0.00674171123540344	0.417051039766864	92	0.829169936635974	0.0390473136080722	cg16171587	CONVINCE
-0.00190369691035357	0.00320773252994471	0.554605191972105	92	0.840569311024268	0.0159643860466122	cg25334112	CONVINCE
-0.00630185715291347	0.00347928458386937	0.0740018707947235	92	0.805681332448736	0.0249598666663754	cg07830828	CONVINCE
0.000219284099107521	0.00413867245713234	0.957881747895163	92	0.859142484177223	0.0233338786559027	cg24496609	CONVINCE
-0.00879133209394179	0.00722869401217867	0.227634714854157	92	0.37148909601631	0.0379836236079648	cg14593306	CONVINCE
-0.0016989807387218	0.00593071677890102	0.775286477506186	92	0.229496796166016	0.036431718317413	cg00399483	CONVINCE
0.00746490449012936	0.0055274073707082	0.180803399531741	92	0.761444721774071	0.0353453871859336	cg19015997	CONVINCE
-0.00134444668664571	0.00472862305266248	0.776927628267292	92	0.82752561481551	0.0229391410310988	cg26540635	CONVINCE
0.00151803895353996	0.00396588272865859	0.70294154826991	92	0.833366345411028	0.0280987864002231	cg07263853	CONVINCE
-0.000644416937077267	0.00481047601798565	0.893782807688947	92	0.577911362537099	0.0433275658813132	cg00527254	CONVINCE
0.000424181847704817	0.00304877256882399	0.889709092220137	92	0.807457028830987	0.0157936783011622	cg22006408	CONVINCE
0.00854095625956552	0.00673478918934634	0.208553087263515	92	0.164468077516638	0.0339157575872836	cg09651522	CONVINCE
0.00379941182190847	0.00446194018366974	0.397123487955372	92	0.811827410480299	0.0326168478063207	cg17634045	CONVINCE
-0.000343827546608827	0.00615626636412579	0.955605960715066	92	0.264403695960645	0.0420758910009711	cg21833837	CONVINCE
-0.00627717300404929	0.00362040846351894	0.0870032094638855	91	0.810030266724347	0.019731354537955	cg11376173	CONVINCE
-0.00161832414179325	0.00365857095498875	0.659484804313802	92	0.884384313678465	0.0169612436974561	cg23993073	CONVINCE
-0.00229597931459383	0.00379807235219806	0.547280667176528	92	0.879031674200763	0.0184853663269928	cg15081901	CONVINCE
-0.00153068482278963	0.00366015283942276	0.676963166551151	92	0.848541657372295	0.0182798379870896	cg03370161	CONVINCE
0.00139680040408734	0.00209356617179909	0.50664716067322	92	0.0493978126166464	0.017089197101803	cg27354051	CONVINCE
0.000989788280888292	0.00393315275251052	0.801979999729278	92	0.0612233192571296	0.0264304067903109	cg04230910	CONVINCE
-0.00568305029878065	0.00786775182566601	0.472313324806693	91	0.50620019923364	0.045888210793191	cg08650784	CONVINCE
-0.012666423475638	0.00884425554633595	0.156144010679409	92	0.56722254922552	0.0540699915074621	cg21843015	CONVINCE
0.00325365868934138	0.0062302703807035	0.603006679833001	92	0.827773132172098	0.0283877601725914	cg11855117	CONVINCE
0.00158913353449061	0.00374456392555043	0.67246908314683	92	0.0796877822177565	0.0215073806615272	cg17088073	CONVINCE
-0.0053779517930948	0.00904967776637153	0.554096507624772	91	0.740041160345221	0.0456919899718881	cg21261985	CONVINCE
0.00408889160313296	0.00577653619271818	0.481178734743332	92	0.430723437132834	0.0408659305479155	cg01336858	CONVINCE
0.00832073384681563	0.0104903233479527	0.430109246314796	92	0.49540877107281	0.0643962569371424	cg22512670	CONVINCE
9.46141979847275e-05	0.0029363129748948	0.974378302476347	92	0.041438645318001	0.0138841569583436	cg14629021	CONVINCE
0.00352122897091155	0.00363974539636522	0.336353882412235	92	0.787424297316816	0.0191322969485304	cg06399118	CONVINCE
-0.00437687491744679	0.00346597964069039	0.210468191598255	92	0.830554468398449	0.0236801531658052	cg07452843	CONVINCE
0.0128735997052294	0.00686272668836522	0.0644628397765953	92	0.789829053419912	0.0461085988627964	cg21717858	CONVINCE
0.00492045969044102	0.00594023067632337	0.410078471001851	91	0.844886184869004	0.0282942406525646	cg07804621	CONVINCE
-0.000806655477754554	0.0037347528794725	0.829569566738852	92	0.855376304545442	0.0182700778549046	cg15900624	CONVINCE
-0.00115653082971842	0.00726796268193674	0.873985273401438	92	0.815834133569457	0.0331818954230678	cg10848624	CONVINCE
0.00368019879028255	0.00511504009997344	0.474019740542934	92	0.0938337968661294	0.0261005151033951	cg11412853	CONVINCE
0.00175368311099178	0.00520516150516891	0.737099566087167	92	0.793763510733698	0.0417936257740063	cg01919204	CONVINCE
-0.00287122413443143	0.00523253656060055	0.584781746352655	92	0.16169972471998	0.0412032827527612	cg11432630	CONVINCE
-0.00186377464120072	0.00400554835402723	0.643031188583677	92	0.578460027374559	0.0397548122881652	cg11360845	CONVINCE
0.00165119732745544	0.00317388187711731	0.604385209365767	92	0.81454964304074	0.0220657103338335	cg13788594	CONVINCE
0.00198487600799636	0.00890750585394992	0.824256427262237	92	0.775661520563774	0.0424470593453904	cg15716876	CONVINCE
0.00143667273720139	0.00249145242880438	0.565864185494077	92	0.0388425047066003	0.0112781125447349	cg04382191	CONVINCE
-0.00240087568192369	0.00560922399383583	0.669829350043319	92	0.13114589431737	0.0303895668061161	cg15772216	CONVINCE
0.00518515717470409	0.00544642486386382	0.344060968267365	92	0.418656962509369	0.0638664547388751	cg14531665	CONVINCE
-0.000139299326501357	0.00323323465719869	0.965746436220332	92	0.850039686826712	0.0161864649389023	cg24031653	CONVINCE
0.00779022649122496	0.00475096602826945	0.105197685739044	91	0.838006586636521	0.0305216627559494	cg13904134	CONVINCE
-0.00217544098172976	0.00378555484180494	0.56719043366555	92	0.696598217345252	0.0362879691282952	cg01131233	CONVINCE
0.00461515581493561	0.00380915789383715	0.229372629330554	92	0.0824822987077599	0.0199072489602629	cg08768517	CONVINCE
-0.00331448963046834	0.0033664379959412	0.327919605307272	92	0.799344927152203	0.0221443406290187	cg23488636	CONVINCE
-0.00714050952159971	0.00529961182588964	0.181814341627918	92	0.856871565764004	0.0416189622169517	cg26721247	CONVINCE
0.00320681077091813	0.00708628560835596	0.65217088322628	91	0.662179469294072	0.0315738146096932	cg04205195	CONVINCE
-0.00533319458563139	0.00380557441093649	0.165107444176009	92	0.850800648632539	0.0192505013013093	cg16654680	CONVINCE
0.00666940109870479	0.00777415216624404	0.393613311756282	92	0.320975816150676	0.0463170105607411	cg24892628	CONVINCE
-0.00211377645614245	0.00273686124789539	0.442279601829122	92	0.04460173796985	0.0119326751291986	cg27308166	CONVINCE
-0.00194924408501739	0.00302679491954874	0.521491665270998	92	0.0746878856678507	0.0294909752248777	cg09757107	CONVINCE
-0.00225555884537442	0.00337431166449786	0.505845312254957	92	0.848781094024353	0.0168189205401727	cg19607792	CONVINCE
0.00665346194706847	0.00520216008230792	0.204744977664643	92	0.0826105864421666	0.029612622370256	cg06373032	CONVINCE
-0.00199698733889182	0.00412489689146791	0.629667592309586	92	0.869093533769761	0.0210331529924699	cg23111246	CONVINCE
0.00201679345505714	0.00406796136748	0.621465286882483	92	0.0995180199982635	0.0311883890236665	cg09597470	CONVINCE
-0.000808422155545657	0.00389188595510308	0.835996089118138	92	0.0339377782643392	0.0182239291964773	cg16130810	CONVINCE
0.00212098863741404	0.0025698057651742	0.411722810443801	92	0.0698450493130214	0.0245366263690665	cg08017248	CONVINCE
-0.00153156433231818	0.00520445264121063	0.769336108617071	92	0.419983179689929	0.048720647973292	cg07528075	CONVINCE
-0.00147745525854661	0.00467557014369085	0.752861515233982	92	0.810119764242927	0.0258165885956434	cg16045838	CONVINCE
0.000461939257887556	0.00774848780261414	0.952615375891735	92	0.598882204421634	0.0404333385696722	cg25961199	CONVINCE
-0.00469905020263065	0.00256258997735765	0.0705609082564974	92	0.0589736755966956	0.0245497644006209	cg02018101	CONVINCE
-0.000346762374117888	0.00307713762010492	0.910569672087309	92	0.0396945279668368	0.0135845718198115	cg10532262	CONVINCE
-0.00186989619653178	0.00458288901828401	0.684393597668869	92	0.782556911839417	0.0206904761921581	cg18151134	CONVINCE
-0.000374893661206463	0.00243538751635753	0.878062988985142	92	0.0554412935920108	0.0232776327759876	cg17058777	CONVINCE
-0.000627119178160267	0.00474136915276316	0.895119377824029	92	0.0981176701724765	0.0279843470817084	cg02265177	CONVINCE
0.000578753317323322	0.00372200938896325	0.876838121559986	92	0.70579944807427	0.0201036533386856	cg11315362	CONVINCE
0.00745346133387961	0.00479328276932947	0.124051549987514	92	0.874793152732182	0.0230320524972332	cg08103098	CONVINCE
0.0124273307888002	0.0062602801399595	0.0506938251296229	92	0.724591101454576	0.0382390620777545	cg17970727	CONVINCE
-0.00295290345717395	0.00399634732924939	0.462243296324906	91	0.880182481510007	0.0179778974075436	cg22816059	CONVINCE
-0.00347944947063595	0.00654224614689882	0.59636572442451	92	0.137174287665327	0.0425132573334763	cg19970699	CONVINCE
0.00787850266620319	0.00612985126867885	0.202551036356313	92	0.159930591868237	0.0364214104764126	cg20785136	CONVINCE
0.0054082119999356	0.00489523506671479	0.272690430217299	92	0.711658483727785	0.0295633273849588	cg01035422	CONVINCE
-0.000308294893940337	0.00375124498979573	0.934713114221207	92	0.834667031580547	0.0331935205645844	cg17558655	CONVINCE
-0.00392661302475821	0.0045684977712013	0.392734043280472	92	0.84794392670943	0.0237539892920104	cg12853551	CONVINCE
-0.00247183446354151	0.00757605983893562	0.745117490900761	91	0.0477745309754513	0.0359778847572954	cg21158815	CONVINCE
0.0093225999475499	0.00803529439010924	0.249549486015952	92	0.753049519085386	0.0381436407660139	cg26782150	CONVINCE
0.00473851665084256	0.00638161948367891	0.460057744891963	91	0.876738845416	0.0340100011338386	cg18483632	CONVINCE
-0.00432175962852653	0.00542181297691524	0.427840582397334	92	0.156521745935191	0.0578588559303716	cg11587451	CONVINCE
0.00560049563570508	0.00476190342915098	0.243176559081434	92	0.851294498722989	0.0256351337090598	cg01347573	CONVINCE
0.0125924725132004	0.00861246487334031	0.147777357065603	92	0.793369293854665	0.045340152095105	cg05747848	CONVINCE
-0.0021599080952218	0.00365476057830699	0.55626142387634	92	0.790629797626415	0.0210563893982122	cg13563391	CONVINCE
-0.00248411632144021	0.00493527121223896	0.61616257718525	92	0.848033462980354	0.0275752780094958	cg22114979	CONVINCE
-0.00386274979883535	0.00425226528831946	0.366502345738666	92	0.0422857575475281	0.0209765970447962	ch.17.4249285F	CONVINCE
-0.00599131683491483	0.0109117861659514	0.584547298056189	92	0.403343647751006	0.0720453629158707	cg25545391	CONVINCE
0.00562340313845674	0.00603707683788427	0.354517867338827	92	0.838265675953641	0.0409590882328997	cg06406532	CONVINCE
-0.00250603631965076	0.00270404021345152	0.356939290763079	92	0.0488730647611514	0.0121637183411339	cg21211866	CONVINCE
0.020463179363172	0.00887707538132917	0.0238513471399764	92	0.567772881808226	0.0465662222195944	cg19789115	CONVINCE
-0.000692652219276779	0.00476766775189784	0.884868531472302	92	0.885489333121716	0.028591025402391	cg17099823	CONVINCE
-0.00280923293859757	0.00261084929864464	0.285294095149391	92	0.0594970746703733	0.0285249394665879	cg17710617	CONVINCE
-0.00481328956814776	0.00430441537221512	0.266994609018683	91	0.859576883012075	0.0195083495546655	cg02443506	CONVINCE
-0.00233670379992581	0.00975287302710258	0.811283721356393	92	0.795420013100919	0.0605117162281665	cg18139238	CONVINCE
0.00715769956845635	0.00565406732882258	0.209352039489205	92	0.810818701433962	0.0303773785525773	cg03100593	CONVINCE
0.00241145059582487	0.00375349977353516	0.522486840952991	92	0.79687529368627	0.0219122179935137	cg18181787	CONVINCE
-0.00496531114965843	0.0069103353027362	0.474602817440606	92	0.79176008572124	0.0348760992399209	cg14554892	CONVINCE
-0.00184298466122775	0.00296723974728368	0.536361100726018	92	0.046521305726264	0.0215476856713954	cg11373810	CONVINCE
-0.00128049632705793	0.00330953170557185	0.699888890123169	92	0.806778115308913	0.0177463773642199	cg10597379	CONVINCE
-0.00159958920004158	0.00320166260210556	0.618772939457884	92	0.850836638797091	0.0215850967316665	cg15609093	CONVINCE
-0.00899403201410834	0.0134294784795565	0.505037736486457	92	0.791636231666928	0.0592007139522278	cg23773105	CONVINCE
0.00515179550288307	0.00529296698708101	0.333477861935152	91	0.877733263145215	0.0235595731067477	cg16722764	CONVINCE
0.00343626252210434	0.00416222481399688	0.411591205614006	92	0.747381975486769	0.0398247517279216	cg18945877	CONVINCE
-0.00361452922524268	0.00601088172665369	0.549385857146101	92	0.0893015809781883	0.0443230752983085	cg01067385	CONVINCE
0.00024010999394487	0.00577825545436499	0.966961755734405	92	0.871377657321421	0.031530872977183	cg25616264	CONVINCE
0.00679108069726952	0.00912630966888629	0.459067987745472	92	0.323764882020935	0.08697264175182	cg15734589	CONVINCE
-0.0026330615876372	0.00554053618957592	0.635964187831784	92	0.0985264400170357	0.0283577583321912	cg02040734	CONVINCE
-0.00618110588002414	0.00427171658230966	0.151960315765306	92	0.843661035233936	0.0226594538780991	cg05157420	CONVINCE
0.00365058286488818	0.00738164243465435	0.622326705685082	92	0.824347982882831	0.0381127255072362	cg09573237	CONVINCE
-0.00721434118467594	0.00969128308946453	0.45889103690307	92	0.634651265039919	0.0504805290281702	cg11553687	CONVINCE
0.00371303887110894	0.00413923917735967	0.372496823009186	92	0.862826119657596	0.0188031653875268	cg00096458	CONVINCE
0.00451837035086813	0.0069677225402922	0.518609221626027	92	0.263374926720601	0.0441952993683948	cg19354156	CONVINCE
0.00940590005284256	0.00384271290653631	0.0166530281784347	92	0.705819354099712	0.0384843541701971	cg07735013	CONVINCE
-0.00738966237678922	0.003564812106271	0.0415229924634104	92	0.871820569856322	0.0178965782274145	cg01967465	CONVINCE
-0.0147989344349428	0.00759667486491474	0.0550496679213021	92	0.819437287405139	0.0365508796134052	cg23550457	CONVINCE
0.0114352020662594	0.011531341262276	0.324468133961284	92	0.755780013973893	0.0557272483637042	cg08632701	CONVINCE
-0.00148215734033705	0.0028705881852846	0.607106887573608	92	0.0435673789475253	0.0138740985265963	cg07197053	CONVINCE
-0.00411479871403916	0.00293173359247212	0.164476633733548	92	0.903958529920301	0.0146035847648263	cg06135996	CONVINCE
-0.00311675116401245	0.00307257226709178	0.313579055669579	92	0.908776207804425	0.0152095344520911	cg12282038	CONVINCE
-0.00451844334365588	0.00454312436996989	0.323061941158134	92	0.646350662127903	0.0239485801507532	cg24008131	CONVINCE
0.0133543393204425	0.00851950907760181	0.121098278792655	92	0.842207136135534	0.0398073719982308	cg25678184	CONVINCE
-0.000684010341247948	0.00181910997967221	0.707940689141055	92	0.0250486031155851	0.0128098136855602	cg12674192	CONVINCE
0.00298478292393788	0.0058398819742636	0.610741158117259	92	0.663204904679858	0.0293582834861297	cg14311710	CONVINCE
0.00108285116085143	0.00454520478494625	0.812327547808276	92	0.831365764203661	0.0206501550445024	cg08248790	CONVINCE
0.00409052624639427	0.00338508046966241	0.230592018966245	92	0.878069620203724	0.0165487213371997	cg20748522	CONVINCE
-0.000586412148984046	0.00788936139553119	0.94094351350078	91	0.815619157716336	0.0377726617348476	cg23654404	CONVINCE
0.00374657843964801	0.0035183567259773	0.290264437682758	92	0.902844802872292	0.0185948573789334	cg13340085	CONVINCE
0.00329130507806725	0.00490319264110566	0.504091621740165	91	0.878518840547233	0.023181241859022	cg17653583	CONVINCE
-0.000626755153479415	0.0056519550665514	0.911990730914233	92	0.635381764593248	0.0375731882104982	cg10625575	CONVINCE
-0.00213888663201655	0.00524932589104097	0.684801287770617	92	0.802732192332783	0.0322857118237684	cg05990420	CONVINCE
0.0019421784558373	0.00471225012802757	0.681385896394246	91	0.750521395103229	0.0260929187006599	cg16059175	CONVINCE
0.00788860898683845	0.0079772619886733	0.325815862420723	92	0.415576733430448	0.0518360444168318	cg08426200	CONVINCE
-0.000170610120469146	0.00689097467446733	0.98031165338796	92	0.354648689244987	0.0449971367160047	cg14435807	CONVINCE
-0.00735841238601493	0.0039134261942055	0.063849076678845	92	0.853225880437774	0.0182082519084392	cg14301678	CONVINCE
0.000774763489335697	0.00623405846418403	0.901418121246723	92	0.766486170695661	0.0327011986726056	cg27159675	CONVINCE
-0.00411171450174177	0.00255571577832996	0.111746017753058	92	0.0664884313658261	0.0232941990904025	cg07141055	CONVINCE
0.00414247313252139	0.00382342652116086	0.282036197448144	91	0.871538301313217	0.0181596450705696	cg23166288	CONVINCE
-0.000186528196370141	0.00504828328897626	0.970621424369828	92	0.754056541375106	0.0285220008927653	cg22794983	CONVINCE
-0.000702237461103211	0.00682422445377792	0.91830698795708	92	0.743861746896095	0.0349642217636592	cg08252165	CONVINCE
-0.00471483600930911	0.00304653411229522	0.125817527526132	92	0.852016567051975	0.0163616617738761	cg20673652	CONVINCE
-0.00465753625576578	0.00432754835119432	0.285174785835451	92	0.0963783202034645	0.0277211176125846	cg23713377	CONVINCE
-0.00349558200927563	0.00463559517510044	0.453104653173558	92	0.833460522642267	0.0279477372640062	cg09112054	CONVINCE
-0.00263925608339002	0.00298719149805399	0.379703376178203	92	0.899026908609012	0.0146141516400918	cg22306690	CONVINCE
-0.00343564304940004	0.00338854475107475	0.313806207127692	92	0.0364253173054054	0.0272465572200885	cg14733989	CONVINCE
-0.00817741618523605	0.00895462683941693	0.364022318342174	91	0.703253091136675	0.0435139794270926	cg16361867	CONVINCE
-0.00195871829567762	0.00367808831325803	0.595887561739291	92	0.844990962123264	0.0195055938948524	cg06651508	CONVINCE
0.00212678717959169	0.00236119900284407	0.37054399381012	92	0.0432450870135208	0.0107310194173872	cg06510642	CONVINCE
0.00161796984927277	0.00508038273945536	0.750987632128384	92	0.787578352462727	0.0258920268478067	cg02592957	CONVINCE
-0.00310504603276615	0.00363841112002239	0.396080595314722	92	0.0760410498072596	0.0206364350165465	cg12045277	CONVINCE
0.00725524362165813	0.0102905183667081	0.482911632554449	92	0.824686457948843	0.0557906219082446	cg01116646	CONVINCE
-0.00254100183148519	0.00364814462054592	0.488201240702962	92	0.857909290153126	0.0197221872767264	cg25880515	CONVINCE
-0.00594920270611496	0.00557206958782427	0.288999640390377	92	0.785328471287226	0.0279150831732669	cg22743273	CONVINCE
-0.00137080910871126	0.00385066870706142	0.722819704736711	92	0.788288372008166	0.0186036392870357	cg05006075	CONVINCE
-0.00154437534878058	0.00416602789009512	0.711873733261334	92	0.76035206034723	0.025495997826349	cg16709010	CONVINCE
0.00843010666562102	0.00801203910190014	0.296007808023245	92	0.833216137161074	0.039688989667935	cg08738713	CONVINCE
-0.00354557547166802	0.0113303819171498	0.755182584970438	92	0.834345796125388	0.053826070626763	cg01772186	CONVINCE
-0.00204049304562696	0.00242571356697859	0.402844677728718	92	0.0520982046117597	0.0262933409615238	cg12095961	CONVINCE
0.00305264900046237	0.00367029983837068	0.40814089626187	92	0.839861014543472	0.0183330347193438	cg15179060	CONVINCE
-0.00859381841648399	0.00443820379120298	0.0564971047787683	92	0.681130777393054	0.0276457109968897	cg03550223	CONVINCE
-0.00452627012261436	0.00773766712831216	0.560281052277114	92	0.676850107331643	0.0429024132294312	cg15078015	CONVINCE
-0.00421032507657596	0.0051464899697482	0.41582662600528	92	0.665020927471154	0.0267571432443743	cg04572941	CONVINCE
0.000421455013498102	0.011018128405477	0.96958781599806	91	0.766857100785565	0.0544485477819377	cg25042465	CONVINCE
0.00349785410265012	0.00365007879497502	0.340913104568592	92	0.864058550233489	0.0202689490141132	cg22082379	CONVINCE
-0.0041724400253534	0.00429249878315323	0.334078997287766	92	0.0496245440349454	0.0267016495034782	cg17689921	CONVINCE
0.00512579984857356	0.00536846064273328	0.342667419758456	92	0.778552630247193	0.0387815718357386	cg12219334	CONVINCE
0.000867219563966035	0.00327748951728504	0.792025580641272	92	0.0990168239013574	0.0166368691604387	cg01920232	CONVINCE
-0.0077492866341376	0.00787349682038935	0.328087820359473	92	0.839278820927917	0.0392996706781097	cg16561605	CONVINCE
-0.000173029974047331	0.00355540037226063	0.961310844382574	92	0.0897647086358226	0.017515673954408	cg21314106	CONVINCE
0.000528424900462704	0.00532263414353965	0.921174899274261	92	0.0629571165404965	0.0251599479735393	cg03521600	CONVINCE
0.00397249441426506	0.00734036887194994	0.589963230036061	91	0.0550880614130729	0.0323524871223406	cg03690814	CONVINCE
-0.0163604391339915	0.0107406384672467	0.131798352386884	92	0.492346435044762	0.0584032217200903	cg00788760	CONVINCE
-0.00181506520469719	0.00407955667343925	0.657627734183332	92	0.0898703155517356	0.0321648008141035	cg19202058	CONVINCE
-0.00351768037924427	0.00874812608808905	0.688719504104068	92	0.341954343329777	0.0522008393426508	cg09942045	CONVINCE
-0.0109502894285916	0.00581464680383133	0.0634461138676824	92	0.836211917743903	0.0296328849872583	cg17809595	CONVINCE
0.0124458934927583	0.0101473637571076	0.22379137011233	91	0.83048028831521	0.0489835073971021	cg26990380	CONVINCE
0.00504501489839578	0.00388459037173626	0.197914225546962	92	0.853606972223312	0.0188909161606368	cg24748771	CONVINCE
0.013494747400856	0.0105685271953431	0.20548165888482	92	0.588407034178432	0.0610241305974823	cg17675840	CONVINCE
0.00202666081863595	0.00608909409204393	0.74016368795863	92	0.807849686059766	0.0298105411237382	cg20970380	CONVINCE
-0.00266395605616652	0.0100282932097912	0.791232655216798	91	0.798456693717186	0.0483074498257455	cg18659362	CONVINCE
-0.00096541376344027	0.00520841055062149	0.853436658911608	92	0.740834026887075	0.0327379125374854	cg22882450	CONVINCE
-0.00582217998253998	0.00604090101471764	0.338206268387374	91	0.840148507317102	0.028729282290467	cg05474370	CONVINCE
0.00198045820780379	0.0064411571751192	0.759327161845794	91	0.826428767080136	0.0351205324417224	cg02659148	CONVINCE
0.000229266121086432	0.00543914125135677	0.966487305843813	92	0.801346408621162	0.0254229457207204	cg07982825	CONVINCE
-0.00405677614636784	0.00313684075307504	0.199784879246378	92	0.842929558686008	0.0172627962851277	cg04988370	CONVINCE
0.00213304088854722	0.00262912073389918	0.419686535159526	92	0.0598630205157402	0.0146180217928017	cg13982688	CONVINCE
-4.68063808868084e-06	0.00351228677280997	0.998940148501743	92	0.840367843744004	0.020211341180759	cg26223555	CONVINCE
0.00689375588291397	0.00682254863013528	0.315450647538667	92	0.619155413435609	0.0381820611750631	cg01397449	CONVINCE
0.00155546651820882	0.00287631587082526	0.590217262994959	92	0.0588831013165005	0.0136658162197127	cg09457766	CONVINCE
-0.00324126336654192	0.00299828926556408	0.283098838859523	91	0.0320749675756984	0.0143159906849815	ch.5.44854267F	CONVINCE
-0.000971365853659275	0.00505028021871968	0.847983035696506	92	0.864123300111277	0.0227519011743117	cg12702941	CONVINCE
0.00358120516161602	0.00392219776865279	0.364060618788897	92	0.881521270508082	0.0188262060627602	cg10329334	CONVINCE
0.00155027920504586	0.00407801209771333	0.704876521196497	92	0.843943532324551	0.0307659596068237	cg08526541	CONVINCE
0.00426022549927486	0.00444959898199411	0.34134161140096	92	0.704312430143662	0.0339670750761318	cg04885749	CONVINCE
0.00442484739489075	0.00922274305460958	0.632764823594922	91	0.831868089114142	0.0434669610927041	cg10979469	CONVINCE
-0.00155802656430341	0.00411753742664605	0.706183646480401	92	0.124054350004371	0.0361697100410144	cg06139341	CONVINCE
0.00105124063745046	0.00407014275117621	0.796879141897683	92	0.806946535355425	0.0454886654980431	cg10223464	CONVINCE
0.00296943968806363	0.00887397752569508	0.738831007351175	91	0.459382575215217	0.0502772995483447	cg21585942	CONVINCE
-0.00141485635894044	0.00501382297381114	0.778554066164165	92	0.6664626551162	0.0335132053217312	cg20141534	CONVINCE
0.000969030956157074	0.0029119905943394	0.740210190717607	92	0.0545390800004971	0.0180109498140554	cg25059792	CONVINCE
0.00231545374525179	0.0037437811885117	0.538084280718325	92	0.870027351188798	0.0222997300828821	cg14933152	CONVINCE
0.0118360376848122	0.00972649474307204	0.227364198111251	92	0.66419146077544	0.0479329748323668	cg11761758	CONVINCE
0.0083856101985124	0.00922756564786872	0.366314308139978	92	0.620660562425769	0.0506335323442281	cg22741626	CONVINCE
0.00529697099898407	0.00373692621864381	0.160380228455767	92	0.896020762413561	0.0167943929563511	cg15965474	CONVINCE
0.0017021512546238	0.00375892187217829	0.651944789883998	92	0.773109575177739	0.0201549562870577	cg24327452	CONVINCE
0.00290040925391042	0.00559616444177476	0.60574544015376	92	0.834827678925225	0.0370682675826426	cg11559446	CONVINCE
-0.00689632758009547	0.00579790350950824	0.237964695173173	91	0.857043404003633	0.0258845961522979	cg05514531	CONVINCE
0.00191314729198523	0.00346313154562885	0.582251983357697	92	0.839651015844395	0.0240839815769835	cg01456989	CONVINCE
2.87657193476757e-05	0.00346919870229358	0.993405663927674	92	0.87553201656912	0.0171730240208638	cg27564137	CONVINCE
0.0138440034150822	0.00728953083025189	0.0612886574887273	92	0.165744348406538	0.0388710866478517	cg02277530	CONVINCE
0.00148187754422207	0.0057219051673848	0.796339265956507	92	0.779559671194695	0.0362068073735119	cg02878578	CONVINCE
0.00207676400201491	0.00787834952160293	0.792789283246378	92	0.53081877119426	0.0436408663045399	cg23689227	CONVINCE
0.00423373038636833	0.0040286846143924	0.296593161889539	92	0.796130293450436	0.0253941155629356	cg09143206	CONVINCE
-0.000974682780930926	0.0078460898912673	0.901464876033443	91	0.757873455956643	0.0383068822330395	cg26432608	CONVINCE
0.00123738240658136	0.00579912736184482	0.8315992875246	92	0.131087180344042	0.04595478017297	cg24647724	CONVINCE
-0.00152773472424399	0.00438667731009606	0.728590086250477	92	0.812309691741798	0.0199011480508522	cg20961280	CONVINCE
0.00299871889286238	0.00598902930126703	0.618009107770989	92	0.8261832777595	0.0460295809709953	cg08270832	CONVINCE
0.000483515238055125	0.00363890599138868	0.894639827125499	92	0.841154391151648	0.0173689889681186	cg00955550	CONVINCE
-0.00119883339911087	0.00619113150938854	0.846969866048087	92	0.494033168453968	0.0338397444594969	cg05689321	CONVINCE
-0.00507005413318208	0.00637182938712819	0.428653560486962	92	0.809101574651142	0.0411903760377424	cg03152082	CONVINCE
-0.00447673936057617	0.00258475542005987	0.087281841793456	92	0.0503285255825196	0.0218504475053494	cg05200380	CONVINCE
-0.00325117727092636	0.00340178068273779	0.342200634094049	92	0.0703961701379671	0.0185827462634842	cg19957905	CONVINCE
-0.00886988239704735	0.00493896852830109	0.0764335684059584	92	0.661536327019393	0.0290748329506054	cg11516720	CONVINCE
-0.00555779991278427	0.013300370448914	0.677206595948474	92	0.402494702740169	0.0698346078545436	cg04357717	CONVINCE
-0.00726799531536238	0.00484080810262141	0.137341633218503	92	0.791449131027969	0.0349660916849063	cg04180085	CONVINCE
-0.000110688585505156	0.00379464307917245	0.976804722386671	92	0.820899319644798	0.0176583909389551	cg18568731	CONVINCE
-0.00264117355803398	0.00276618475628159	0.342663125596886	92	0.880249158874917	0.0144193594713816	cg15886213	CONVINCE
-0.00590556711385019	0.00554054778857109	0.289808038179642	92	0.637354251627727	0.039422742364223	cg11933267	CONVINCE
-0.00035768356277623	0.00422128309098911	0.93269328539345	92	0.828449901705252	0.0220984756877828	cg01559241	CONVINCE
-0.000990185900460153	0.0050823637421807	0.846047621131588	91	0.868591513307169	0.0239203260509426	cg14198080	CONVINCE
-0.000857022956068486	0.00461005083907624	0.853016005428891	91	0.835635945715011	0.0215366416006269	cg19251310	CONVINCE
-0.00248963429320137	0.00953426038264521	0.794693216579862	92	0.122141444241117	0.058557204411831	cg03698447	CONVINCE
-0.00404720628560934	0.00425814599284384	0.344851349973319	92	0.0810825406592363	0.0274577717710812	cg00930230	CONVINCE
0.00302260266273819	0.00742274316706662	0.684984827665836	92	0.718597483863796	0.0375120556011324	cg16733419	CONVINCE
0.0109493980416927	0.00488198967622461	0.0277849177432975	92	0.745252335128485	0.0315048562903294	cg25429446	CONVINCE
-0.00405340314425806	0.00633514610349401	0.524183710513682	92	0.757659359537663	0.0370832620706504	cg02636201	CONVINCE
0.00147180782740618	0.00397009478775957	0.711861356382479	92	0.0863351202738506	0.0303708885476435	cg03066979	CONVINCE
0.00458647715469651	0.00497600257913688	0.35955405883219	92	0.699269856201903	0.0328693072577402	cg21965697	CONVINCE
0.0066341022465254	0.00740673194909301	0.373212331696606	92	0.244359436953458	0.0383546477511235	cg09834179	CONVINCE
-0.000103368646698715	0.00676210786566149	0.987843189216319	92	0.871215822991458	0.054842782117005	cg07622457	CONVINCE
0.00486690629414946	0.00647868985114682	0.454811503054346	92	0.84074978901373	0.0567237214504646	cg05772560	CONVINCE
-0.00654086836214013	0.00398598299354411	0.104882987556785	92	0.693761036969805	0.0301499951494618	cg01813215	CONVINCE
-0.00011255955162111	0.00408694436347899	0.978099296309293	92	0.873073654544667	0.0214314800475328	cg06288127	CONVINCE
0.00206715989473176	0.00284702431268408	0.469992652285793	92	0.0593665891353097	0.0323070287149663	cg06839213	CONVINCE
-0.00237611086584198	0.00311387126503537	0.447751470763415	92	0.0853082371938294	0.0287422121410816	cg18194292	CONVINCE
-0.0210900541080143	0.0137173718669024	0.128277493991773	92	0.413973632286714	0.0813529564305074	cg10880928	CONVINCE
0.00587321424063557	0.00488990564788347	0.233398100872231	92	0.807786413398027	0.0258854070116191	cg11082447	CONVINCE
-0.00178933021240934	0.00735886069020076	0.808533343305511	92	0.622039794925341	0.0330148468190992	cg15716042	CONVINCE
0.00243912683217849	0.00359286352530976	0.499275443049487	91	0.814849419508168	0.0215192307283044	cg26725931	CONVINCE
-0.00146020535425302	0.00403546394582507	0.718473300119024	91	0.831831449036706	0.0184599964334119	cg15864926	CONVINCE
0.00210624128051181	0.00750468358288981	0.77972627656762	92	0.368101901255667	0.0825071564697797	cg10289324	CONVINCE
-0.000979407213287644	0.0027593630570403	0.723605191885561	92	0.043690604404887	0.0246786303895167	cg26456957	CONVINCE
-2.31388220453152e-05	0.00294564167879566	0.993752779145205	92	0.792673354706695	0.0197798530957231	cg19870801	CONVINCE
0.000333566396301019	0.0105414864387355	0.974838467969727	92	0.404580251002065	0.0575355812453404	cg25460716	CONVINCE
-0.00483357522539703	0.00446201412251931	0.282068199743999	92	0.110956970150303	0.0251115717728029	cg12326700	CONVINCE
-0.00307033413523611	0.00193069744724032	0.115871159099124	92	0.0320420459003693	0.0164483560375725	cg19621579	CONVINCE
0.0150699208127784	0.0144793974044903	0.301232931670475	92	0.637638472467644	0.0654349916099014	cg10832763	CONVINCE
0.00827215592466178	0.00974197013924192	0.398443675615889	92	0.815545953111458	0.0446733956165569	cg02889122	CONVINCE
0.00253300789000692	0.00940963473433765	0.788510636735583	91	0.341506839350016	0.0827890438487438	cg12747525	CONVINCE
0.000437317632140111	0.00468927224401415	0.925939901458829	92	0.807201029375229	0.0282809355071753	cg00953864	CONVINCE
0.00062495601115719	0.00411607003525179	0.879715628473529	92	0.807288606833202	0.0267068511563105	cg21999213	CONVINCE
-0.00276067629221541	0.00834074802895354	0.741553605696877	92	0.746593951359378	0.0399596027523517	cg12965270	CONVINCE
0.0205418398468403	0.0165244430987498	0.217696355753786	90	0.311553332546589	0.0777598560397686	cg01077100	CONVINCE
0.000148247931043661	0.003408727056943	0.965422960909237	92	0.878595175330924	0.0174873098791723	cg23963483	CONVINCE
0.00414733206522241	0.00490291975961192	0.400235032925823	92	0.789063579851358	0.0253956168565831	cg26982651	CONVINCE
0.00622594272331246	0.0048745553739335	0.205408242602491	91	0.771414159477059	0.0321507877535618	cg05358575	CONVINCE
0.000306455622158766	0.00429765886378977	0.943337854430294	92	0.753208881274811	0.0245544258753216	cg18412762	CONVINCE
0.000157526841011146	0.00317214275545463	0.960522366694915	92	0.854107250999257	0.0164163721558394	cg01528287	CONVINCE
0.000287505623941885	0.00422318519032518	0.945900087261534	92	0.061213611740251	0.02003914788058	cg16278085	CONVINCE
-0.00254479766084225	0.00272474657734858	0.353245400210983	92	0.0722064285326293	0.0279140580212817	cg25461267	CONVINCE
-0.00307560916301283	0.00899374922448505	0.73330367535993	92	0.781990873307113	0.0489545796617756	cg25711723	CONVINCE
-0.0140185362587387	0.00866907362931189	0.109952011451962	92	0.548286345180165	0.0560283017082707	cg17786894	CONVINCE
0.0151895815967891	0.0109071431115971	0.16774099553383	92	0.288022009069934	0.0685789580962232	cg27455578	CONVINCE
0.00230274023155477	0.0035303299960451	0.516167340642144	92	0.747335776765334	0.0280083395010878	cg20213830	CONVINCE
-0.000743116743928794	0.00475856344772493	0.87631775277414	91	0.873259140271438	0.0213076430084472	cg26622440	CONVINCE
-0.0035274259995204	0.00269903774388767	0.195129624122294	92	0.0594439688977087	0.0210885005210575	cg06899530	CONVINCE
-0.00262804026253387	0.00782164829332448	0.7377999661199	91	0.327487433927254	0.0664817801177483	cg15437610	CONVINCE
-0.00488664518172811	0.00843019119822707	0.56385831374156	91	0.0600273360879116	0.0383849652750818	cg25994584	CONVINCE
-0.00488045546982317	0.00526031662701443	0.356417042236771	92	0.141104371142946	0.0329213668338617	cg15514496	CONVINCE
-0.00618416004930736	0.00253444078491076	0.0169843775615141	92	0.0428585355569709	0.0162865454062848	cg16629637	CONVINCE
-0.00396354669573319	0.0105652535110573	0.708580864712557	92	0.682196563564846	0.0484533909234829	cg15062725	CONVINCE
-0.00153161779576705	0.00632124681494152	0.809202858647278	91	0.858858765603836	0.0290101806876445	cg16924658	CONVINCE
-0.00319146160272352	0.00548361781882315	0.562267351712857	92	0.783637454424607	0.0249827888092669	cg00371226	CONVINCE
0.00821221881003788	0.00587219083214696	0.1659797862062	92	0.858505160754221	0.0278653445852228	cg05378095	CONVINCE
-0.00646009324526061	0.00422970530293607	0.130780198878862	92	0.780080190929391	0.0203460641670693	cg22356083	CONVINCE
-0.0101288067781026	0.00716593136543904	0.161548552698017	92	0.408113274479718	0.0418042704524751	cg24509282	CONVINCE
0.00294588323475521	0.00458792079526277	0.522718274017001	92	0.855773930300104	0.0204305943193477	cg06812990	CONVINCE
0.00292985853173886	0.00531942735755019	0.583375905412539	92	0.442762876199486	0.0433727768034919	cg23684449	CONVINCE
-0.00212044062340932	0.00368530758886898	0.566736146348926	91	0.851109609709216	0.0185526411074423	cg26900361	CONVINCE
0.00179048436822302	0.00407086848959602	0.661293312270872	92	0.800335523575596	0.024523706706282	cg25122752	CONVINCE
0.00414239663335184	0.0058556914490952	0.481445026082373	92	0.762155617433253	0.0308909272060289	cg06009497	CONVINCE
-0.00735263523230366	0.00403324612962243	0.0721837880864664	92	0.840815547031383	0.018526115936861	cg02659431	CONVINCE
0.000823027047658772	0.00314446934513004	0.794222340586555	92	0.831881881404573	0.0149788396008067	cg06977494	CONVINCE
-0.0142895760806992	0.00905624837695003	0.118695358603431	92	0.346011585198571	0.0768630098979518	cg24519108	CONVINCE
0.0110800201259766	0.00838012237796032	0.190022834348608	92	0.066945881803191	0.0398999707220895	cg14405643	CONVINCE
-0.00356084620626228	0.00798934043841944	0.657064895321696	92	0.733175565956952	0.0392989688505478	cg08866389	CONVINCE
-3.76489245647702e-05	0.0128519340716261	0.997670327038443	91	0.780685986678649	0.0660921941210271	cg18400442	CONVINCE
-0.00382088817150256	0.00306826359271554	0.216800293657721	92	0.884960697973003	0.01712986814267	cg08331572	CONVINCE
0.00649667971630226	0.00644579075759632	0.316661743433258	92	0.859104227969757	0.0606822310750116	cg16550124	CONVINCE
-0.00605550101781309	0.00421237781956753	0.154613521494967	92	0.556796767483914	0.0258986867407853	cg06024642	CONVINCE
-0.00186974440142795	0.00452154406609137	0.680375842803597	92	0.772675006814838	0.0279974240769598	cg13371910	CONVINCE
0.00265228186843773	0.00338505842009738	0.435721661787911	92	0.0974981195393542	0.0300147942769139	cg08040115	CONVINCE
-0.00379436624927771	0.00489373498013945	0.440506558051094	92	0.730030374957261	0.0248493458312683	cg14208374	CONVINCE
0.00336550939356926	0.00393845908618576	0.395500158127119	91	0.818127453367867	0.0186351689996134	cg01910366	CONVINCE
-0.00212203761753494	0.00372837180458729	0.570904574396805	92	0.819986809072596	0.0209190234554063	cg18128976	CONVINCE
-0.0016977727169561	0.0065388479998638	0.795831346314171	92	0.522826005091803	0.0679851097984388	cg07624608	CONVINCE
-0.00581566405501033	0.00871024522920161	0.506359805634688	91	0.211580144232785	0.0544800336419246	cg27339021	CONVINCE
-0.00669680337666812	0.00401495401799353	0.0993847080066105	92	0.772329939471026	0.041470548151	cg10889401	CONVINCE
0.0016279016767913	0.00851436172701048	0.8488762294699	92	0.347241839604101	0.0546171536032624	cg20921684	CONVINCE
0.0011406628582208	0.00350870674797963	0.745990876037874	92	0.810803969210405	0.0272673276277584	cg21152875	CONVINCE
-0.000807240433327102	0.00227680872086265	0.723896608169128	92	0.0484767120523987	0.0115715206244323	cg18046299	CONVINCE
-0.00280733897067913	0.00413228627556671	0.49894252041151	92	0.0458905228572105	0.0188615910965444	cg17670640	CONVINCE
-0.00178018266870559	0.00478409063762638	0.710850444467704	91	0.08705868373908	0.0240401097546114	cg26815815	CONVINCE
-0.00238189961180295	0.00272805202849965	0.385315851147889	92	0.0623916046478101	0.0289716019179948	cg03638642	CONVINCE
-0.00171458118656672	0.00463182918090085	0.71226937524312	92	0.125246660493072	0.0288188571580655	cg19384825	CONVINCE
-0.0042339823527085	0.00469970155695067	0.370448288176701	92	0.586125635478494	0.0599004406026693	cg01823925	CONVINCE
-0.00402611839675351	0.00505782408213397	0.428468938256647	92	0.707657482978684	0.0310326421240049	cg27216173	CONVINCE
-0.000883204295199267	0.00346506926573508	0.799489208731246	92	0.780424857109147	0.0181348853716455	cg10689859	CONVINCE
0.00552866903604282	0.00658134979897894	0.40351479848634	91	0.828736569896334	0.0298316182595123	cg13054070	CONVINCE
-0.00233274558748191	0.0101771994696328	0.819311166785913	92	0.517865526965934	0.0541973669919923	cg01905102	CONVINCE
0.00905980816894959	0.0050135785778303	0.0746600672914729	92	0.473141706617336	0.0690709926317511	cg06634140	CONVINCE
0.002383881460687	0.00309733929714417	0.443859524340517	92	0.855954570905583	0.016994544155614	cg27143326	CONVINCE
0.0131980559622539	0.0100992771693413	0.195159406782198	92	0.696877534773177	0.048692605461015	cg05615459	CONVINCE
-0.00163842744862734	0.00248189857703493	0.511127003722762	92	0.0516861884354377	0.0198762999117418	cg07680601	CONVINCE
-0.00437699234548037	0.00448760171150198	0.332439865736648	92	0.814334820828775	0.0205256738443302	cg21369350	CONVINCE
-0.00325145330045175	0.00573394351030591	0.572327195032058	92	0.5934045634367	0.0305994069759948	cg06714761	CONVINCE
-0.000691477234661166	0.00230916395399602	0.765404154376832	92	0.0477340651199332	0.0200051814700339	cg02372113	CONVINCE
-0.000281277684058046	0.00438194596079678	0.948985188375929	92	0.790291302795128	0.0294833407850428	cg08353938	CONVINCE
0.00110299329386579	0.00525211144218531	0.834214955591181	92	0.850576386752877	0.0480269034290001	cg12137686	CONVINCE
-0.00473569774279175	0.00316185639836338	0.138284343801308	92	0.870896307019332	0.0213807548881302	cg26014813	CONVINCE
0.00886153991968614	0.00596739672509538	0.141628385085623	92	0.762756117160009	0.0372261769517639	cg04839779	CONVINCE
0.00158946730651481	0.00434704673797876	0.715634039583447	92	0.853603163483565	0.0392871626541144	cg23795962	CONVINCE
0.00627799139221461	0.00744099918687959	0.401483320427808	91	0.8373274818972	0.0354708828549654	cg25899315	CONVINCE
0.00605709201388009	0.00428221122222113	0.16125275318039	92	0.877602311555923	0.037079538243799	cg13975830	CONVINCE
0.000392437248215272	0.00283945083763838	0.89043615895025	92	0.0537191530470372	0.0165408327506939	cg20722587	CONVINCE
-0.000307859627672046	0.00649781757260733	0.962333894846309	92	0.851849381347045	0.0301179753318922	cg18452347	CONVINCE
-0.00433552032933168	0.00413480183988661	0.2976682508271	92	0.829584379031833	0.0310200329507753	cg16753846	CONVINCE
-0.00177375808603201	0.00433817004728807	0.683768280219222	92	0.686751257461233	0.0228784294834388	cg21141297	CONVINCE
0.00384589544731071	0.00471279826894001	0.416986918179255	92	0.818920899881302	0.0213550220822574	cg19906777	CONVINCE
-0.00189574125425124	0.00347400097050812	0.586853797602576	92	0.758680081423037	0.0178741128798281	cg24410136	CONVINCE
0.00751325147489041	0.00533341019664387	0.162945019298133	92	0.665810937360625	0.0292623207884949	cg03935096	CONVINCE
0.00154902144275629	0.00464155841208891	0.73949140777305	92	0.139922126297543	0.031431669714086	cg23960750	CONVINCE
-0.000283784282756264	0.0066402050646622	0.966021594338208	92	0.807834848431334	0.0315706147482346	cg23862925	CONVINCE
0.012054265246636	0.0130875913816412	0.35990350226451	92	0.847689403291759	0.0680526262758337	cg05704640	CONVINCE
9.75398822032815e-05	0.00243098002339993	0.968098370872215	92	0.0574505303225841	0.0290691480309434	cg08665271	CONVINCE
-0.00428684218986398	0.00694760599531865	0.539062821932554	91	0.480774581616476	0.0500991594402919	cg14876117	CONVINCE
-0.00641663131326398	0.00380926392780404	0.0961383827050156	92	0.0453642115783341	0.0173853200233394	cg17393702	CONVINCE
-0.00928385477837986	0.00549947157298112	0.0954317353172203	92	0.0441096484359847	0.027220813628356	cg04773990	CONVINCE
-0.00573876793653425	0.00615209382654435	0.353869365457753	91	0.823376005550966	0.0285274952220742	cg12419199	CONVINCE
-0.00483064249419702	0.00311303946121852	0.124824041726284	92	0.858366789779758	0.0245499698023863	cg03075552	CONVINCE
0.00278531598260905	0.00311170537758541	0.373518351297885	92	0.0646110330056558	0.0143403244806351	cg03962411	CONVINCE
0.00612121871463073	0.00464778107296168	0.191738142459138	92	0.878075418040322	0.0367191519767906	cg24786847	CONVINCE
-0.000522349040770153	0.00560602914470678	0.926005519313963	92	0.779465573317589	0.025296912557955	cg14038442	CONVINCE
-9.62998828810313e-05	0.0102875471035817	0.992555465421602	92	0.243827264164855	0.0502180494998924	cg13640690	CONVINCE
0.00226949389227191	0.0050130637762034	0.652026309775876	92	0.7675147525704	0.0348044553521873	cg02250442	CONVINCE
-0.00254095905598732	0.00723365551498955	0.726345887357703	92	0.595173513139551	0.0433923875704799	cg02363657	CONVINCE
0.00231534232450259	0.00492282138588261	0.639449956259317	92	0.868576743186109	0.0288463459221393	cg21374793	CONVINCE
0.00454437668661255	0.00533197900574343	0.396697956663617	92	0.748755826622838	0.0393016971918679	cg03069731	CONVINCE
-0.00507971524208581	0.00300427966328704	0.0949142844966631	92	0.0350407160805842	0.0187946450139517	cg06794398	CONVINCE
0.000911230669139995	0.00339777926693969	0.789274700642347	92	0.796124591487726	0.0188912128332214	cg23262831	CONVINCE
0.00702535565650101	0.0100505674825291	0.486657532212563	92	0.44889209478595	0.053253342518375	cg06327674	CONVINCE
-0.00256404358609199	0.0068943548186623	0.71098526423496	92	0.857028112524217	0.0339559506157995	cg18932278	CONVINCE
0.00130190157416283	0.00424896460725118	0.76012372535868	92	0.780198773083077	0.0197494336147172	cg23800199	CONVINCE
-0.022320918830658	0.0130517210118387	0.0912575746210376	92	0.250861732944581	0.0717064332313961	cg12516959	CONVINCE
0.00163777731770556	0.00338071148152563	0.62944348018712	92	0.827616006830964	0.0282718849972716	cg04458548	CONVINCE
-0.00254628108598206	0.00400667816936049	0.526980548453681	92	0.772593750100714	0.0276307001124054	cg12017894	CONVINCE
-0.00574373338066708	0.00490627734700681	0.245333483118547	92	0.856454050379434	0.0226443384986641	cg03754063	CONVINCE
-0.000339050664177171	0.00516556293366951	0.947837162535869	92	0.128225979045334	0.0573247252081932	cg17091652	CONVINCE
-0.000851613305782031	0.00464023610219849	0.854866168143786	92	0.720016586678019	0.0371069549675274	cg22852858	CONVINCE
0.00572465650937167	0.00412196806511159	0.168892707815633	92	0.771186892667534	0.0262656142749117	cg21873359	CONVINCE
-0.00101820652951457	0.00224230394450407	0.651041852746926	92	0.0340251087835721	0.0125830655464654	cg24154650	CONVINCE
-0.00372278694875156	0.0061311735127786	0.54551126305615	92	0.663651942053043	0.0363245504003923	cg10973967	CONVINCE
-0.00290702328414588	0.00554452365787389	0.601572290686536	92	0.663369814927177	0.0310487644589539	cg05593020	CONVINCE
0.0222606299993074	0.0146600377608856	0.133048514860489	91	0.629647094538058	0.0662972550941672	cg12253071	CONVINCE
0.0133155461051287	0.00827683967562167	0.11175896711256	92	0.711332290981815	0.049916350265284	cg16289723	CONVINCE
-0.00909984728590178	0.0075787707462939	0.233595700258364	91	0.685517677534022	0.0408789467380057	cg26570476	CONVINCE
-0.00476366675344018	0.0058271395636224	0.416167101141042	92	0.184716533951896	0.0412047940246211	cg01894905	CONVINCE
0.00626648050214165	0.00773695044128824	0.420469584341178	92	0.223432061796331	0.0715628455888346	cg22232164	CONVINCE
-0.00413033762563995	0.00372630883639875	0.271128080974705	92	0.875364737070077	0.0210314422298383	cg17837894	CONVINCE
-0.00538307335001248	0.00428647470984133	0.212975777520188	92	0.859303349017015	0.0270537721627386	cg05397739	CONVINCE
0.00211500277911129	0.00458443315069543	0.645852109385437	92	0.870292669567367	0.0279702416365718	cg00370227	CONVINCE
0.0119467558876631	0.00899679063578104	0.188137194270878	92	0.810829772095039	0.0400103782672445	cg13337716	CONVINCE
-0.00294684837683923	0.00262149652886113	0.264458954918274	92	0.854606424829541	0.0150673156517774	cg16616330	CONVINCE
0.00759055047322327	0.00753511592967791	0.316918491164306	92	0.573261434534637	0.053397012436113	cg07210017	CONVINCE
-0.00264134718423559	0.00462144165304054	0.56929705598273	92	0.0926841411814204	0.0384225122171038	cg08813349	CONVINCE
0.00642902765307747	0.0108179905516594	0.554082937773021	91	0.761513227577809	0.0538535024558994	cg09383846	CONVINCE
0.0145446959246398	0.00650143647199561	0.0281689776787586	92	0.801018172850022	0.0324211986603564	cg25408172	CONVINCE
0.00104829095474536	0.00512495773809686	0.83847343923161	91	0.0361419249779529	0.0253979045252889	cg22346702	CONVINCE
-0.00508611719859904	0.00411884222761702	0.220693665887453	91	0.886247682052247	0.0202852702013387	cg24137412	CONVINCE
0.0131327681306102	0.00868055167501909	0.134453719715888	91	0.654329810784617	0.0518803804432437	cg14772684	CONVINCE
-0.000834882560006571	0.00229117034381786	0.71656461668312	92	0.0295857422511434	0.011752671037818	cg11801991	CONVINCE
-0.00184124516445968	0.00459194538271044	0.689550674482917	92	0.655554744767122	0.0671266535577517	cg11683242	CONVINCE
0.00273620229941234	0.00457961450131048	0.551943767097817	92	0.369181982580324	0.0655788565646061	cg03241493	CONVINCE
-0.00131717943573343	0.0026248432161004	0.617231217913246	92	0.850496353184843	0.0127068951052599	cg04423700	CONVINCE
-0.00180422457475066	0.00587505190124914	0.759596768434864	92	0.101423158540806	0.0400084316777802	cg22083798	CONVINCE
0.00231537346760885	0.00306086956194975	0.451691845188014	92	0.795848890858106	0.0176783652103313	cg23275258	CONVINCE
-0.000380400898829536	0.00418921202479124	0.927883436943157	92	0.853515519197295	0.0212581471745805	cg24520968	CONVINCE
-0.000616883097007492	0.00323116118144138	0.849093237524285	92	0.894655887916967	0.0160148566105361	cg25339380	CONVINCE
0.00839545251053438	0.00694852877156622	0.230654704095367	92	0.795673668613412	0.033493956187618	cg06224178	CONVINCE
0.00237416809403907	0.00422479709013461	0.575775295320523	92	0.875491545252984	0.0379532338517967	cg17988623	CONVINCE
0.00179112727543697	0.00412353813929679	0.665237037101107	92	0.789701463206526	0.0264285429192933	cg23120739	CONVINCE
-0.00221170421205808	0.00342902551935912	0.520847612698642	92	0.870864086170548	0.0168567049107345	cg26105472	CONVINCE
0.0060985534921326	0.00495427408441331	0.22208161587485	92	0.573562388541633	0.0430168545058333	cg12071008	CONVINCE
-0.000884405767694284	0.00853346909909344	0.917724783328415	92	0.672415812960109	0.0569821522264446	cg05343289	CONVINCE
0.0117621302088288	0.0051879107940636	0.0261821608493317	92	0.870885269472176	0.0328138348326792	cg24002653	CONVINCE
0.0163936619406405	0.0133942473841262	0.224758331757914	91	0.785191254014179	0.071161033227333	cg15213057	CONVINCE
-0.00636806780434705	0.00361445073267138	0.0820662039724373	92	0.828024792693211	0.0195702829372612	cg13377564	CONVINCE
-0.012123287603983	0.00639319635395114	0.0616742694354562	92	0.863084890116122	0.0475807431363319	cg26684238	CONVINCE
-0.00134220434862317	0.00960558983636428	0.889236916397061	92	0.370466596959711	0.0482154928174498	cg18199664	CONVINCE
-0.00166174759458168	0.0113055528638497	0.883533015588383	91	0.788492212831797	0.0545859019255881	cg21619971	CONVINCE
-0.00819724579401477	0.00697575323000358	0.243573531617463	92	0.26055483523822	0.0671701463019423	cg07659535	CONVINCE
0.00277201843213248	0.012905286204193	0.830500817776678	91	0.821583173632605	0.0711536698550601	cg10469112	CONVINCE
-0.00275088255483369	0.00467378642677999	0.557867776152066	92	0.86156548627448	0.0231077752982925	cg00609283	CONVINCE
0.000248700576768226	0.00600793314165654	0.967087859578891	92	0.21703835451415	0.0520118737443239	cg17876453	CONVINCE
-0.00327206854235667	0.00302171646558909	0.282253913730414	92	0.817869650159531	0.0168423410731274	cg05522083	CONVINCE
0.00453326792725239	0.00902743242351108	0.616983927286438	92	0.647179699572167	0.0721797595722158	cg19959921	CONVINCE
0.00346478631288791	0.00586416163562108	0.556357406626823	92	0.877232267013081	0.0439449328411256	cg09538573	CONVINCE
0.00645768679205479	0.00794217410926307	0.418674601076462	92	0.612172922974005	0.0506711948737674	cg19639635	CONVINCE
-0.00121075588461015	0.00507704032069465	0.812144896418504	92	0.668410135602274	0.034145596672853	cg18809077	CONVINCE
-0.00765346762144977	0.0047807237569045	0.113493837252388	92	0.880971435311729	0.0227885942289056	cg20209836	CONVINCE
-0.000622544651686604	0.00705943914581178	0.929957689349687	92	0.797627552050293	0.0333919308284962	cg13117590	CONVINCE
-0.00833212200319376	0.0067840027917633	0.22316140399855	91	0.825081320827634	0.034499440226815	cg13170704	CONVINCE
0.00195406204030188	0.00429307623793774	0.650270702121666	92	0.826488998911762	0.0223424562674633	cg18511407	CONVINCE
-0.00267870521517845	0.0115223100080051	0.816782127613158	92	0.857939427149513	0.0562158746327676	cg05795390	CONVINCE
0.0104520278232942	0.00419316454708988	0.014827521484527	92	0.827088336333338	0.0299112067795631	cg10325383	CONVINCE
0.00409097575755721	0.00693661292328888	0.557074479578158	92	0.751688735234145	0.0390230651143587	cg15070710	CONVINCE
-0.0010522010353769	0.00231372251590389	0.650557550666697	92	0.0408599365622278	0.010906246430677	cg07276249	CONVINCE
0.00518798937600839	0.00475178423655723	0.278326257614913	92	0.767209187889856	0.028377596650176	cg18725681	CONVINCE
0.00624925102847831	0.0121525181082656	0.608579749141114	91	0.714421329879939	0.0618141646673586	cg05867750	CONVINCE
0.00736376601067606	0.00629925563392934	0.246013955481207	92	0.826597996827996	0.06744383159622	cg14475802	CONVINCE
0.00321867141794869	0.00353590266089868	0.365514136475364	92	0.857545528856865	0.0174313976439494	cg14298183	CONVINCE
0.0026378033090604	0.00480132088035253	0.584326894072408	92	0.803304129207879	0.037768307863299	cg01425709	CONVINCE
0.00743981596389916	0.00653432066038574	0.25841039028811	92	0.80864549733479	0.0537096493221007	cg23657143	CONVINCE
-0.00212726638310161	0.00358630001611715	0.554832089302761	91	0.841092917458584	0.0217283014034974	cg10739979	CONVINCE
-0.00204125017434799	0.00352149273192673	0.563861845363516	91	0.0520200060060826	0.0164359988454267	cg02113971	CONVINCE
0.00408947307912486	0.00388674674418746	0.296017634814841	92	0.838032054273522	0.0183772392737456	cg17520051	CONVINCE
0.00305050554570085	0.00362682408922978	0.40293305252956	91	0.0643442707255646	0.0169996722171684	cg19062245	CONVINCE
-0.00203960677876697	0.00382049786436931	0.594977040059792	92	0.80748997484433	0.027043530219734	cg12383159	CONVINCE
-0.0105545839652634	0.00612587832071976	0.0889114943650574	92	0.724531959130002	0.0297962019277519	cg02964211	CONVINCE
-0.00416391520326382	0.00231160421320924	0.0755689130499806	92	0.0354123098557982	0.02364875573369	cg25824226	CONVINCE
-0.00470426632497933	0.00436814823104844	0.284866297552042	92	0.100898938508797	0.0319778637876391	cg14258341	CONVINCE
0.015186180906661	0.00559112736222615	0.00815221992322658	92	0.198659253113992	0.043405232258739	cg15956720	CONVINCE
0.00240162625194897	0.00524294521706178	0.648193588733954	92	0.838943819635401	0.0284035111534712	cg16730084	CONVINCE
0.00524037865591426	0.00582034086927958	0.370738190433036	92	0.323894839490464	0.0356798536077152	cg05695858	CONVINCE
0.00127585248630135	0.00242675706671627	0.600577099136584	92	0.0677330962295046	0.0224219357091812	cg13133747	CONVINCE
-0.00564693687138228	0.00421373416614642	0.184145422688086	92	0.0424350297031554	0.0210240835095361	cg23467947	CONVINCE
-0.00246066260722007	0.00287813019072736	0.395230187933848	92	0.0558788815651034	0.0266023107230729	cg02434860	CONVINCE
-0.00171264003994562	0.00204719374650245	0.405417857190211	92	0.0337828169179633	0.0114162869870397	cg04947024	CONVINCE
0.00219320353361389	0.00613317760711179	0.721623541422299	92	0.424084505041745	0.0903305766724539	cg17122582	CONVINCE
0.00477150773328399	0.00734057563048696	0.517640509962691	91	0.818699360456644	0.0339250279272	cg10523696	CONVINCE
-0.00418362600971081	0.00593262774734327	0.482848132477324	91	0.820880634571803	0.0303548387337108	cg10839745	CONVINCE
-0.0047378113929721	0.00209040974930888	0.026231330171129	92	0.03247487744086	0.0205613418353248	cg22938407	CONVINCE
-0.000325570970946172	0.00638556860339412	0.959469161699659	92	0.734289186249234	0.0391160930368379	cg26269966	CONVINCE
-0.00482339368431724	0.0044671596750655	0.283626245748697	92	0.870271668506867	0.0201922259111108	cg16418885	CONVINCE
0.00359161227748625	0.00853943531504472	0.6752250583087	92	0.788626826185214	0.0431122499318104	cg17425014	CONVINCE
-0.00112035016285097	0.00365816245151913	0.760232985128523	92	0.882279719113446	0.0174395149045041	cg26081259	CONVINCE
0.00842961975381388	0.0133841453269998	0.530700491602559	91	0.609940654123104	0.060420445566897	cg27341236	CONVINCE
0.00377852460453849	0.00381830381491038	0.325478009999675	92	0.844352987394983	0.0231133411204568	cg16682935	CONVINCE
-0.00165548237798076	0.00455279778646991	0.717139226902233	92	0.858427092574202	0.0294221926024522	cg18154686	CONVINCE
0.00215605259939089	0.00734052382462885	0.769762746071095	92	0.464853234758302	0.0420992970641517	cg12234330	CONVINCE
5.04923923815214e-05	0.00370293634481744	0.989155834844133	92	0.0912357084659423	0.0267809881930063	cg13606420	CONVINCE
0.00700379561908153	0.00611924646249176	0.255940169205337	92	0.871103294783167	0.0545804422299961	cg12718307	CONVINCE
0.00193634383094294	0.00363766466831261	0.59604808708647	92	0.839202983758694	0.0194630139542533	cg07166190	CONVINCE
0.00156348382457323	0.00591285203514793	0.792161805288623	92	0.359921968779843	0.0651487072016864	cg01418188	CONVINCE
-0.019610082307121	0.00623520333548709	0.00237008074747361	91	0.82422454231434	0.0309892747465466	cg09095196	CONVINCE
0.000245613808710741	0.00674872466921025	0.97106229967975	92	0.368840779522071	0.0562361314336364	cg13227833	CONVINCE
0.00270698426145078	0.00484453263980833	0.577960754313741	91	0.820759159425055	0.0246010362025272	cg06816517	CONVINCE
0.00629043710374593	0.00767385244241833	0.414903929553814	92	0.527347067667576	0.047408868962293	cg20213491	CONVINCE
0.000670069121275952	0.00189479536362145	0.724577631741404	92	0.0473740434594861	0.0114345915983465	cg20554636	CONVINCE
0.00370380919184833	0.00700061334961728	0.598279344851033	92	0.687857342678668	0.0422993171104396	cg01175550	CONVINCE
-0.000831632387704443	0.00344995333316377	0.81015234158439	92	0.0543304051802967	0.036748451927888	cg17107068	CONVINCE
0.00274802480592535	0.00313267774461342	0.383099860000821	92	0.768344835410011	0.0179940851328405	cg02459787	CONVINCE
0.00152563454249316	0.00429156226226484	0.723189829556993	92	0.853444593709325	0.0354183145206857	cg10508883	CONVINCE
-0.00676981275316092	0.00599377656998361	0.262204456878325	92	0.642044202481973	0.0554217038416853	cg25806677	CONVINCE
-0.00300798007816937	0.00295201073637228	0.311413018273541	92	0.906228008516135	0.0132629401958135	cg22259545	CONVINCE
0.00492809968636661	0.0110656508258297	0.657315618044749	92	0.247538051918894	0.0563028635129036	cg04512003	CONVINCE
0.00780686454095866	0.00904772553839788	0.390897404989199	92	0.281206331701843	0.0440555009915338	cg05827944	CONVINCE
-0.000612319791933576	0.00502129832260664	0.903260654282892	92	0.837176976531541	0.0258047043952221	cg17865114	CONVINCE
0.00554821005756916	0.0118174110641471	0.640042985463507	92	0.084014743171941	0.0515683556141823	cg23255964	CONVINCE
0.00409573204697507	0.0112589178332887	0.717021695448581	92	0.7801468852447	0.0564658268885927	cg01310875	CONVINCE
0.00669947545125879	0.00477008882936908	0.164198198516454	92	0.836745014243983	0.0230741903924654	cg27098462	CONVINCE
0.00615841789318352	0.0121536527380667	0.613822961401171	91	0.768686355688003	0.0601957287054969	cg05757376	CONVINCE
0.000596428682422442	0.00306464193153651	0.846206061951734	92	0.828548246821981	0.0170458496323877	cg23936596	CONVINCE
0.00581478271894229	0.00456299695012205	0.206377590651478	92	0.115346605908528	0.0280548798607591	cg15140775	CONVINCE
-0.00239705312538442	0.00405258759377631	0.555926684140319	92	0.0604368902782466	0.0440243823328434	cg23146259	CONVINCE
-0.00888039165134184	0.00436992713742453	0.0455862681153853	92	0.861032020185058	0.0241357032441831	cg12481912	CONVINCE
-0.00922131371361772	0.00350855044701159	0.0103556781822225	92	0.0495751000860978	0.0224951608332346	cg02284889	CONVINCE
-0.002136172330011	0.00445290319755606	0.632782277801163	92	0.85807324144351	0.0227006732610721	cg27091836	CONVINCE
-2.06879847907873e-06	0.00250884453875194	0.999344195425801	92	0.0310953615752785	0.0176991122664041	cg16915794	CONVINCE
-0.00498624118606264	0.00731091015882261	0.497268108597016	92	0.834380465341727	0.0337446309614745	cg13919506	CONVINCE
-0.00319043680061153	0.00408564313920347	0.437261560228303	92	0.843451063542383	0.0196858922415132	cg16542345	CONVINCE
0.00200158337447126	0.00448386496943471	0.656563469987225	92	0.854034500327003	0.0261583357100552	cg12616833	CONVINCE
-0.00666207766248858	0.00529025876597684	0.211772221931144	91	0.831541249740675	0.0290961960429325	cg25426908	CONVINCE
0.00367709142789534	0.0144840642014298	0.800280382432545	91	0.594211488048481	0.0678503484422534	cg08239440	CONVINCE
0.00669478413744156	0.0059607734273953	0.26486765167115	92	0.853895134899288	0.0617531286817468	cg08375300	CONVINCE
-0.00580389125950889	0.00616239249738458	0.349228120444064	92	0.0468178606715701	0.0340120012087367	ch.11.1111744F	CONVINCE
0.00413930008080993	0.00632097436227784	0.51454041721583	91	0.772512359475135	0.0434648817661282	cg16780406	CONVINCE
0.0053605369590246	0.00692072564344034	0.440969997410334	92	0.765203832605298	0.0432805899838767	cg25214531	CONVINCE
0.00851432486683493	0.00604709873391892	0.163155239747716	92	0.859920570884991	0.0301177588107439	cg10277950	CONVINCE
-0.001384145288983	0.00603540633042911	0.819214652069975	92	0.176774565778736	0.0403918031390572	cg02114107	CONVINCE
-0.00186403509345476	0.00482036627148125	0.700045014960952	92	0.798476880724548	0.0241568690857641	cg18572609	CONVINCE
0.00741342011590349	0.00874857459183196	0.399406212921786	92	0.788887685187417	0.0447722848485977	cg14350064	CONVINCE
0.0126232668921527	0.00677911898934572	0.0664069094962196	92	0.805029206572603	0.038463564411156	cg12019650	CONVINCE
0.00139458005676134	0.00245558886250774	0.571762787350996	91	0.0172441786562401	0.0124011040249926	cg18453965	CONVINCE
-0.00693492079685144	0.00706412632656239	0.329357820075626	91	0.775290739047475	0.0395324804388196	cg02204521	CONVINCE
0.00445610828224585	0.00356241660509776	0.214770630151101	92	0.841373657246811	0.0168398417344745	cg18905249	CONVINCE
-0.00948502368516331	0.00853204104327273	0.269728553369801	92	0.199778085500512	0.0592527162463801	cg10299086	CONVINCE
0.00837962176443981	0.00818311534776472	0.309035208728209	92	0.645829499905139	0.0413729652102893	cg18697813	CONVINCE
-0.00353701948868443	0.0070250007595652	0.616057007849684	92	0.711681978990653	0.0615326545181616	cg02826233	CONVINCE
-0.00363600769224009	0.00379131419169394	0.340542228650003	92	0.827374157684314	0.0187536138217498	cg06417635	CONVINCE
-0.00437780030455921	0.00355181127086143	0.221492246443487	92	0.797757238225498	0.0183506432319292	cg21893448	CONVINCE
-0.0120152358321397	0.00772692750250868	0.124051115887012	92	0.802797879824367	0.0360019946693495	cg22212430	CONVINCE
0.000699512498554088	0.00419393318525233	0.867971318340605	92	0.826886314416635	0.0211429027651266	cg19540286	CONVINCE
0.00316654186889733	0.00259039649141679	0.22527904981716	92	0.883809711633282	0.0133895519622389	cg14695947	CONVINCE
0.00143525560192817	0.00515507562205479	0.781439332504165	92	0.090019688394233	0.0269842138478995	cg00963090	CONVINCE
-0.00158809609066748	0.00224588683355469	0.481630743994889	92	0.0265207303891945	0.0154457834723917	ch.11.61132480F	CONVINCE
0.00296632665231918	0.0057907473713367	0.609940302876855	92	0.772134247282718	0.0521093543800299	cg25122603	CONVINCE
0.00103423872901825	0.00335982814083248	0.759046702408865	92	0.770756867923314	0.0227785519810245	cg13165063	CONVINCE
0.00152714078293534	0.00427048519210365	0.721618348881346	92	0.87837884662297	0.029131738671841	cg06680826	CONVINCE
0.000868695359038253	0.00587533865490917	0.882844076237655	92	0.818880471755162	0.02970099385405	cg21288684	CONVINCE
-0.00235727409419431	0.00357927724289973	0.512123987495451	92	0.0818778329834289	0.0207783063587509	cg19101754	CONVINCE
-0.0209330855742687	0.0286145365841891	0.466661276026148	92	0.486046806770245	0.137584989757886	cg00169354	CONVINCE
3.8992760123587e-06	0.00501487538210857	0.999381622267584	92	0.887154441483605	0.0263001154138681	cg12312176	CONVINCE
-0.00796814048002878	0.0068246936888359	0.246592866777464	92	0.692814922789646	0.0467398239760741	cg14321492	CONVINCE
0.000941817417631118	0.00871649626159432	0.914240781086318	91	0.182007194646429	0.0409429466177384	cg20783319	CONVINCE
-0.00667711279300956	0.00454392140528391	0.145782038048864	92	0.625917499255003	0.058345186509902	cg11521318	CONVINCE
-0.00424244125100154	0.00504370509651971	0.402876431042331	92	0.848950029440457	0.0262545069067686	cg07649742	CONVINCE
0.00383814872344775	0.00492025553283205	0.437740412672324	92	0.770904509017515	0.0253631802617139	cg11501139	CONVINCE
-0.00403955258185045	0.00444702007529088	0.366552753122925	91	0.898734352702756	0.0220589628342042	cg12537064	CONVINCE
-0.00018287002054166	0.00485585803436479	0.970056496885443	92	0.102542743212174	0.0239720778441399	cg22685935	CONVINCE
0.00271512591520166	0.00685232766510572	0.69302823284991	92	0.229282788564439	0.0440671702399043	cg01847380	CONVINCE
-0.00167555909485839	0.00261389893012011	0.523413632370685	92	0.0523199105106906	0.0242638049437352	cg04776099	CONVINCE
0.0125075315607267	0.00939191939410425	0.186876685685486	92	0.351782680931577	0.085698853214498	cg09205945	CONVINCE
-0.00146738285477235	0.00363780644643426	0.687793810403254	92	0.876628894695925	0.0261660351976767	cg24178926	CONVINCE
-0.00743044211684481	0.00799192720261763	0.355447701315115	91	0.854397918153469	0.037911355348	cg11322687	CONVINCE
0.00733241048372525	0.00656015609257911	0.267162318996461	92	0.149886031461544	0.0349463742007953	cg05860475	CONVINCE
-0.000671878656192781	0.00809800958803331	0.934094829103499	91	0.789113763461641	0.0440431357140812	cg14811616	CONVINCE
0.00693292721371259	0.0126608151044746	0.585557733511789	92	0.468914519216407	0.0706311534945531	cg00081439	CONVINCE
-0.00166207932919514	0.00537579339211069	0.758020868552756	92	0.882327368720195	0.0259853920595662	cg01653419	CONVINCE
-0.000548250454989209	0.00321973450897219	0.865238005022925	92	0.879233898562227	0.0164327049874917	cg17116402	CONVINCE
0.00503412137159374	0.0109240883402744	0.646221252622161	92	0.741961376129712	0.0543616360962673	cg07718254	CONVINCE
0.00533547860536237	0.00455318894645553	0.244885873115697	92	0.815232346079342	0.0274279402524994	cg26774156	CONVINCE
-0.00156417424971767	0.00236189042117717	0.509784992022227	92	0.0343284839621954	0.0193659430790023	cg03441835	CONVINCE
0.001047012207847	0.00464860029474881	0.822395712470616	92	0.817599232800623	0.0233517711023312	cg26117912	CONVINCE
-0.0128053309391607	0.0113583520158985	0.263123015336324	91	0.0482816137626489	0.0507661381980901	cg13513766	CONVINCE
-0.00134912470384388	0.00351593095566068	0.702245234258062	92	0.866868034201074	0.0174004904671507	cg02994066	CONVINCE
-4.61075949465462e-05	0.00429021668429852	0.991452977896374	92	0.809327780997212	0.0212943763533091	cg19366986	CONVINCE
0.00420522941280293	0.00544919506683618	0.442644796231417	92	0.823756208135257	0.0298488144712432	cg25598786	CONVINCE
-0.029780699478521	0.0256974409074349	0.250079436744456	92	0.150722950906056	0.120706545167863	cg20320494	CONVINCE
-0.0053442956751049	0.00677021431357526	0.432311909671181	92	0.794975394771887	0.0313442820271787	cg20828084	CONVINCE
-0.00733990339487901	0.00970854586537435	0.451940967078007	92	0.563369515798794	0.0641683832471364	cg01623879	CONVINCE
-0.00853327587236681	0.0104380751898559	0.416157041663968	92	0.115955476409815	0.0652793715322205	cg06331674	CONVINCE
0.0033929126174075	0.0031567295063423	0.285812309080302	92	0.0455358965902491	0.0218561489855998	cg12464869	CONVINCE
0.00600072221516497	0.00547322467775036	0.276330621342383	92	0.695839091326543	0.0313441017053703	cg04414913	CONVINCE
0.000149631453152676	0.00336240254945852	0.964619981441005	92	0.855346834776822	0.022954228737073	cg22031032	CONVINCE
0.00363272871740792	0.00406863217166601	0.374749357601391	91	0.892106948601197	0.0187123221456519	cg20921554	CONVINCE
0.00446898119007695	0.0098623220909016	0.651724583742075	92	0.841082006039494	0.0499817600381482	cg24489403	CONVINCE
-0.00338924531652318	0.00516125905198373	0.513350791000928	92	0.799705414935774	0.0238054808652131	cg01466615	CONVINCE
0.000558060008952587	0.00393421842280888	0.887570753078921	92	0.876542689641567	0.0189762922491491	cg09678829	CONVINCE
-0.00351011048567658	0.00813651031078036	0.66739705013615	91	0.422656783708995	0.0461005890954954	cg03876073	CONVINCE
-0.00675774578911635	0.00534303326266593	0.209815884057858	91	0.882239816365973	0.0241063011140516	cg07927120	CONVINCE
-0.00192593793203011	0.00230688121069279	0.406375719129567	92	0.0639691853752505	0.0123729242396611	cg26166004	CONVINCE
-0.000843408864652608	0.00281976004973521	0.765664518616511	92	0.89092809616656	0.0164046615348665	cg00332951	CONVINCE
-0.00074314566303468	0.0039674096496818	0.851908271088374	92	0.89938807031989	0.0183328528527959	cg21536328	CONVINCE
0.00128895929031783	0.00411651259232831	0.755036631033366	92	0.820317922355755	0.0231574134935518	cg14587704	CONVINCE
-0.000572177481650202	0.00770006987478285	0.940957947656611	92	0.714608044969183	0.04237010662927	cg25971402	CONVINCE
0.00202273383058548	0.00793882371899054	0.799564474244548	92	0.420629089988993	0.0898814071094532	cg05116792	CONVINCE
-0.00165029362629984	0.00454890400771407	0.717756256562462	92	0.535829681274667	0.0529064078038372	cg25662857	CONVINCE
-0.00324870742945446	0.0033201532570693	0.330900693057114	92	0.878597069144936	0.0161600970188911	cg10557739	CONVINCE
0.00143196946658444	0.00483219940038904	0.767768962917099	92	0.537682273116792	0.0287228996379932	cg07511070	CONVINCE
-0.00559713719262054	0.00548259637128209	0.310502595674019	92	0.651119833036837	0.0278277595757687	cg01079768	CONVINCE
-0.00109279291640304	0.00295316694061823	0.712367800904506	92	0.886381676990799	0.0143881572082158	cg04537941	CONVINCE
1.66681480370472e-05	0.00296095833851211	0.995523044447046	92	0.887380857202649	0.0161468631718959	cg15344596	CONVINCE
-0.00186698967891333	0.00559164409495754	0.739370778245668	92	0.603051824647915	0.0544447135264512	cg02234529	CONVINCE
-0.00606978772482909	0.00784424988251326	0.441425328153747	92	0.65075896902401	0.0417851238645956	cg27212023	CONVINCE
-0.00552746218023122	0.00418521894861324	0.190509863214226	92	0.861794373574799	0.0194332232515488	cg21539842	CONVINCE
-0.00825282076374901	0.00503450132041436	0.105240330107462	92	0.78476856476912	0.0251268571376093	cg07780114	CONVINCE
-0.00832708301583402	0.0051030432306145	0.106807682393301	92	0.790659343555798	0.038467666304138	cg20031327	CONVINCE
0.00438546286258344	0.0055418214761829	0.431176730697411	92	0.623494571637909	0.038337869696629	cg17930583	CONVINCE
-0.00187774873303648	0.0025233005549853	0.459042428014606	92	0.0589018461797814	0.0267186573059234	cg22589360	CONVINCE
-0.00347237859429899	0.00458053021852267	0.450720952152639	92	0.875494202773872	0.0271712949990849	cg06461713	CONVINCE
0.000188035711188739	0.00648092822007945	0.976928732165065	92	0.712709299445059	0.0327902494999151	cg05382293	CONVINCE
0.00159268565156422	0.0131185890953476	0.903689274833968	91	0.746162517224657	0.0630869888179537	cg03695431	CONVINCE
-0.000619323437849602	0.00324519391210622	0.849150676789627	92	0.863920162739308	0.0166204137784767	cg01471066	CONVINCE
-0.0106621174822713	0.0138019014440988	0.442176736732692	92	0.6972083496865	0.065351466594056	cg12532966	CONVINCE
0.000322700099162672	0.00426718300611984	0.939914631552793	92	0.882798810972245	0.0317255800899195	cg17194927	CONVINCE
0.000103743245278153	0.00242910185799468	0.966044476259163	92	0.0733615731361778	0.0124149004181927	cg10939691	CONVINCE
0.00453545914073127	0.00564558172807627	0.42423719302285	92	0.600980774103785	0.0466391228755948	cg14353539	CONVINCE
-0.00195187452342663	0.00359793773796383	0.589042136185237	92	0.826741919596015	0.0190609778448601	cg11711880	CONVINCE
-0.00343164202700765	0.00326134938266252	0.295991640532833	92	0.803171697615516	0.0146600994994211	cg09693765	CONVINCE
0.00456346474600597	0.00273025911306644	0.0986943412578217	92	0.067687040125702	0.0174477437390327	cg19634247	CONVINCE
0.00138430213106803	0.0117418377066241	0.906457977322792	92	0.77414884454104	0.0647225762728877	cg06181173	CONVINCE
-0.000275192441939346	0.00519860200564656	0.957920113214649	92	0.885102054824844	0.029929620540532	cg13847265	CONVINCE
0.0147009667431499	0.00728708689009463	0.0471387321037083	92	0.608464611802542	0.0480837694774696	cg15348033	CONVINCE
0.0021678955372635	0.00623560835129066	0.72904122916708	92	0.626170379398883	0.0382750661004523	cg20708990	CONVINCE
-0.00294866268855114	0.00575027026768781	0.60958772108589	91	0.841584255816259	0.0255409210097854	cg15621651	CONVINCE
-0.00258350393673249	0.00418697914239631	0.539033319314609	92	0.656413745055794	0.0302274593399994	cg11685223	CONVINCE
0.0138427316647401	0.0112344969971744	0.221686691571272	91	0.516646582466063	0.0577991323632207	cg22820587	CONVINCE
0.000943447732369489	0.00375539262260374	0.802309548703045	92	0.808992795802446	0.0169910054085101	cg13087969	CONVINCE
0.00338307614467783	0.00464739752709009	0.468851684145845	92	0.808531972080553	0.0261924456279684	cg24340507	CONVINCE
0.000395667789410497	0.00628288248994332	0.949949190577576	92	0.883259451867713	0.033098146301389	cg27159303	CONVINCE
-0.00389107063495284	0.00331551820163596	0.244175259538101	92	0.852653766055279	0.0178950088501973	cg09036952	CONVINCE
-0.000178141936807593	0.00400703711950769	0.96465500206042	92	0.871968929810802	0.0410032597353365	cg21793496	CONVINCE
0.00255898187399422	0.00358891867384257	0.477986830056412	92	0.890743423237943	0.017331736823993	cg13574363	CONVINCE
-0.0045494664208596	0.00411119270531343	0.271909992027329	92	0.791697018486524	0.0405118340688811	cg27567922	CONVINCE
0.00931982409209304	0.00414611798937812	0.0274477694717016	92	0.856241598476735	0.0206837953187397	cg26839961	CONVINCE
0.0133661639600791	0.00843957608287829	0.117349882490193	92	0.725068705046495	0.0450480829569859	cg05852523	CONVINCE
-0.00574926165878384	0.00515537623352168	0.268234376373814	92	0.171900379878696	0.0347235899550871	cg04377282	CONVINCE
0.0122793515857531	0.00606581598085573	0.0464018603569969	92	0.255614178533596	0.0482482286935615	cg09338148	CONVINCE
0.00217195051046581	0.00549254774202886	0.693614665818153	92	0.826745100141793	0.0280917890477314	cg12924548	CONVINCE
0.000925887422417708	0.00261881670575627	0.724640971845235	92	0.85905104906585	0.0130126564104312	cg13374297	CONVINCE
-0.00675986955439611	0.00390639445389059	0.0875536568108369	92	0.850583073982055	0.0232551544146816	cg25094467	CONVINCE
0.00717922741749095	0.00457012849643543	0.120305664723892	92	0.730806869292191	0.0350769868918827	cg07635693	CONVINCE
0.00658826587117128	0.00837151450461614	0.433705598717546	92	0.781040548776806	0.0616660899116252	cg11145296	CONVINCE
-0.0032535495934473	0.00514415284193845	0.528950046345392	92	0.851848794791583	0.0328178324939283	cg08187089	CONVINCE
0.00457986381981855	0.0037967043127195	0.231405322353359	92	0.856561127434597	0.0188269390309752	cg25749583	CONVINCE
-0.00694674711105556	0.00423964482939437	0.105393161715175	92	0.858409820772659	0.0222443464588708	cg02725211	CONVINCE
-0.00296581987119865	0.00447389676662858	0.509363678115271	92	0.863108321773658	0.0205028756595643	cg06492013	CONVINCE
0.000375707100935492	0.00647211574546624	0.953859089704626	92	0.855938302956635	0.0412797423106154	cg15341808	CONVINCE
0.00135041727625	0.00257739551121573	0.601820679924471	92	0.0449794959175025	0.0169069059001558	cg19675684	CONVINCE
-0.00151792747464117	0.00315783901098261	0.632103000767207	92	0.882156498640088	0.0187808198539086	cg23363775	CONVINCE
-0.00157787485361474	0.0022907131865968	0.493010743985946	92	0.0447211953397605	0.0187822612909628	cg26945349	CONVINCE
0.00197684862401229	0.0037732100905395	0.601841131850765	92	0.821772437835667	0.0187228358567937	cg19454397	CONVINCE
-3.26688319896505e-05	0.00402819137712332	0.99355016293873	92	0.890031669535712	0.0206453870220271	cg05211926	CONVINCE
-0.0102066889612667	0.00903599117752255	0.262168524313786	92	0.481423919735532	0.0674862278738364	cg02844688	CONVINCE
0.0061032199850055	0.00291105211674024	0.0393156392774749	92	0.866464312473218	0.0156756515086721	cg13055312	CONVINCE
0.00262414821841675	0.00381611372635452	0.493739815693282	92	0.837623793276686	0.018269094784727	cg16439672	CONVINCE
0.0106211504737028	0.00489517258079533	0.0331125079139032	92	0.826441719499779	0.031073614474235	cg09387587	CONVINCE
0.00160289017167838	0.00643114611859258	0.803839835031529	92	0.802315127416745	0.0306706066045062	cg22576265	CONVINCE
-0.00133848610932132	0.00244960902566555	0.586365322583299	92	0.0453102457040271	0.0170200539869904	cg15302744	CONVINCE
0.0112135207888383	0.00459503342459217	0.0169709844039214	92	0.170968620822455	0.0261895771245275	cg20143530	CONVINCE
0.00222909377131255	0.00714837622269957	0.756010863990772	92	0.524691287892408	0.0599335449149064	cg24659527	CONVINCE
0.00049715322601033	0.00462835372970226	0.914739381010906	92	0.866642504845073	0.0232299552855197	cg17833435	CONVINCE
0.00242462927764177	0.00578530000176307	0.676308641017583	92	0.590189478147741	0.0328975796925274	cg13813744	CONVINCE
0.0150517277033146	0.00847437485199598	0.0796592759153305	92	0.659395305802986	0.0562204009317897	cg05335806	CONVINCE
-0.000187345990547585	0.00411185974679088	0.96377703677806	92	0.870119617575066	0.0194272646002958	cg24988451	CONVINCE
0.00392562506548925	0.00421728176875685	0.354844354623949	92	0.810925269158611	0.0282908495981172	cg10469980	CONVINCE
0.00423200305299411	0.00971202289145012	0.664238098614637	92	0.57768853481903	0.0531314476355309	cg07623795	CONVINCE
0.00465745762761178	0.00549761482125477	0.399521504013992	92	0.736366130884022	0.0294257166141153	cg09721469	CONVINCE
-0.00633066421531814	0.00314081742424396	0.047329971742951	92	0.0393200551970142	0.0247359425600447	cg02336491	CONVINCE
-0.00742981171697447	0.00892333736252223	0.407630205247688	92	0.765887895711582	0.043407090886413	cg19690306	CONVINCE
-0.0031681948032681	0.00410932718374558	0.443080214557877	92	0.118691789343561	0.0317597840813573	cg09493833	CONVINCE
-0.00864455378427386	0.00683110084642483	0.209568821918492	91	0.795073856726636	0.0357604812883775	cg17399280	CONVINCE
-0.000347352401706989	0.00608634027545802	0.954636623821787	92	0.122126316169678	0.0283147670649787	cg16153547	CONVINCE
-0.00478487954486316	0.00421455612308503	0.259761935170003	92	0.859860778913903	0.0207124489165351	cg05711609	CONVINCE
0.00998756284518872	0.00481394379326934	0.041354018226395	92	0.599225360754187	0.0230974471413374	cg10922823	CONVINCE
-0.00305320056781494	0.00286727568340929	0.290274445424249	92	0.878475756924404	0.0162101557999013	cg26668508	CONVINCE
-0.00541614132881533	0.00240244913915685	0.0270119566607409	92	0.0392985472573102	0.0233210067084552	cg15287126	CONVINCE
-0.00199221358976275	0.00303986875281292	0.514188162858699	92	0.0895751934413726	0.0310754795866566	cg20154144	CONVINCE
0.00337416110854782	0.00387275672579303	0.386322975945623	92	0.872063464011327	0.0233696463350815	cg05750884	CONVINCE
0.00196386987702489	0.00783636305268745	0.802783257512623	92	0.679365296080825	0.0486877494408278	cg23318768	CONVINCE
0.00145400068996128	0.00371162364378126	0.696330572275346	92	0.732569343574018	0.0214179596943789	cg00326440	CONVINCE
-0.00307069840815131	0.00298187838091702	0.306334101691388	92	0.865592252534487	0.0167747016158788	cg19979773	CONVINCE
0.00112420586273003	0.00486329091396025	0.817802447427103	92	0.808826304430584	0.0254352246768475	cg00876725	CONVINCE
-0.00534052555170849	0.00883976628452021	0.547521316170218	92	0.642010513108935	0.05190299378795	cg01012273	CONVINCE
-0.00586336263937261	0.00259076929172482	0.0264420294190184	92	0.0559286527253021	0.0242296133361113	cg20635393	CONVINCE
0.00219768489305888	0.00351581259590266	0.533762796757554	92	0.855699719005482	0.0284622812291357	cg20355606	CONVINCE
0.00481335108433534	0.00475148233174621	0.314222840449441	92	0.874764898078524	0.0226446342156428	cg17490306	CONVINCE
0.00282695320593412	0.0102549060310866	0.783541251683176	92	0.389173322912963	0.0627639890033109	cg24007907	CONVINCE
0.0110318905093056	0.0104195153291597	0.293013788394421	92	0.522161159704141	0.0547655765677266	cg02324558	CONVINCE
0.00151564959811913	0.0064737304696945	0.815510828196453	92	0.752289541415029	0.0396085681002334	cg15119683	CONVINCE
0.00131207828086359	0.0104905497232172	0.90079219426899	92	0.826178481654063	0.0526665540461955	cg24874173	CONVINCE
-0.00221744975812121	0.00254326027479184	0.385977549629409	92	0.0408979577409672	0.0201898763141933	cg27127643	CONVINCE
-0.000641992883682292	0.00247540260232646	0.796058198615409	92	0.0374799981967494	0.0207922630678496	cg20681975	CONVINCE
0.00201013784795544	0.00835225108021609	0.810450392430276	92	0.593088132544045	0.0474060671522898	cg25046748	CONVINCE
0.00410439393893185	0.00547199241436621	0.455496525794718	92	0.887613309352935	0.0577144783894836	cg17324160	CONVINCE
0.00254449856869694	0.00551320437779443	0.645720985682855	92	0.552214623684073	0.0739375364306299	cg21047465	CONVINCE
0.00169188760346156	0.00467424007500255	0.718373434059788	92	0.0974719341020949	0.040739013508705	cg01189112	CONVINCE
-0.00558585615589194	0.00443254673879114	0.211406213407604	92	0.080708573554719	0.0284390318765697	cg13910860	CONVINCE
-0.00373162691248853	0.00356174814481724	0.298056547346509	92	0.82686595780761	0.0316497274716366	cg02452146	CONVINCE
0.00485506445867481	0.00448615025662092	0.282526135476648	92	0.667695311098408	0.0334649739513504	cg08869133	CONVINCE
-0.00487325742620869	0.0065017149547288	0.45581922775702	92	0.466452920405176	0.0363403441272573	cg19628958	CONVINCE
0.00450808573153018	0.0121665935896718	0.71200511963937	92	0.81233100849347	0.0766645846322759	cg22802687	CONVINCE
0.00090050533858032	0.00389874558598719	0.817948326663655	92	0.853483913327219	0.0281210641852551	cg11377665	CONVINCE
0.00221200540448361	0.00360341660379742	0.541115001933296	92	0.899615735928366	0.0162971921170633	cg12247200	CONVINCE
-0.00231489347584928	0.00407665141545628	0.571794424682197	92	0.696132074372296	0.0253635724120603	cg24778858	CONVINCE
-0.00305933004163398	0.00380543475593072	0.423908351453529	92	0.788757269842609	0.0181479877193529	cg05672174	CONVINCE
0.00342768343140073	0.00466650390732994	0.464857329549594	92	0.648571601711815	0.0358729404913328	cg06465788	CONVINCE
3.70962408400034e-05	0.0032413891228851	0.990898369873126	92	0.893482554667767	0.0179491193541106	cg07428430	CONVINCE
0.000678705555198899	0.00380938861722097	0.859060102490796	92	0.912077139365533	0.0173140051540487	cg07193972	CONVINCE
-0.00285716720723153	0.00303629849318174	0.349645957913544	92	0.846244486190613	0.0187263971600545	cg12891049	CONVINCE
0.00109461528538284	0.00446611675883451	0.807036215001885	92	0.432742607113892	0.0236703551748058	cg00195749	CONVINCE
0.000904806946170564	0.00389785099916834	0.81705312375716	92	0.704514739689003	0.0266190357899142	cg09071407	CONVINCE
-0.00362240756749773	0.00778149288062282	0.642893408591961	91	0.803793614334384	0.034961379522806	cg04519403	CONVINCE
-0.00204177989768928	0.00370553655668337	0.583223558627446	92	0.775290028314503	0.0211518806326415	cg02876466	CONVINCE
0.00507957726289123	0.0131645888011516	0.700684591423678	91	0.733015105464878	0.0736728963529606	cg17910918	CONVINCE
0.00518759599712317	0.00977983307336997	0.597334703264139	92	0.291486490732357	0.065147247436467	cg13255083	CONVINCE
0.00633272079573931	0.00521800571690323	0.228599166755531	92	0.775269025642302	0.0362781153634632	cg25815543	CONVINCE
-0.00378710191117565	0.00336305118717165	0.26362446195531	92	0.86215108459188	0.0154384631392882	cg18715075	CONVINCE
0.00216975768136812	0.00802752319684053	0.787660445911873	92	0.404862057319944	0.0703213300189932	cg17432627	CONVINCE
0.00395586719088313	0.00778707772206498	0.612902709404258	92	0.527879012261991	0.0475246588350366	cg13330050	CONVINCE
-0.00754904369159453	0.00594080518647338	0.207707628400127	91	0.792218155577783	0.0385022925518153	cg25266170	CONVINCE
0.000837391230190296	0.00551440899759921	0.87969838523146	92	0.727126209623625	0.031708927405102	cg23195256	CONVINCE
0.00530066332993453	0.00433148760776214	0.224777609046409	92	0.85763774541153	0.0354091498448557	cg03585453	CONVINCE
-0.000118420919364286	0.00458638986721461	0.979468528653169	91	0.800848795138488	0.0257991105365295	cg07079560	CONVINCE
0.00139753583777122	0.00318122825933208	0.661669509855675	92	0.807409971820093	0.0189785669701407	cg12345609	CONVINCE
-0.000304385985088943	0.00453523145702076	0.946663431346317	92	0.892855650935419	0.0245805022587627	cg02898059	CONVINCE
-0.00275578233628755	0.00915711241010161	0.764278630607837	91	0.382976290263513	0.0720897651691481	cg06062378	CONVINCE
0.00375030573052259	0.00458851532918847	0.416264848777242	92	0.59740785517891	0.0248235354084271	cg21980045	CONVINCE
0.00692588397366747	0.0155055188047347	0.65636553290946	92	0.40049499429013	0.0783642632369427	cg02068166	CONVINCE
0.000494581083241455	0.00445779874659154	0.911946759888047	92	0.824407389845743	0.0234528538108401	cg14843608	CONVINCE
-0.000148978480019723	0.00336610816852426	0.964813025914693	92	0.0833133966639261	0.0294769151281174	cg11851753	CONVINCE
0.00837367570014897	0.0067698000263236	0.219926688617481	91	0.184814308813961	0.0335822500827484	cg08258245	CONVINCE
0.00888670338491	0.00792159127950023	0.265419625035796	92	0.497966529960732	0.0528542234029995	cg14186135	CONVINCE
0.000217245768100572	0.00929567700606464	0.981415890754673	91	0.764895653136275	0.0432355239869325	cg27125293	CONVINCE
0.00225252675541485	0.00355079375599334	0.527717875692329	92	0.783831859605484	0.0205871713855408	cg14611555	CONVINCE
0.00105755818292624	0.00454533071933308	0.81663567468541	92	0.836832663101919	0.0241440509264839	cg10252804	CONVINCE
0.00699418852092058	0.00725319543752211	0.337918971119977	92	0.352675448054549	0.0709768892513641	cg14730192	CONVINCE
-0.00176468662294282	0.00433850696976074	0.685320200144531	92	0.788937633924108	0.0245507731881635	cg23621222	CONVINCE
-0.0027529916569186	0.00253873429692396	0.28157323135138	92	0.0483374512506243	0.0120733378195839	cg07902263	CONVINCE
-0.00332268336993026	0.00662656653056007	0.617507174774483	92	0.848841894753757	0.0337436260819597	cg05347757	CONVINCE
-0.000200113123956024	0.00455192065241514	0.9650482236265	92	0.855152484343104	0.0270149304554684	cg06613783	CONVINCE
-0.00676491741009229	0.00499351975766734	0.179462312687764	92	0.859416924230874	0.0384911769385392	cg18249968	CONVINCE
-0.000151528023495886	0.0105367484674013	0.988563775244739	91	0.164100885705335	0.0470552569207431	cg17916948	CONVINCE
-0.00804109834150873	0.00568846521223867	0.161515550987615	92	0.849838065990514	0.0286839960329332	cg23451821	CONVINCE
0.00196629098463147	0.0043610350767889	0.653345255161972	92	0.777422607907378	0.021889345383259	cg06071479	CONVINCE
-0.000441280795962886	0.00491690375705025	0.928720749000653	92	0.808576614847605	0.0316923613595525	cg02647381	CONVINCE
0.00424610796758431	0.00677448875845713	0.532682356912844	91	0.872682344103648	0.0313569349494382	cg06726213	CONVINCE
0.00410307497444722	0.00680840499271417	0.548536603536261	91	0.787156211203764	0.0349214707945402	cg10475564	CONVINCE
0.000902868316411978	0.00721173823519107	0.900696039183519	92	0.724164690923202	0.0384767771186518	cg15147534	CONVINCE
0.00431673326608824	0.00294451857097868	0.146713895861379	92	0.881829417699028	0.0142470625834401	cg14803539	CONVINCE
-0.00516287544495136	0.00363408169184036	0.1594460569015	92	0.0748431944385201	0.0192673367273857	cg00973947	CONVINCE
0.0016005687874142	0.00303678147445529	0.599666544723896	92	0.847032555838425	0.0171315391395912	cg13819249	CONVINCE
-0.00581956938263444	0.00400147652620078	0.149912049658077	92	0.854254656944265	0.0265448724490745	cg13020457	CONVINCE
0.00491944586451697	0.00430516835187719	0.256710524193684	92	0.88293658000576	0.0197269765118026	cg13684521	CONVINCE
0.00634100359481383	0.00494001069953695	0.203130993575341	92	0.715814475702996	0.0390434650184994	cg22835950	CONVINCE
-0.00245406200821609	0.00393201139239882	0.534391056196406	92	0.860457680873118	0.0204588702151704	cg05352517	CONVINCE
-0.00346263988773563	0.00375527242828631	0.359370046716172	92	0.805264198798264	0.0206556920747408	cg06279781	CONVINCE
-0.000612537749474987	0.00242274448358836	0.801074836460094	92	0.050565247037063	0.0271529876028637	cg17783593	CONVINCE
-0.00283392703677964	0.00377977538234293	0.455683547143293	92	0.776183834214273	0.0205870063833305	cg02575937	CONVINCE
0.000895581058999304	0.0040949068392015	0.827457652659701	92	0.8255020217592	0.0192748911514393	cg18553979	CONVINCE
-0.00522001477302794	0.00460831034586559	0.260838616677369	92	0.866287841799131	0.0219736592259716	cg12786907	CONVINCE
-0.000876400195566109	0.00317620801226243	0.783343657653084	92	0.904251655981455	0.0160640284154716	cg05385477	CONVINCE
-0.00899936078474627	0.00761250322550605	0.24081923185899	91	0.230518187440215	0.065791857983918	cg10123035	CONVINCE
0.00693528679616364	0.00528460300482506	0.19329823508379	92	0.111348603096143	0.0252228425634541	cg24850585	CONVINCE
-0.000738553661824759	0.0037222171725538	0.843241235251965	92	0.853629614701391	0.0201611313020463	cg27063617	CONVINCE
-0.00527194667254215	0.00436387185365502	0.230710258206751	92	0.0755777962074214	0.021353350592642	cg05390151	CONVINCE
-0.00430729729307511	0.00363048220912766	0.239102081113957	92	0.778007453428945	0.0177410689104322	cg11236296	CONVINCE
-0.00100810133256562	0.00482911797718338	0.835190944683206	92	0.0860957976305394	0.0215378053042583	cg00816177	CONVINCE
0.00196841158327494	0.0044761411321297	0.66134539761187	92	0.083608698145465	0.0205238937346478	cg05806054	CONVINCE
-0.00489641121340887	0.00416996587881505	0.243930203017602	92	0.834875913095443	0.0191865912717191	cg05299479	CONVINCE
0.00794941879551686	0.00626607406995217	0.208389912984262	92	0.545186444377361	0.0428915885964361	cg09660810	CONVINCE
-0.000366847218102444	0.00406262747690735	0.928284871791916	92	0.872200367728244	0.0195249974719242	cg03944691	CONVINCE
-0.00675718610588437	0.00564910283430638	0.23530758276729	92	0.843446533787953	0.0260518756303844	cg12148263	CONVINCE
-0.00157635830962551	0.0028501787696364	0.581815333867799	92	0.0515043293909868	0.0173355955635132	cg06964191	CONVINCE
-0.000194865054214856	0.00435700729990584	0.964444195620359	91	0.897507920972311	0.0218524505928321	cg08266106	CONVINCE
-0.00480291019781248	0.00324545410162185	0.142982988405124	92	0.884672728962038	0.015647332155592	cg22006449	CONVINCE
-0.00480106022481923	0.00325323954089402	0.144081175576113	92	0.863916790869885	0.0156049869465218	cg26489415	CONVINCE
-0.00159236126026799	0.00324791827075821	0.625336039189344	92	0.874282079043309	0.0164524635370886	cg12267107	CONVINCE
0.00175307453722214	0.00711234155066669	0.805963927430433	92	0.517898954145255	0.0373602448307288	cg00760992	CONVINCE
-0.00183996074837108	0.00207593741251138	0.378200809203295	92	0.0520515526988349	0.019707555137232	cg03869253	CONVINCE
0.0111310646725963	0.00856500932386987	0.197616370785045	92	0.624926423250145	0.0532561986969638	cg16264526	CONVINCE
-0.00124481952211381	0.00475215145438912	0.794060531232791	92	0.817893005464781	0.0256067919146388	cg01061283	CONVINCE
-0.00441236401563502	0.00433076309227728	0.311468483009582	92	0.812915026362506	0.0272946749295685	cg22771602	CONVINCE
-0.00783148704423856	0.00608287983184125	0.201839623985532	91	0.840225827718745	0.0284637675060668	cg18468498	CONVINCE
0.00255993775298446	0.00899624015851558	0.776747900421952	92	0.606083168665592	0.0581746184589455	cg26538164	CONVINCE
-0.00194717537363646	0.00517341400763978	0.707668700645142	92	0.821525949889853	0.0255649330169976	cg16242498	CONVINCE
0.000370484846804327	0.00612318918121155	0.951912093032729	91	0.832652168570071	0.0286625868312888	cg22955140	CONVINCE
-0.00278850428746938	0.00683503073452934	0.684426091881867	92	0.499649743748772	0.0425516228008211	cg10684486	CONVINCE
0.00394669141501323	0.0302604766774462	0.8965711419823	92	0.308698676681772	0.134664469024039	cg02094681	CONVINCE
-0.0152489297803366	0.00850164791759123	0.0767960566572185	92	0.746965551809729	0.0453322141938103	cg24368491	CONVINCE
-0.00820427405276626	0.00452602083793222	0.073777227099179	92	0.852084136807032	0.023470903805957	cg01240823	CONVINCE
-0.00127892305820879	0.00710374107761886	0.857597941316297	92	0.545291222037998	0.0683685469183301	cg12273426	CONVINCE
0.00617702421116176	0.00642611468031591	0.339441495727945	92	0.81867046489915	0.0408317874780605	cg20482462	CONVINCE
-0.00135383673531224	0.00181376350533618	0.457684239882321	92	0.0394342274386804	0.017279976142725	cg16400150	CONVINCE
0.00222873253025903	0.00320179835482479	0.488469721047376	92	0.820376682734273	0.023903764244988	cg00570575	CONVINCE
-0.00728039835859524	0.00332394997375998	0.0315300940769817	92	0.894791612109564	0.0166015457082856	cg21211977	CONVINCE
0.00355712811478138	0.00399908516950581	0.376512783134763	92	0.856399883028956	0.0232370858803939	cg10039089	CONVINCE
0.00306357119197231	0.00356613239286872	0.392966316761598	92	0.0869206641992703	0.0309098225167067	cg17936721	CONVINCE
0.00291498406218561	0.00345565530769551	0.40153934338176	92	0.86983780862696	0.0161718333687559	cg04707967	CONVINCE
-0.00418283051123281	0.00725528217860799	0.565943883810652	92	0.385533852459871	0.0539532940962414	cg21179618	CONVINCE
0.00309676218090325	0.00532751763075867	0.562751664483472	92	0.130811743254165	0.0283975644303663	cg00748188	CONVINCE
-0.00365408747417278	0.00319538262742842	0.256352132924197	92	0.843992220646379	0.0205733397459393	cg15034599	CONVINCE
0.00551530999459883	0.0052295957114781	0.294933962111564	91	0.666946048372136	0.0349096417454475	cg09967373	CONVINCE
0.0101404053493532	0.0051461046263346	0.0523756604408317	92	0.750556439320262	0.036110954481279	cg24360747	CONVINCE
0.00247207169807489	0.00487121570266879	0.613264671363811	92	0.807413961734141	0.035938802259397	cg10083889	CONVINCE
-0.00184097655074907	0.00779119953799173	0.813835662351978	92	0.70237550130286	0.0348112955121586	cg27408262	CONVINCE
0.0119582238297038	0.00925484634581075	0.200185646705761	92	0.594323227120331	0.0462780335017687	cg02903680	CONVINCE
0.00378397350187282	0.00423255977491005	0.374099575989972	92	0.890342625863301	0.0382934048321874	cg27180066	CONVINCE
-0.00466388553060388	0.00371177443060705	0.212729388900236	92	0.829405701586582	0.0207017007148244	cg22677755	CONVINCE
0.00962282433962072	0.00506256751887961	0.0610732658557234	92	0.803256218851696	0.0281862000635671	cg24152251	CONVINCE
-0.0115231879774416	0.005728179592445	0.0478001373939402	91	0.849764916555156	0.027012293333613	cg25721648	CONVINCE
-0.00609586047155476	0.00403631455237148	0.13507157517079	92	0.798966326555877	0.0205071900544746	cg24338341	CONVINCE
-0.0030202037477599	0.00289818966680582	0.300626186609066	92	0.0415939480422214	0.0153283088780168	cg24330906	CONVINCE
-0.00290745163574663	0.00328828298949503	0.379348699630531	92	0.808692524912327	0.0218758994777061	cg23562117	CONVINCE
-0.0105253382923636	0.00388309809667884	0.00827803609004433	92	0.827658802897618	0.0200801880499558	cg16152636	CONVINCE
0.00129341391012286	0.00363488408476184	0.722938212488217	92	0.687193701146385	0.0217317820347685	cg25892137	CONVINCE
0.00122151306500425	0.00836958465478909	0.884349896493006	91	0.453507490249411	0.0449081590372726	cg27310647	CONVINCE
0.00885354361405196	0.00576864775936326	0.128939440640663	92	0.544156443062776	0.0447518698632465	cg04955914	CONVINCE
-0.00352546338181854	0.00799576607763831	0.660525337471357	91	0.776863622118705	0.0361753158760495	cg26062037	CONVINCE
0.0166177228807479	0.00526837086026716	0.00230518759328196	91	0.767799685194374	0.0262578212616906	cg01201151	CONVINCE
0.00502825364291597	0.00344213446488702	0.14814029326249	92	0.867976224601141	0.0177856989515522	cg25658728	CONVINCE
-0.00291489033171225	0.00390921952985561	0.458152052173336	92	0.844032311518397	0.01759707193063	cg26348172	CONVINCE
0.00170180505572687	0.00495759271390705	0.73232897383786	92	0.707886903055526	0.0375365320779321	cg13040733	CONVINCE
0.00239671537855638	0.00289410956820146	0.410153139283956	92	0.0759989512349656	0.0200057291378991	cg05239790	CONVINCE
-0.00226994114010455	0.00607469633537309	0.709675589007971	92	0.194809447700152	0.0426111928769067	cg25042075	CONVINCE
0.000119435030464401	0.00225842512660838	0.957961127561376	92	0.0477830539301769	0.0189812993088186	cg03623178	CONVINCE
-0.00811884898943559	0.00646635799580703	0.213124972269737	91	0.744002519074083	0.0353266119115261	cg13464323	CONVINCE
-0.00615721660458834	0.00751231082781985	0.414964361466748	92	0.858286040502153	0.0424335674613441	cg11574580	CONVINCE
-0.00583296627923936	0.00881884213392024	0.510316848248336	92	0.483438603831035	0.0548869514702652	cg25398315	CONVINCE
-0.00117034762800793	0.00372263683929752	0.754077593913585	92	0.892850755963768	0.0174672259599202	cg10115320	CONVINCE
0.00574753375723746	0.00376048990663751	0.13051096526968	92	0.844792528148024	0.0181607586634869	cg11651174	CONVINCE
-0.0028674738917448	0.00276937680580884	0.303712752135311	92	0.0578950230857883	0.0246639254879091	cg08167129	CONVINCE
0.00674007664189089	0.00449178366323934	0.137565472082761	92	0.787801354284447	0.0262994710649638	cg02373485	CONVINCE
0.00151682922222859	0.012304010540517	0.902211411141432	91	0.749087267751568	0.0623858650347323	cg01673780	CONVINCE
-0.00787847173259647	0.00468634407307124	0.0967849878087821	92	0.778786203670914	0.0252940610357586	cg24873202	CONVINCE
-0.000363381203484206	0.00623847684839184	0.953701680060973	92	0.724199619216522	0.0302515183901472	cg04944537	CONVINCE
-0.00673413508188539	0.00798365983234576	0.401601643284582	91	0.841456398210745	0.0387397491747657	cg01785722	CONVINCE
-0.00927457033391828	0.00309185574183523	0.00363956794270431	92	0.818273356614894	0.0168136861572292	cg01793945	CONVINCE
-0.00812646100642799	0.00429504913958035	0.0622432935333412	92	0.0666742354817559	0.0375883680215599	cg01354923	CONVINCE
0.00172791742562421	0.00359698115130672	0.63231927121025	92	0.868100222392435	0.0162116113532201	cg06951451	CONVINCE
0.00323715304920924	0.00297372025152736	0.279731539346503	92	0.791940710656974	0.0188379421867328	cg24438311	CONVINCE
-0.00531238358468057	0.00990848895381334	0.593404071831057	92	0.704317508050812	0.0485802087047182	cg10122047	CONVINCE
0.00061654469453375	0.00615215727736845	0.920436725867292	91	0.856744346294659	0.0268483321370938	cg26796379	CONVINCE
0.0018099687416418	0.00379930598837566	0.635142380690964	92	0.766545664136827	0.0199838391637139	cg27636612	CONVINCE
0.00217606018343971	0.0033701177442429	0.52039802950612	92	0.835344722193596	0.0155724762365333	cg21626364	CONVINCE
0.000677095817148223	0.00180689519199244	0.708892209026509	92	0.0431116799664704	0.020204683075418	cg18813148	CONVINCE
-0.000142577972576706	0.00276937704018485	0.959073359983833	92	0.0646792235765411	0.0279073543694021	cg15852891	CONVINCE
0.00783410672092546	0.0126805482661632	0.53852682232451	92	0.472334698468084	0.0800977151375503	cg09329137	CONVINCE
-0.00847733271755769	0.00597881068034272	0.160308306856535	91	0.815270644586488	0.027900114572057	cg26785451	CONVINCE
0.0038236654271339	0.00656405285757379	0.561921150770154	92	0.829233488150909	0.0429717417159191	cg07372023	CONVINCE
-0.00113967949485686	0.00215631182683131	0.598650381234351	92	0.0384482926317496	0.0195496654959543	cg06242146	CONVINCE
0.000324418433064242	0.00507651572881494	0.949210903979338	92	0.751477481318967	0.037013587565481	cg19300389	CONVINCE
-0.00205189578615309	0.00286090516146272	0.475409047537724	92	0.042013659269949	0.0150333286812566	cg02213287	CONVINCE
-0.00858551816484902	0.010664040616073	0.423279028332149	91	0.833840013836266	0.0499391343168515	cg02164185	CONVINCE
-0.00215806091854709	0.00384906300115878	0.576649175909786	92	0.849464447544093	0.0185766877862079	cg14876896	CONVINCE
-0.00192946395355965	0.00588188447695656	0.743775530756815	92	0.89624324077083	0.0349626942155658	cg09564132	CONVINCE
-0.00240856331774244	0.00524903074700864	0.647628296828432	92	0.787801708518397	0.0240930887468117	cg19350747	CONVINCE
0.00291125428233229	0.00362581236671682	0.424489747324535	92	0.0488069845800202	0.0157448908291645	cg16847969	CONVINCE
-0.0020775354664266	0.004360120637161	0.635077711429221	92	0.797091279173823	0.0268973268733271	cg00192701	CONVINCE
0.000932687592776825	0.00311334626613349	0.765306845679865	92	0.872637507007188	0.0176508012511582	cg11308991	CONVINCE
0.000981816834999575	0.00393578994009554	0.803670292662001	92	0.835292770167195	0.019307547239967	cg04453648	CONVINCE
-0.0242395552305554	0.00834993754843556	0.00481981902395692	92	0.141122645415808	0.0474617352252244	cg04248234	CONVINCE
-0.000243601313381936	0.00379743410472327	0.949017891404509	92	0.844805078534939	0.0211516678924393	cg26785234	CONVINCE
0.00733292985877194	0.00810365478816907	0.368345406637689	92	0.740772579746716	0.0656735532806668	cg01802121	CONVINCE
-0.016627801964595	0.00721640505817779	0.0239105845224654	92	0.512543840857992	0.0397669982480155	cg00014118	CONVINCE
-0.00138901684278485	0.00395624651730799	0.726476196842289	92	0.819398179317705	0.0280116559016555	cg20987132	CONVINCE
0.00561030561184382	0.00393308722428074	0.157784033696904	92	0.724015819446113	0.029900999468394	cg15039509	CONVINCE
-0.00920076916993436	0.010622172970635	0.389079603091626	92	0.758717738452658	0.0503256915793426	cg19376823	CONVINCE
-8.77646725041829e-06	0.00404129015513845	0.998272852564875	92	0.799764879577022	0.022722199491726	cg19502457	CONVINCE
-0.000327954421166473	0.0108732628959517	0.976017282372212	91	0.830616385675791	0.0531770059025898	cg11353790	CONVINCE
0.000271573483504462	0.00387813308087202	0.944353829870842	92	0.877038517977593	0.0212197336453316	cg16372807	CONVINCE
-0.00108794061957727	0.00446783457659535	0.808261690460114	92	0.705858462341977	0.0300543636161845	cg20351160	CONVINCE
-0.00429571909154298	0.00263766767360233	0.107481580433754	92	0.911225907284352	0.0139736252356295	cg12766383	CONVINCE
0.00161951334499763	0.00759406476130607	0.831694893303035	91	0.867441043556064	0.040069346885192	cg04330811	CONVINCE
-0.00427927786130216	0.00396154150252433	0.28342263671984	92	0.845555750170568	0.0215670744837702	cg10574024	CONVINCE
-0.00454696128178279	0.00306144436173253	0.141564563523345	92	0.845471753809626	0.0153719842972095	cg03826446	CONVINCE
-0.000968516410703321	0.00182873201401465	0.597905463277322	92	0.0399583362395507	0.00953515911652278	cg12960296	CONVINCE
-0.000497413543021698	0.00551570836989878	0.928377347033752	92	0.609421277392513	0.0445693980764478	cg26539301	CONVINCE
-0.00146340518499713	0.00643723454546999	0.820766207205989	92	0.458886817434781	0.0292232712494002	cg11844800	CONVINCE
-0.0042347730962807	0.0065936410446111	0.522617798974086	92	0.768532371050496	0.0318526095751398	cg24918386	CONVINCE
0.00416628277818763	0.00567824523098898	0.465343279679165	92	0.323148097137815	0.0760571031177684	cg09528415	CONVINCE
0.00502016389044662	0.00667679374525742	0.454413942437671	92	0.723455779188516	0.0456827080599956	cg19904783	CONVINCE
-0.00706522027314169	0.00751444001764891	0.350045431709467	92	0.708061081142462	0.0544242390823305	cg23453570	CONVINCE
-0.000942118270769414	0.00265897680677156	0.724070488359079	92	0.0683966636928665	0.0266989755923745	cg17656267	CONVINCE
0.00393755562255837	0.00762088920477222	0.606860892781432	92	0.355320286364033	0.0884740012025588	cg02735557	CONVINCE
-0.0088922078921063	0.00804921362097067	0.272716726781655	92	0.679617938342952	0.0608688853127659	cg27529346	CONVINCE
0.0057001959141375	0.00515237553221617	0.272030857272512	92	0.744170521438492	0.0501675221149506	cg06270206	CONVINCE
-0.00255742178402007	0.00258411857268247	0.325435778391439	92	0.0714927011334828	0.0280764080637104	cg15666516	CONVINCE
0.0031197344058421	0.00602660029538207	0.606179073262739	92	0.734673655698034	0.0428694433060993	cg25436974	CONVINCE
0.00616494821591032	0.00845068553353751	0.467896769001433	92	0.362820852715038	0.0848134372471318	cg13364154	CONVINCE
0.00597865605153239	0.0033594701739599	0.0790801739063077	92	0.80181899597609	0.0204983681459107	cg03564061	CONVINCE
-0.000259124967699464	0.00364776426934489	0.943552763723248	92	0.847110284970335	0.0200451683598726	cg25251543	CONVINCE
0.000400487152249437	0.00358295204066356	0.911292081817863	92	0.852750724402553	0.0223856860081291	cg19476368	CONVINCE
0.0121922736188782	0.00471547061796549	0.0116089613544146	92	0.719096556548076	0.0403078725541533	cg04843628	CONVINCE
-0.00458953810464453	0.00895412839526672	0.609725591249042	92	0.168344679207804	0.057663935660466	cg14333068	CONVINCE
-0.00309832428799174	0.00393461721419726	0.433434260122991	92	0.891811643234692	0.0219995403112016	cg05452521	CONVINCE
-0.000484439283017323	0.0030526423780215	0.874324612051512	92	0.853803820475359	0.0181582867377041	cg05098664	CONVINCE
0.00205659438708949	0.00547953311169589	0.708452224800885	92	0.887366274796625	0.056620734520175	cg15115803	CONVINCE
0.00635388733611617	0.00792439479662862	0.42512839922493	92	0.841197826440499	0.0795529958963619	cg10677712	CONVINCE
-0.000180749992205508	0.00395962377254051	0.9637087727924	92	0.804803958165392	0.0241233194192686	cg05773155	CONVINCE
0.011671656550664	0.00884668462979635	0.191021323861058	91	0.794776023407502	0.0394233522670401	cg22692868	CONVINCE
0.00138903869340557	0.00304503769693647	0.649555575775753	92	0.900607970892238	0.0239672712290915	cg15864387	CONVINCE
0.00108847448428301	0.00355908973805334	0.760559815387653	92	0.131600314056734	0.029983372700874	cg16173410	CONVINCE
-0.00245194724578631	0.00431481700209687	0.571510487042034	92	0.69754685690858	0.021450905342194	cg14726668	CONVINCE
0.00613452710017755	0.00697346711445502	0.381761562535545	92	0.372783099333572	0.0392994490780197	cg00628816	CONVINCE
-0.00733184952463964	0.00389441657590482	0.0635242385141921	92	0.829254916440144	0.0239398888020061	cg04939200	CONVINCE
-0.0067632510770681	0.00325663770662209	0.0411596135851163	92	0.0955708962557761	0.0316329611099216	cg07823935	CONVINCE
-0.0003556894739646	0.00387004854515474	0.92700961342163	92	0.813697060250599	0.0197532472564351	cg19248893	CONVINCE
-0.000901655538167424	0.00316772549094908	0.776685496500254	92	0.885037357056038	0.0156401624762183	cg04680247	CONVINCE
-0.00230891326584237	0.00459338894064635	0.616637938018168	92	0.854594994210865	0.0240240544198335	cg19987296	CONVINCE
0.00133063968104797	0.00485867317860074	0.784918667553733	92	0.810544727056556	0.0250699610104377	cg10626792	CONVINCE
0.00028350823394181	0.00524023911433619	0.956993900719808	92	0.544933206757511	0.036411032448277	cg22376057	CONVINCE
-0.00946911141239447	0.00995324563472657	0.344398848102706	92	0.384244535146496	0.0706004410059995	cg02571819	CONVINCE
0.0042948565675005	0.00487405659910908	0.380969828091711	92	0.512551059420144	0.0367798855891824	cg12797807	CONVINCE
0.004887648681177	0.00364487984607128	0.183874908452527	92	0.794287991295294	0.0197158375764886	cg13024068	CONVINCE
0.000584958558850039	0.00308896735146207	0.850300917766652	92	0.0426025285018877	0.0136447549507879	cg15813052	CONVINCE
-0.00144523354506349	0.00211825561124833	0.497112233950957	92	0.0410666666501198	0.0227371253999062	cg22824552	CONVINCE
0.001506781016314	0.00619845045913053	0.808582129530841	92	0.659125326087092	0.0526545413345094	cg15343958	CONVINCE
-0.00353503272680313	0.00393613517054077	0.371933349007778	92	0.837575180257376	0.0254986734925211	cg23913483	CONVINCE
-0.000952918809389488	0.00622222193676832	0.878682454755013	92	0.751326665240778	0.0292057337638485	cg02813442	CONVINCE
-0.00390733890789307	0.00394723921062499	0.325327609713936	92	0.1037991541441	0.0291037457637089	cg24641276	CONVINCE
-0.00526393861057465	0.0134101636725589	0.695762810943517	91	0.245209441869803	0.0606710902452735	cg12624197	CONVINCE
-0.00702693570048229	0.00301691112704491	0.022473290047094	92	0.837523907128787	0.0145687725523304	cg00282529	CONVINCE
0.000911470640663094	0.00610296204504459	0.881668816394046	92	0.646496946339245	0.0375682509720816	cg24760452	CONVINCE
0.024994478274907	0.0105801897267027	0.0207180086402752	91	0.728240099799947	0.0606449747601729	cg04788442	CONVINCE
-0.00710479655710809	0.00320897326802541	0.0297849357002929	92	0.0952744440099031	0.0168291057972944	cg05163012	CONVINCE
-0.00040587030961982	0.00233543018022443	0.862487964809823	92	0.0572164922376606	0.023201736584261	cg01525597	CONVINCE
-0.00435627623166757	0.00486879588693378	0.37371774949314	92	0.187650332163395	0.0400534591742369	cg06147863	CONVINCE
0.000482719984403957	0.00373863562582713	0.897602045441926	92	0.884861649200432	0.0194932870018932	cg09206774	CONVINCE
0.00178001261956302	0.00545966815729242	0.745286490860224	92	0.349531557707312	0.0324373180754172	cg01083131	CONVINCE
-0.00367145441539317	0.00373498619297491	0.328690960815197	92	0.726668088554945	0.0224108903688395	cg00083193	CONVINCE
0.00428215872175635	0.00427512750050524	0.319693765866928	91	0.856277734443777	0.0214272707064585	cg19099034	CONVINCE
0.00619849219078379	0.00393195448542155	0.119024213152774	92	0.656543120240972	0.0414689827584753	cg12595084	CONVINCE
-0.00077235078291617	0.00424410693795231	0.856075140962832	92	0.804746909463913	0.0264487969851537	cg25397191	CONVINCE
-0.00178326062207507	0.0123328473161385	0.885408919550252	92	0.796250851111177	0.0860293467648908	cg26604720	CONVINCE
0.012481272517611	0.00828309030255649	0.135944086415318	92	0.37529037142472	0.0656298421372336	cg25093471	CONVINCE
-0.00786060842017519	0.00662146968713623	0.23886994899789	91	0.0450232303177382	0.0297062091432105	cg26992952	CONVINCE
0.00110850624556927	0.00694427331384473	0.873596944915662	91	0.86386261389661	0.0328570994523908	cg19940584	CONVINCE
-0.00177702519703509	0.00504891949158615	0.725828571009814	92	0.800983030313637	0.027004225599094	cg09254264	CONVINCE
-0.00175010926467279	0.00490702348756963	0.722326385853511	92	0.860195098807041	0.0293759907340245	cg10905171	CONVINCE
0.00847368986875157	0.00910219190125076	0.354788849076845	92	0.648941307867857	0.0425628363538225	cg26460647	CONVINCE
-0.00505864783945094	0.00747955844870196	0.500857848164554	92	0.267163220705273	0.0454692936085491	cg12875538	CONVINCE
0.00529965744230101	0.00617244496435428	0.393226504748715	92	0.715140325865632	0.0305328137069356	cg26030244	CONVINCE
0.000647653604837494	0.00299144413432652	0.829169041371883	92	0.0318961469691386	0.0136112014535527	cg21673079	CONVINCE
-0.00260923722600562	0.0037545108010395	0.489171838157552	92	0.80427392693778	0.0192957159120638	cg10896152	CONVINCE
-0.00547933633308056	0.00275406261937651	0.0501919385730245	92	0.884856202543173	0.0140916221584927	cg24859012	CONVINCE
0.00942319858353634	0.00564025019388219	0.0988932787320909	91	0.780904062516245	0.0380610701822259	cg25336498	CONVINCE
-0.0248463478261246	0.0145579919059696	0.0919580635600257	91	0.759187989338053	0.0774894618115282	cg13326063	CONVINCE
0.00260473015538094	0.00404117251736415	0.521135676775503	92	0.0945389852090576	0.0188525592286287	cg11850549	CONVINCE
-0.02323416228825	0.0095307204407517	0.0170818033475591	92	0.546651536322535	0.053045917626729	cg00422578	CONVINCE
-0.00217163974706336	0.00250547745151812	0.388768212782159	92	0.0490078272058721	0.0211036080319936	cg01863335	CONVINCE
-0.00240155778004059	0.00169302961260101	0.16008052583413	92	0.0199301624284867	0.00809100279103393	ch.21.40017320F	CONVINCE
0.0042153896845138	0.00552654756764408	0.447941269893152	92	0.166264889857481	0.0376874986409405	cg20526365	CONVINCE
0.00438838783604973	0.00339060761491712	0.199437803186537	92	0.895500265731852	0.0166126193616235	cg14790250	CONVINCE
0.00147620698287209	0.00525161607790412	0.779400828750891	91	0.816601127458079	0.0237402513497738	cg14461969	CONVINCE
-0.00220798889181898	0.0030162578431032	0.466372991858258	92	0.0584076737118944	0.0304718505580158	cg05578649	CONVINCE
-0.0188953337772065	0.00790476998103475	0.0192754889921603	92	0.764530533692097	0.0391674557615472	cg16865442	CONVINCE
0.00080246698216264	0.00393745324496498	0.839044684564386	92	0.822284089524673	0.0183360868512795	cg03511983	CONVINCE
-0.00759203844239742	0.00340542372447112	0.0287024280413218	92	0.875401368152233	0.0175056229116015	cg15217375	CONVINCE
-0.00581986590660544	0.00289706379212223	0.0480548189720288	92	0.871979426835503	0.0190350449009973	cg19736214	CONVINCE
0.00417617413546479	0.00550815400861406	0.450687740834044	91	0.728118507256658	0.0318358640210613	cg21056841	CONVINCE
0.00820561333660684	0.00448005715175022	0.0708805565012165	92	0.0835462731129819	0.020874778505112	cg06751597	CONVINCE
0.00769051859621088	0.00605487144112979	0.207860438898776	92	0.74715663790633	0.0368216895004464	cg14211977	CONVINCE
-0.00190285544928238	0.0148324372695101	0.898253850511169	92	0.479420060688593	0.0741542283107901	cg01439078	CONVINCE
0.00126848887393396	0.00420773941416137	0.763872092289937	92	0.764639417093552	0.0415175900927006	cg03275864	CONVINCE
-0.0043021656089711	0.00488518655967864	0.381244904893946	92	0.0644444613497431	0.0219775222345752	cg14853515	CONVINCE
0.00572997454078904	0.00860164164728454	0.507332953166377	91	0.478371038813141	0.0460092724279095	cg23463531	CONVINCE
-0.00119077429123308	0.00444119085402173	0.78932354354224	92	0.879195318679187	0.0211999556409337	cg19635671	CONVINCE
-0.00284165406388821	0.00424851693737449	0.505586526342001	92	0.797137501960232	0.0284479944100806	cg17647273	CONVINCE
-0.0104669847649396	0.0190972325203819	0.585216223488724	92	0.437993209747528	0.0968765261303081	cg25593573	CONVINCE
0.00107556407133181	0.00364230242381729	0.768561161380566	92	0.900472749053288	0.0174329190647936	cg09861496	CONVINCE
-0.00217372903247295	0.00394476251937152	0.583200431819441	92	0.0988488978836668	0.0425975399214216	cg05361262	CONVINCE
-0.000646735078186313	0.00470751762568878	0.891091019157015	91	0.0414111763611613	0.020601245781569	cg16864444	CONVINCE
-0.00202584894333632	0.00419755012972251	0.630730227783249	92	0.878857027252772	0.0199427685519204	cg09648631	CONVINCE
0.000161341053680719	0.0151834168727286	0.991549213151436	92	0.852654320361704	0.0849192066453711	cg06157837	CONVINCE
-0.00173979919298105	0.00400065592172906	0.66486704140403	92	0.810318605354185	0.0345647620968589	cg17930365	CONVINCE
0.00359575303406322	0.00430503226554785	0.406164427097858	92	0.845736883004085	0.0271621377977166	cg24972816	CONVINCE
-0.00725544931892104	0.0052534109791018	0.171245497528097	92	0.81578779220904	0.0287731228293372	cg09093534	CONVINCE
-0.000336450321595745	0.00301052797256209	0.911306178674971	92	0.0568019219847109	0.0146920305772829	cg22283195	CONVINCE
0.0074459534373238	0.00839026051420225	0.377599242996441	92	0.404729461206855	0.0581687124308997	cg01721313	CONVINCE
-0.00434341612153819	0.00338322752081655	0.203058813107114	92	0.865301269690684	0.0200242222261926	cg21701521	CONVINCE
-0.00399534738306795	0.00399801239385309	0.320763370929372	92	0.73309832310672	0.0363019899049357	cg23959474	CONVINCE
-0.00251307179161152	0.00360586543066475	0.48793917492226	92	0.827166600530023	0.0211192438789492	cg10675213	CONVINCE
-0.00154060981745914	0.00447716747697859	0.731706267078954	92	0.770316297984218	0.0233030920156451	cg23088551	CONVINCE
-0.000808398690253353	0.00341169995669694	0.813333926050644	91	0.88054754340105	0.0163600528607821	cg22748394	CONVINCE
-0.000588031001015784	0.00369901797059813	0.874109133312267	92	0.867261300687268	0.0208910407330361	cg27138838	CONVINCE
-0.000345481046609024	0.00399568647785404	0.931322414950638	92	0.788504968926057	0.0212150654166656	cg04762043	CONVINCE
0.00284752235413173	0.00186755895719256	0.131423545565578	92	0.0347810311238253	0.0119616114666312	cg00960308	CONVINCE
0.00156237786771884	0.00543386243366763	0.774481849120027	92	0.866418059573847	0.026633601275634	cg05386689	CONVINCE
0.000771193298461981	0.00392104368128243	0.844602484304214	91	0.87759230835641	0.0190834150187291	cg07217341	CONVINCE
-0.00271283460252983	0.00410341487392028	0.510511052949823	92	0.86939204344625	0.0258549803649488	cg24418746	CONVINCE
-0.00443069238976941	0.00335006817810879	0.189893960497723	92	0.896510233330809	0.0166583062113462	cg08966655	CONVINCE
-0.00482336209552364	0.00385455111809248	0.214598148881847	92	0.878339041821231	0.0189145714619184	cg26965012	CONVINCE
-0.00573953750141576	0.00769989064261723	0.458296248654031	92	0.833040920359729	0.0527970015078646	cg13531394	CONVINCE
-0.00176806110921694	0.00676407788030333	0.794489802458642	92	0.759855103891783	0.0492302633907066	cg19848140	CONVINCE
0.000829813357609155	0.00353420768231042	0.81499130984849	92	0.816021599476757	0.0173397306188171	cg07290865	CONVINCE
-0.00576170325211554	0.00334178442787103	0.0886953658554183	92	0.878864899551483	0.0179721426524017	cg03391533	CONVINCE
0.00198542352227363	0.00441253640081887	0.654010238181868	92	0.0473159421221688	0.0207700908620433	cg21454231	CONVINCE
-0.00250778307221682	0.0069846238319	0.720545301505273	92	0.226523707442823	0.0614231325739724	cg07027430	CONVINCE
0.000688720444892652	0.00328254034840585	0.834367591865216	92	0.873947482453901	0.0226643457501681	cg20522299	CONVINCE
0.0298822057488656	0.0250737007019246	0.237009832826132	92	0.443192796001699	0.121549359373386	cg02182476	CONVINCE
0.00453520262570885	0.00324513380305945	0.166265142991216	92	0.865058736520613	0.0239815936319404	cg09300216	CONVINCE
0.00171081737453572	0.00313704162136023	0.587082202967351	92	0.828002276478816	0.0169275629060271	cg16201061	CONVINCE
-0.000377825118199483	0.00645431277017467	0.953471432900974	92	0.795323468218801	0.0319744812401977	cg20808089	CONVINCE
-0.00300035898571175	0.00716319503282619	0.676486271304862	92	0.799608765297696	0.0579645792769673	cg13586794	CONVINCE
0.000728998977532693	0.00564851624284353	0.897646489086415	92	0.186381717488457	0.0365161043851314	cg11112161	CONVINCE
0.00107674398000316	0.00826955391661211	0.896743154877638	92	0.0501300339675404	0.0370429849452014	cg02606218	CONVINCE
-0.00336492507443806	0.0030909159035026	0.279703973404596	92	0.0390299320865837	0.0139663301961711	cg23491236	CONVINCE
-0.000539823828824194	0.00681079478225744	0.93703412174554	91	0.536735598485128	0.0367740999475794	cg16191389	CONVINCE
0.00295855329817939	0.0052630238841235	0.575653827675562	92	0.792639930875011	0.0251011364398952	cg18232130	CONVINCE
0.00156059238963304	0.0044802264035849	0.728543741718545	92	0.740171146763492	0.0307130672609871	cg05360770	CONVINCE
-0.000559088745800602	0.00398155128249199	0.888694974624699	92	0.878731820087092	0.0197146515504034	cg01784548	CONVINCE
-0.00454914163016107	0.00487100019354904	0.353262848650452	92	0.854788022742068	0.0226689937784631	cg25282174	CONVINCE
-0.000850198994626725	0.00347616080690922	0.807432328726601	92	0.834463392321676	0.0172709764492849	cg18897992	CONVINCE
0.0110700295609796	0.008015813002508	0.171266662637721	92	0.571035345196295	0.0473925744272884	cg04496920	CONVINCE
0.00399634489751736	0.00749096483299533	0.595231993716174	92	0.78659783022769	0.035025106820301	cg01409552	CONVINCE
-0.0056267241191648	0.00575116481255382	0.33095896920832	92	0.166192724366508	0.0288682606704533	cg02941397	CONVINCE
0.00967436302819593	0.0108791398554122	0.376634172246783	92	0.699775622127567	0.0525406174247602	cg23481184	CONVINCE
-0.00233705670893738	0.00611426287835039	0.703343476525822	92	0.294664858697117	0.0751382933146201	cg00239751	CONVINCE
0.00470067909550206	0.00484672151851203	0.335149106590139	92	0.773082313857396	0.026385059006152	cg05300054	CONVINCE
-0.00525917199771258	0.00482895486533748	0.279510568783727	92	0.886713888100619	0.0220664147524923	cg01111217	CONVINCE
0.00777009205943747	0.004550511097661	0.0917546338506464	92	0.108250811710574	0.0251587116770972	cg25085950	CONVINCE
0.00297490436749028	0.00365650233000927	0.418386983405125	92	0.831454564732191	0.0292739217983597	cg22238558	CONVINCE
0.00600207126871593	0.0208714254759742	0.774445693201131	92	0.377282025867001	0.108921778197156	cg23505604	CONVINCE
-0.00455022986351939	0.00214288319020623	0.0369310477034276	92	0.0351493180294533	0.0115644843182193	cg02090638	CONVINCE
-0.00623885593100725	0.0034121700308549	0.0713603221150515	92	0.798760987993612	0.022935726613903	cg16327072	CONVINCE
0.00354290532997993	0.00661614913247702	0.593851933542384	92	0.709507106023734	0.0313448097578478	cg24310741	CONVINCE
-0.000658675812889099	0.00382279521134535	0.863652070181825	92	0.824735604011799	0.0189877362190795	cg27454001	CONVINCE
-0.0083472224581352	0.00362677719328388	0.0240653248875904	92	0.0642952016650693	0.0252824753824822	cg19603195	CONVINCE
0.00648475748109389	0.00507710286217815	0.205350008004766	92	0.804203210737531	0.0278851728911714	cg26520677	CONVINCE
0.00273374910699243	0.00460845929462736	0.554784136093186	92	0.918214922924109	0.0205465357578629	cg27540783	CONVINCE
-0.0148432226541048	0.0106047833654137	0.165627464690426	92	0.464303873403346	0.0597982115758796	cg26349484	CONVINCE
-0.00136003402310109	0.0104251581950854	0.896545159882588	92	0.442359736480949	0.0696794473739206	cg19156170	CONVINCE
0.00264462099540593	0.00417349721283904	0.528173891051795	92	0.867993690322309	0.0217517495590338	cg01443102	CONVINCE
-0.00173626425358577	0.00276411506601943	0.531767847685358	92	0.055606720090026	0.0237746364372223	cg19028804	CONVINCE
0.000416348909528133	0.00413137129621547	0.919989104959647	92	0.87174812397908	0.0185746951419177	cg11795526	CONVINCE
-0.000509694748960004	0.00333739750767867	0.879016834279625	92	0.887856711365217	0.0171639111624482	cg13231382	CONVINCE
-0.000632047428504583	0.00552446613543393	0.909211558820483	92	0.690224965991878	0.0303359328827852	cg10138313	CONVINCE
-0.000771513949830261	0.00617611842030251	0.900913310250967	92	0.72815809594934	0.0499909068217553	cg13284646	CONVINCE
0.000916130749469114	0.00678438015748854	0.892936341707697	92	0.809817351499637	0.0311512753359133	cg08173919	CONVINCE
0.00649853452729772	0.00624198891952987	0.301087079787854	92	0.827982784230124	0.0310704118827745	cg23902076	CONVINCE
-0.00437826209701821	0.0100048496685932	0.662907272456255	91	0.507676823211733	0.0476124132619511	cg09503707	CONVINCE
-0.00652792173380517	0.00384993110290742	0.0940029190539513	92	0.780043387438888	0.020176965191792	cg07286771	CONVINCE
-0.00121669024512418	0.00278215609260238	0.663104000350094	92	0.855876656122921	0.0133338648308071	cg23699737	CONVINCE
-0.00229211395381092	0.00410065979435887	0.577809578639556	92	0.80017451181561	0.0247684143872788	cg23031881	CONVINCE
-0.00153276231836573	0.00206943317959016	0.461147630506982	92	0.0357251655316208	0.0164749272799354	cg18942715	CONVINCE
0.00250176229874622	0.00627549504768856	0.691250228505136	92	0.779125877537854	0.0322345309585942	cg17583307	CONVINCE
0.00218992400876383	0.00276888612822056	0.431429191203583	92	0.0625423457555454	0.0151308878880949	cg05350058	CONVINCE
-0.00438386139425882	0.00422425348432148	0.302661366182351	91	0.84900399900791	0.0195366454074177	cg16093535	CONVINCE
-0.0032207812562655	0.00887527441503411	0.717691617618567	91	0.819477957354001	0.0393412732570635	cg27073262	CONVINCE
-0.00256124484551932	0.00397191035022207	0.520947801935169	92	0.800386912144728	0.0304624465809377	cg24135615	CONVINCE
-0.00492875349469284	0.00507027655514241	0.334050757197662	92	0.863466244174696	0.0328575522436182	cg19265221	CONVINCE
-0.000332862998851346	0.00188761981547445	0.860489760526222	92	0.0394757866205033	0.00849428826158332	cg18793548	CONVINCE
0.0094586670968926	0.00780301933778386	0.229149719562229	92	0.301050327291696	0.046470444650296	cg00651497	CONVINCE
0.00204917391227459	0.00354763842064233	0.565208440905981	92	0.0937366519555164	0.032376138256585	cg01051545	CONVINCE
-0.00829408978540107	0.00826286554390891	0.318670486590677	91	0.838731308661919	0.0435902159742884	cg20011978	CONVINCE
-0.00630660239376906	0.00427167639767067	0.14392094560025	92	0.827452392603799	0.0208733028257709	cg08480903	CONVINCE
-0.00401243818029997	0.00421094903349482	0.343643470098807	92	0.0722932809886433	0.0217412336299747	cg08485869	CONVINCE
-0.000633674960304429	0.00438265428095439	0.885414717901123	92	0.849954710334461	0.0288772252520852	cg10026229	CONVINCE
-0.00501839986412472	0.00481338894201737	0.300399768175355	92	0.753027712730494	0.037552103092353	cg01471648	CONVINCE
0.00069341640556285	0.00312335360765023	0.824893707550268	92	0.770417768278386	0.0173019478697471	cg15418589	CONVINCE
-0.00102923670241968	0.00268620380244449	0.702659436672083	92	0.062327579935899	0.0277543239807347	cg01263075	CONVINCE
-0.001942797273792	0.00495534527397142	0.696110477699803	91	0.857092733049968	0.0227857410464709	cg02168806	CONVINCE
-0.000480767287936632	0.00436599998515777	0.912603724100341	92	0.796178812282067	0.0246449351066716	cg10992419	CONVINCE
0.00462580048024428	0.00414939844650732	0.268398318119185	92	0.777315773662039	0.021807241630661	cg16115072	CONVINCE
-0.00088568680244172	0.00239018984836312	0.71198954111037	92	0.0525793838942928	0.0245590825841459	cg07931069	CONVINCE
-0.00041453983518107	0.0030153376033518	0.891012557985986	92	0.83713634929317	0.0243149593950214	cg00462240	CONVINCE
0.00105978903403419	0.00433173488275123	0.807372866427874	92	0.595866510009755	0.0328074850412007	cg03837077	CONVINCE
-0.00189386414108286	0.00147288298120578	0.202358905449782	92	0.0278238068321967	0.0086983491934084	cg18438042	CONVINCE
-0.00612537234118418	0.00570378839029128	0.286259579922556	91	0.87471926551311	0.0272072463639215	cg03752060	CONVINCE
-0.0015908536921984	0.00460363070262824	0.730611954640404	92	0.826644492621381	0.0221205522042917	cg10810521	CONVINCE
-0.00273188305214927	0.00368118198055128	0.460271731008249	92	0.665477816264729	0.0297486014180342	cg15360771	CONVINCE
-0.010308111902975	0.0131732396844839	0.436318354722646	92	0.726229448886817	0.0620973027125081	cg23280418	CONVINCE
0.000234661441364374	0.00316119074230765	0.94101831022339	92	0.0613508942200355	0.0250655601532041	cg14473123	CONVINCE
0.000316812835974802	0.00417802922107954	0.939752375990986	92	0.844240142488168	0.0231096865705293	cg21327483	CONVINCE
-0.00372202660330585	0.00452249176641355	0.413047601664823	92	0.865484517749993	0.022050703118174	cg00128560	CONVINCE
-0.000108389931156393	0.00292416999837256	0.970527590305387	92	0.881403993631102	0.0152519481193798	cg01912854	CONVINCE
[truncated: 681,654 more rows]
