# Supplementary material for: DNAm landscape up to 4 months post SARS-CoV-2 infection: insights from four population-based cohorts
Source: Clin Epigenetics. 2026 Jun 13;18:116. doi: 10.1186/s13148-026-02166-1 (PMC13263947; doi:10.1186/s13148-026-02166-1)
Supplement: Supplementary file 1 — Supplementary Material 1 [file 13148_2026_2166_MOESM1_ESM.zip › Orchestra_Manuscript-SupplTables_v20260505.xlsx]

## Sheet: ST1. EWAS in NAKO
	See supplemental .txt file

## Sheet: ST2. EWAS in CONVINCE
	See supplemental .txt file

## Sheet: ST3. EWAS in Lifelines
	See supplemental .txt file

## Sheet: ST4. EWAS in TiKoCo
	See supplemental .txt file

## Sheet: ST5. Meta-EWAS age+sex+wbc
	See supplemental .txt file

## Sheet: ST6. Comparison mod1 mod5
cpg	newname.mod1	Direction.mod1	Direction.mod5	Effect.mod1	Effect.mod5	StdErr.mod1	StdErr.mod5	pval.mod1	pval.mod5	HetChiSq.mod1	HetChiSq.mod5	HetISq.mod1	HetISq.mod5	HetPVal.mod1	HetPVal.mod5	ranking.mod1	ranking.mod5
cg03607951	cg03607951; IFI44L	----	----	-0.0238345	-0.0223042	0.0039435	0.0040077	1.504e-09	2.617e-08	14.1941	8.70079	78.9	65.5	0.002653	0.03355	1	1
cg24678928	cg24678928; DDX60	----	----	-0.0168345	-0.0160255	0.0029038	0.0030117	6.734e-09	1.031e-07	12.6343	12.1232	76.3	75.3	0.005498	0.006973	2	2
cg19397320	cg19397320; BTBD3	----	----	-0.0048308	-0.0045452	0.0008777	0.0009379	3.709e-08	1.258e-06	0.881516	0.721005	0	0	0.8299	0.8683	3	3
cg05162545	cg05162545; RGS22	----	----	-0.0052236	-0.0049854	0.0010951	0.0011554	1.843e-06	1.598e-05	0.554405	0.877347	0	0	0.9068	0.8309	4	19
cg22862003	cg22862003; MX1	----	----	-0.0151761	-0.0146666	0.0031925	0.0033401	1.997e-06	1.128e-05	7.94708	9.29149	62.3	67.7	0.04712	0.02566	5	12
cg22851319	cg22851319; PLCG1	----	----	-0.0054148	-0.0052422	0.0011613	0.0011995	3.118e-06	1.241e-05	2.07281	2.07708	0	0	0.5574	0.5566	6	15
cg13474011	cg13474011; MAPK8	----	----	-0.0068015	-0.0070655	0.0014611	0.0015017	3.239e-06	2.54e-06	0.34751	0.975056	0	0	0.9509	0.8073	7	5
cg00281837	cg00281837; AC105344.2	----	+---	-0.0214141	-0.0208073	0.0046656	0.0048829	4.437e-06	2.033e-05	4.35727	6.32494	31.1	52.6	0.2254	0.09683	8	25
ch.7.120944214F	ch.7.120944214F; NA	----	----	-0.0035434	-0.0036898	0.0007749	0.0007953	4.809e-06	3.489e-06	1.70946	3.0635	0	2.1	0.6348	0.3819	9	6
cg08841413	cg08841413; NA	++++	++++	0.0065315	0.0063795	0.0014325	0.0015212	5.123e-06	2.743e-05	6.25331	6.84453	52	56.2	0.09992	0.07702	10	29
cg25429619	cg25429619; RABGAP1L	----	----	-0.0172916	-0.0160524	0.0037988	0.0040068	5.318e-06	6.167e-05	5.19416	7.02598	42.2	57.3	0.1581	0.07107	11	62
cg03717591	cg03717591; RP11-405A12.2	++++	++++	0.0065165	0.0070167	0.0014341	0.0014899	5.523e-06	2.484e-06	2.2142	1.01278	0	0	0.5292	0.7982	12	4
cg25173010	cg25173010; TXNIP	----	----	-0.0048711	-0.0040607	0.0010754	0.0010956	5.911e-06	0.0002101	0.280778	1.17728	0	0	0.9636	0.7585	13	165
cg10090316	cg10090316; TRERF1	++++	++++	0.0085869	0.0085467	0.0019051	0.0019409	6.568e-06	1.065e-05	1.65896	2.72648	0	0	0.6461	0.4357	14	11
cg18001026	cg18001026; IL2	++++	++++	0.005918	0.0060722	0.0013208	0.0013427	7.446e-06	6.117e-06	3.07761	2.50872	2.5	0	0.3798	0.4737	15	7
cg22620614	cg22620614; SHANK2	----	----	-0.0054324	-0.00551	0.001213	0.0012839	7.521e-06	1.774e-05	1.20244	1.33568	0	0	0.7524	0.7207	16	22

## Sheet: ST7. Meta-EWAS mod+smok+dis
	See supplemental .txt file

## Sheet: ST8.Serology-based subanalysis
cpg	CHR	Gene	Direction	BETA	StdErr	CI_LE	CI_UE	pval	HetIsq	HetPval	EffectARE	StdErrARE	PvalueARE	tausq	Cohorts	N
cg03607951	1	IFI44L	--	-0.0196297	0.00526902	-0.0299568	-0.0093026	0.000194935	0.249448	0.248387	-0.0209373	0.00699917	0.00277704	3.21625e-05	CONVINCE, TiKoCo	292
cg24678928	4	DDX60	--	-0.019164	0.00393262	-0.0268718	-0.0114563	1.09861e-06	0.0476269	0.305505	-0.0192848	0.00410329	2.60355e-06	2.15948e-06	CONVINCE, TiKoCo	292
cg19397320	20	BTBD3	--	-0.00390672	0.00139099	-0.00663301	-0.00118043	0.00497596	0	0.900417	-0.00390672	0.00139099	0.00497596	0	CONVINCE, TiKoCo	292
cg05162545	8	RGS22	--	-0.00561327	0.0017029	-0.0089509	-0.00227564	0.000979694	0	0.816833	-0.00561327	0.0017029	0.000979694	0	CONVINCE, TiKoCo	292
cg22862003	21	MX1	--	-0.0153545	0.00416261	-0.023513	-0.00719589	0.000225436	0	0.320537	-0.0153545	0.00416261	0.000225436	0	CONVINCE, TiKoCo	292
cg22851319	20	PLCG1	--	-0.00597918	0.00172945	-0.00936884	-0.00258952	0.00054568	0	0.67025	-0.00597918	0.00172945	0.00054568	0	CONVINCE, TiKoCo	292
cg13474011	10	MAPK8	--	-0.00650209	0.0018706	-0.0101684	-0.00283579	0.00050905	0	0.639871	-0.00650209	0.0018706	0.00050905	0	CONVINCE, TiKoCo	292
cg00281837	2	AC105344.2	--	-0.0218614	0.00724888	-0.0360689	-0.00765383	0.00256278	0	0.713676	-0.0218614	0.00724888	0.00256278	0	CONVINCE, TiKoCo	292
ch.7.120944214F	7		--	-0.00391884	0.00111174	-0.0060978	-0.00173988	0.000423523	0.0630719	0.301552	-0.00395748	0.00116833	0.000705863	2.13733e-07	CONVINCE, TiKoCo	292
cg08841413	1		++	0.00817175	0.00192733	0.00439426	0.0119492	2.23578e-05	0.784258	0.0313232	0.00850254	0.00416981	0.041443	2.72853e-05	CONVINCE, TiKoCo	292
cg25429619	1	RABGAP1L	--	-0.0185681	0.00561314	-0.0295696	-0.00756655	0.000939746	0	0.33852	-0.0185681	0.00561314	0.000939746	0	CONVINCE, TiKoCo	291
cg03717591	12	RP11-405A12.2	++	0.00704109	0.00181436	0.00348501	0.0105972	0.000104131	0.159149	0.275477	0.00666916	0.00234841	0.00451333	2.98453e-06	CONVINCE, TiKoCo	292
cg25173010	1	TXNIP	--	-0.00493866	0.0013256	-0.00753679	-0.00234053	0.000194852	0	0.906776	-0.00493866	0.0013256	0.000194852	0	CONVINCE, TiKoCo	292
cg10090316	6	TRERF1	++	0.0101988	0.0025523	0.00519638	0.0152012	6.44433e-05	0	0.386809	0.0101988	0.0025523	6.44433e-05	0	CONVINCE, TiKoCo	292
cg18001026	4	IL2	++	0.00548164	0.00180162	0.00195053	0.00901275	0.00234528	0	0.632995	0.00548164	0.00180162	0.00234528	0	CONVINCE, TiKoCo	292
cg22620614	11	SHANK2	--	-0.00426995	0.00202388	-0.00823668	-0.000303218	0.0348769	0	0.662939	-0.00426995	0.00202388	0.0348769	0	CONVINCE, TiKoCo	292

## Sheet: ST9. Description of meta-DMRs
DMR ID	DMR_description	sidak	n_DMR_probes	overlapping_probes	n_overlapping_DMPs	min_DMP_p	median_DMP_p	max_DMP_p	mean_beta	direction_concordance	genes
1	chr13:24519920-24520508	3.05347e-10	5	cg02002217;cg08405447;cg11450541;cg16014862;cg18976044	5	4.41e-05	0.0003155	0.001346	-0.0274948	5/5 negative	ANKRD20A19P
2	chr17:79495006-79495468	1.6886e-08	7	cg09084279;cg13468858;cg13700073;cg15774065;cg16507479;cg18919720;cg20932150	7	4.827e-05	0.001881	0.06128	-0.0108661	7/7 negative	FSCN2
3	chr13:23309689-23310226	2.35146e-08	7	cg01863042;cg03042692;cg05215994;cg08083251;cg15973954;cg20395040;cg26361286	7	9.877e-05	0.004707	0.01655	-0.0224814	7/7 negative
4	chr7:2802554-2803066	7.6569e-07	8	cg00947599;cg03459839;cg05793240;cg12102607;cg12444411;cg20884522;cg23285459;cg23333125	8	0.0004825	0.005845	0.05939	-0.0141817	8/8 negative	GNA12
5	chr3:127634188-127634460	6.32126e-06	6	cg05768427;cg08488841;cg10961186;cg12311882;cg13859958;cg14701491	6	0.0001235	0.003701	0.06743	-0.00775982	6/6 negative
6	chr14:70690287-70690705	4.94359e-05	6	cg04204356;cg08322580;cg21484985;cg23442650;cg23618713;cg26146732	6	0.004167	0.0060415	0.01666	-0.0305915	6/6 negative
7	chr1:234367443-234367587	8.10426e-05	3	cg09119043;cg23445321;cg24723561	3	0.0003082	0.0003972	0.0005978	-0.0285049	3/3 negative	SLC35F3
8	chr19:45885800-45886079	0.000153258	4	cg04683509;cg16655626;cg21219373;cg23397216	4	4.978e-05	0.00243	0.04105	-0.0131501	4/4 negative	PPP1R13L
9	chr8:102236522-102236832	0.000166719	5	cg02168442;cg03250224;cg13211302;cg16058797;cg23042086	5	0.002446	0.004081	0.02047	-0.0153327	5/5 negative
10	chr3:122281939-122282158	0.000198913	3	cg00959259;cg07815522;cg08122652	3	0.0001012	0.0008101	0.003253	-0.0115198	3/3 negative	PARP9; DTX3L
11	chr6:2876762-2877000	0.000279189	4	cg03500459;cg07704716;cg11678426;cg20958467	4	0.0001454	0.006503	0.01267	-0.00681527	4/4 negative	SERPINB9P1
12	chr2:121338498-121338608	0.000524689	3	cg03792788;cg07218647;cg09408902	3	0.0001869	0.0003985	0.004891	-0.0148895	3/3 negative
13	chr12:131303016-131303248	0.000653375	4	cg05407909;cg10832093;cg11011512;cg20050828	4	0.0002737	0.0040425	0.02466	-0.0198332	4/4 negative	STX2
14	chr6:134436460-134436741	0.00142429	3	cg07710266;cg12383699;cg14997321	3	0.0002619	0.001188	0.01031	-0.0137394	3/3 negative
15	chr4:74847710-74848017	0.00183106	7	cg02530824;cg05509609;cg06834998;cg13126871;cg15398841;cg16072462;cg21043213	7	0.01049	0.02405	0.03835	-0.0182752	7/7 negative	PF4
16	chr10:5406890-5407120	0.00332568	7	cg01134643;cg11218842;cg12428514;cg15671083;cg17158564;cg26644395;cg27349333	7	0.001196	0.008418	0.6725	-0.00907963	7/7 negative	UCN3
17	chr7:156735383-156735657	0.00491159	4	cg03930209;cg17604655;cg22871949;cg27539527	4	0.003701	0.007323	0.01203	-0.0152242	4/4 negative
18	chr3:24536765-24536890	0.00530186	4	cg04928005;cg25829666;cg26139133;cg26146027	4	0.0006268	0.0062405	0.0241	-0.00369295	4/4 negative	THRB
19	chr11:69286231-69286353	0.00981447	5	cg00695387;cg13293618;cg15442037;cg18498241;cg21408915	5	0.001233	0.008541	0.07781	-0.00892488	5/5 negative
20	chr1:95008041-95008118	0.0135559	3	cg03460527;cg09549015;cg25893275	3	0.001669	0.001671	0.004677	-0.0031134	3/3 negative	F3
21	chr12:7781093-7781289	0.0200725	3	cg10578777;cg14906510;cg25828445	3	0.003189	0.003806	0.005235	-0.0321577	3/3 negative

## Sheet: ST10. DMR sensitivity analyses
	SA1	Sensitivity analysis 1: d1000_b310_s0.001
		chr	start	end	p	fdr	sidak	nprobe	probe
		13	24520049	24520508	5.10062e-11	7.14087e-10	7.41987e-08	4	cg02002217;cg18976044;cg16014862;cg08405447
		13	23309689	23310189	4.38563e-10	3.06994e-09	5.85663e-07	5	cg08083251;cg26361286;cg01863042;cg03042692;cg15973954
		17	79495268	79495468	1.01502e-09	4.73675e-09	3.38867e-06	6	cg13700073;cg16507479;cg20932150;cg15774065;cg18919720;cg13468858
		3	127634188	127634460	2.57506e-09	9.01272e-09	6.32126e-06	6	cg13859958;cg12311882;cg08488841;cg14701491;cg10961186;cg05768427
		1	79085586	79085714	1.03917e-08	2.42472e-08	5.42062e-05	2	cg03607951;cg17980508
		7	2802697	2802971	3.07139e-08	5.37493e-08	7.48434e-05	5	cg05793240;cg00947599;cg20884522;cg03459839;cg12102607
		1	234367443	234367587	1.74786e-08	3.49573e-08	8.10426e-05	3	cg23445321;cg09119043;cg24723561
		19	45885800	45886079	6.40433e-08	9.13467e-08	0.000153258	4	cg23397216;cg16655626;cg04683509;cg21219373
		3	122281939	122282158	6.52476e-08	9.13467e-08	0.000198913	3	cg00959259;cg08122652;cg07815522
		4	169240829	169240830	6.734e-09	1.88552e-08	0.00448625	1	cg24678928
		14	70690454	70690539	2.43711e-05	3.10178e-05	0.174236		cg26146732;cg21484985;cg08322580
		12	131303194	131303248	0.000393418	0.000435831	0.992292	2	cg10832093;cg11011512
		19	36643771	36643772	0.0004047	0.000435831	1	1	cg24335895
		8	102236522	102236523	0.004081	0.004081	1	1	cg02168442
	SA2	Sensitivity analysis 2: d500_b310_s0.01
		chr	start	end	p	fdr	sidak	nprobe	probe
		13	24519920	24520508	2.65513e-13	1.14171e-11	3.01564e-10	5	cg02002217;cg11450541;cg18976044;cg16014862;cg08405447
		17	79495006	79495468	1.16024e-11	2.49451e-10	1.67684e-08	7	cg13700073;cg09084279;cg16507479;cg20932150;cg15774065;cg18919720;cg13468858
		13	23309689	23310226	1.87016e-11	2.68057e-10	2.32536e-08	7	cg08083251;cg26361286;cg01863042;cg03042692;cg20395040;cg15973954;cg05215994
		7	2802554	2803066	5.81894e-10	6.25536e-09	7.58857e-07	8	cg05793240;cg00947599;cg20884522;cg12444411;cg03459839;cg23285459;cg12102607;cg23333125
		3	127634188	127634460	2.57506e-09	2.21455e-08	6.32126e-06	6	cg13859958;cg12311882;cg08488841;cg14701491;cg10961186;cg05768427
		14	70690287	70690705	3.08803e-08	1.47539e-07	4.93265e-05	6	cg26146732;cg04204356;cg21484985;cg23442650;cg23618713;cg08322580
		1	79085586	79085714	1.03917e-08	6.38344e-08	5.42062e-05	2	cg03607951;cg17980508
		1	234367443	234367587	1.74786e-08	9.39477e-08	8.10426e-05	3	cg23445321;cg09119043;cg24723561
		19	45885800	45886079	6.40433e-08	2.55059e-07	0.000153258	4	cg23397216;cg16655626;cg04683509;cg21219373
		8	102236522	102236832	7.74101e-08	2.77386e-07	0.000166719	5	cg16058797;cg03250224;cg02168442;cg23042086;cg13211302
		3	122281939	122282158	6.52476e-08	2.55059e-07	0.000198913	3	cg00959259;cg08122652;cg07815522
		6	2876762	2877000	9.95289e-08	3.05696e-07	0.000279189	4	cg11678426;cg03500459;cg07704716;cg20958467
		2	121338498	121338608	8.64614e-08	2.85988e-07	0.000524689	3	cg07218647;cg03792788;cg09408902
		12	131303016	131303248	2.27094e-07	6.51004e-07	0.000653375	4	cg20050828;cg10832093;cg05407909;cg11011512
		6	134436460	134436741	5.99831e-07	1.61205e-06	0.00142429	3	cg12383699;cg07710266;cg14997321
		4	74847710	74848017	8.4266e-07	2.13143e-06	0.00183106	7	cg06834998;cg21043213;cg15398841;cg05509609;cg16072462;cg02530824;cg13126871
		10	5406890	5407120	1.14748e-06	2.59693e-06	0.00332568	7	cg17158564;cg12428514;cg27349333;cg11218842;cg26644395;cg15671083;cg01134643
		4	169240829	169240830	6.734e-09	4.82603e-08	0.00448625	1	cg24678928
		4	123378308	123378589	1.98102e-06	3.47523e-06	0.0046962	2	cg18001026;cg09526693
		7	156735383	156735657	2.02048e-06	3.47523e-06	0.00491159	4	cg17604655;cg22871949;cg27539527;cg03930209
		3	24536765	24536890	9.95189e-07	2.3774e-06	0.00530186	4	cg26146027;cg04928005;cg26139133;cg25829666
		19	36643771	36643933	1.60881e-06	3.29423e-06	0.00660902	2	cg21695771;cg24335895
		11	69286231	69286353	1.80211e-06	3.47523e-06	0.00981447	5	cg13293618;cg18498241;cg15442037;cg00695387;cg21408915
		1	95008041	95008118	1.57396e-06	3.29423e-06	0.0135559	3	cg03460527;cg09549015;cg25893275
		12	7781093	7781289	5.95203e-06	9.84374e-06	0.0200725	3	cg25828445;cg14906510;cg10578777
		20	62178744	62179031	2.41005e-05	3.83823e-05	0.0545276	4	cg00206407;cg17793372;cg03330516;cg15417758
		17	8928012	8928029	1.94605e-06	3.47523e-06	0.0735868	2	cg02481697;cg01862363
		10	530951	531321	6.60235e-05	9.78968e-05	0.112326	4	cg00219169;cg26116937;cg09955645;cg27568360
		1	3774827	3774999	5.14264e-05	7.89763e-05	0.180977	4	cg22671931;cg06178315;cg00889473;cg22157494
		19	50931343	50931516	0.000210085	0.000291409	0.555554	3	cg13403724;cg15007959;cg15690347
		1	205819345	205819464	0.000321069	0.000418363	0.834999	5	cg05841700;cg11965913;cg07167872;cg12898220;cg07533224
		3	112013130	112013163	0.000100175	0.000143584	0.868268	2	cg03352173;cg17834343
		3	61237063	61237207	0.000521848	0.000659985	0.911111	4	cg16986494;cg19049316;cg24796403;cg26322434
		19	2428514	2428568	0.000270634	0.000363664	0.964804	2	cg03870261;cg25629768
		17	47968096	47968097	0.000961	0.00118066	1	1	cg08002151
		17	7644073	7644074	0.005471	0.00653481	1	1	cg14692950
		20	57464129	57464130	0.007847	0.00911949	1	1	cg22798925
		7	139742342	139742343	0.008407	0.00951318	1	1	cg14875032
		19	11517436	11517437	0.01608	0.0177292	1	1	cg00767042
		5	54281478	54281508	0.0222069	0.0238725	1	2	cg13106512;cg21180956
		4	21699209	21699337	0.0324603	0.0340438	1	2	cg03271761;cg17834768
		10	43699070	43699071	0.07054	0.0722195	1	1	cg14971320
		8	101118548	101118549	0.1972	0.1972	1	1	cg00090261
	SA3	Sensitivity analysis 3: d1000_b500_s0.01
		Column1	start	end	p	fdr	sidak	nprobe	probe
		13	24519920	24520508	3.30195e-13	1.61795e-11	3.74938e-10	5	cg02002217;cg11450541;cg18976044;cg16014862;cg08405447
		17	79494898	79495665	4.46988e-12	1.09512e-10	3.89122e-09	9	cg13700073;cg09084279;cg16507479;cg20932150;cg15774065;cg18919720;cg18447174;cg13468858;cg00221012
		13	23309689	23310226	1.73549e-11	2.83464e-10	2.15791e-08	7	cg08083251;cg26361286;cg01863042;cg03042692;cg20395040;cg15973954;cg05215994
		7	2802554	2803066	4.90451e-10	4.80642e-09	6.39604e-07	8	cg05793240;cg00947599;cg20884522;cg12444411;cg03459839;cg23285459;cg12102607;cg23333125
		1	234367145	234367587	4.78399e-10	4.80642e-09	7.22693e-07	4	cg23445321;cg09119043;cg24723561;cg23093692
		10	530714	531585	1.77265e-09	1.08575e-08	1.35891e-06	11	cg06439603;cg20472384;cg16977735;cg00590260;cg00219169;cg26116937;cg09955645;cg27568360;cg27421267;cg14429526;cg25712088
		1	79085162	79085714	1.28068e-09	9.84128e-09	1.54912e-06	3	cg03607951;cg13304609;cg17980508
		3	127634188	127634460	1.4059e-09	9.84128e-09	3.4512e-06	6	cg13859958;cg12311882;cg08488841;cg14701491;cg10961186;cg05768427
		8	102236283	102236832	3.75716e-09	2.04557e-08	4.56954e-06	6	cg16058797;cg03250224;cg02168442;cg23042086;cg24602417;cg13211302
		12	131303016	131303479	1.7439e-08	8.54511e-08	2.5149e-05	5	cg20050828;cg10832093;cg11639130;cg05407909;cg11011512
		14	70690287	70690705	2.29148e-08	1.02075e-07	3.66032e-05	6	cg26146732;cg04204356;cg21484985;cg23442650;cg23618713;cg08322580
		19	45885800	45886079	4.64747e-08	1.89772e-07	0.000111218	4	cg23397216;cg16655626;cg04683509;cg21219373
		3	122281939	122282158	5.22706e-08	1.9702e-07	0.000159355	3	cg00959259;cg08122652;cg07815522
		6	2876762	2877000	7.29154e-08	2.3819e-07	0.000204543	4	cg11678426;cg03500459;cg07704716;cg20958467
		4	21699032	21699535	3.00054e-07	9.18915e-07	0.000398227	9	cg10813306;cg27526346;cg03271761;cg15008665;cg26748440;cg18308184;cg23452289;cg08125031;cg17834768
		2	121338498	121338608	6.95569e-08	2.3819e-07	0.000422126	3	cg07218647;cg03792788;cg09408902
		10	43698931	43699363	4.37416e-07	1.26079e-06	0.00067585	5	cg26643325;cg08170023;cg21794898;cg16595288;cg14971320
		7	139742085	139742417	4.94603e-07	1.2809e-06	0.000994235	3	cg06115314;cg22140618;cg14875032
		4	74847710	74848017	5.22914e-07	1.28114e-06	0.00113666	7	cg06834998;cg21043213;cg15398841;cg05509609;cg16072462;cg02530824;cg13126871
		6	134436460	134436741	4.96676e-07	1.2809e-06	0.0011795	3	cg12383699;cg07710266;cg14997321
		5	54281198	54281688	8.68477e-07	1.98936e-06	0.00118275	8	cg06837426;cg13106512;cg14972155;cg20451680;cg20059697;cg20673840;cg24403549;cg21180956
		7	156735260	156735657	8.93181e-07	1.98936e-06	0.0015011	5	cg17604655;cg22871949;cg27539527;cg03930209;cg01022921
		1	205819179	205819610	1.06395e-06	2.26667e-06	0.00164691	10	cg05841700;cg07157834;cg14893161;cg11965913;cg16334093;cg24503407;cg14159672;cg07167872;cg12898220;cg07533224
		17	7643798	7644242	1.23369e-06	2.51879e-06	0.00185356	5	cg14692950;cg24580146;cg01082072;cg10053622;cg21327235
		2	947167	947635	1.77124e-06	3.17498e-06	0.00252389	4	cg20193363;cg23953176;cg11691429;cg11612266
		5	1245902	1246292	1.81427e-06	3.17498e-06	0.00310134	3	cg09075844;cg05867884;cg02287371
		19	11517079	11517437	2.15945e-06	3.64873e-06	0.0040195	5	cg02774542;cg20311631;cg00767042;cg17848054;cg24937727
		16	53543684	53544099	2.52131e-06	3.9853e-06	0.00404841	4	cg04059762;cg05113697;cg07828806;cg09728985
		19	36643771	36643933	1.46955e-06	2.88032e-06	0.00603867	2	cg21695771;cg24335895
		3	61236909	61237064	2.32685e-06	3.80053e-06	0.00997353	3	cg15931943;cg02854288;cg19049316
		8	101118501	101118844	6.5259e-06	9.68997e-06	0.0126234	5	cg05162545;cg24848035;cg17168157;cg20051292;cg00090261
		13	31926752	31926796	2.8349e-06	4.34094e-06	0.0421079	2	cg18351683;cg03797380
		17	8928012	8928029	1.78021e-06	3.17498e-06	0.0675326	2	cg02481697;cg01862363
		19	2428514	2428716	3.49003e-05	4.88604e-05	0.108958	3	cg03870261;cg25629768;cg18287758
		3	112012867	112013131	0.000402562	0.000533123	0.638814	2	cg03352173;cg01411366
		20	62178744	62178952	0.000688084	0.000864515	0.890255	3	cg00206407;cg03330516;cg15417758
		4	123378588	123378589	7.446e-06	1.0731e-05	0.993069	1	cg18001026
		7	156400711	156400780	0.000578668	0.000746177	0.996307	2	cg18584424;cg16561657
		19	50931222	50931344	0.00193066	0.00225244	0.999974	2	cg13403724;cg24092179
		11	73668757	73668762	0.00015153	0.000206249	1	2	cg04950148;cg04044120
		8	105379726	105379727	0.0007831	0.000959297	1	1	cg11147215
		17	47968096	47968097	0.000961	0.00114851	1	1	cg08002151
		10	5407119	5407120	0.002983	0.00339923	1	1	cg12428514
		12	7781288	7781289	0.003189	0.00355139	1	1	cg25828445
		3	24536765	24536766	0.006434	0.00700591	1	1	cg26139133
		17	79283738	79283739	0.007668	0.00805268	1	1	cg07070113
		13	88328471	88328472	0.007724	0.00805268	1	1	cg05757365
		1	3774827	3774828	0.03843	0.0392306	1	1	cg22157494
		7	157647043	157647110	0.0620191	0.0620191	1	2	cg08599096;cg02704570
	SA4	Sensitivity analysis 4: d1000_b500_s0.001
		chr	start	end	p	fdr	sidak	nprobe	probe
		13	24519920	24520508	3.30195e-13	5.94351e-12	3.74938e-10	5	cg02002217;cg11450541;cg18976044;cg16014862;cg08405447
		17	79494898	79495665	4.46988e-12	4.0229e-11	3.89122e-09	9	cg13700073;cg09084279;cg16507479;cg20932150;cg15774065;cg18919720;cg18447174;cg13468858;cg00221012
		13	23309689	23310226	1.73549e-11	1.0413e-10	2.15791e-08	7	cg08083251;cg26361286;cg01863042;cg03042692;cg20395040;cg15973954;cg05215994
		7	2802554	2803066	4.90451e-10	1.76562e-09	6.39604e-07	8	cg05793240;cg00947599;cg20884522;cg12444411;cg03459839;cg23285459;cg12102607;cg23333125
		1	234367145	234367587	4.78399e-10	1.76562e-09	7.22693e-07	4	cg23445321;cg09119043;cg24723561;cg23093692
		1	79085162	79085714	1.28068e-09	3.61517e-09	1.54912e-06	3	cg03607951;cg13304609;cg17980508
		3	127634188	127634460	1.4059e-09	3.61517e-09	3.4512e-06	6	cg13859958;cg12311882;cg08488841;cg14701491;cg10961186;cg05768427
		14	70690287	70690705	2.29148e-08	5.15584e-08	3.66032e-05	6	cg26146732;cg04204356;cg21484985;cg23442650;cg23618713;cg08322580
		8	102236522	102236832	5.15309e-08	8.55337e-08	0.000110986	5	cg16058797;cg03250224;cg02168442;cg23042086;cg13211302
		19	45885800	45886079	4.64747e-08	8.55337e-08	0.000111218	4	cg23397216;cg16655626;cg04683509;cg21219373
		3	122281939	122282158	5.22706e-08	8.55337e-08	0.000159355	3	cg00959259;cg08122652;cg07815522
		6	2876762	2877000	7.29154e-08	1.0096e-07	0.000204543	4	cg11678426;cg03500459;cg07704716;cg20958467
		2	121338498	121338608	6.95569e-08	1.0096e-07	0.000422126	3	cg07218647;cg03792788;cg09408902
		12	131303016	131303248	1.69351e-07	2.17738e-07	0.000487283	4	cg20050828;cg10832093;cg05407909;cg11011512
		10	531098	531321	0.000543004	0.00061088	0.803345	3	cg26116937;cg09955645;cg27568360
		20	62178744	62178952	0.000688084	0.000728559	0.890255	3	cg00206407;cg03330516;cg15417758
		19	36643771	36643772	0.0004047	0.00048564	1	1	cg24335895
		10	5407119	5407120	0.002983	0.002983	1	1	cg12428514

[truncated: 12 more sheets: ST11. DMR sensitivity compariso, ST12. DMR sensit gene membersh, ST13. DMR in cohorts, ST14. meta- vs cohort-DMR, ST15. gene membership all DMR, ST16. GO enrichment, ST17. KEGG Pathways, ST18. GEx in HPA, ST19. WebGestalt GeneSets, ST20. Chromatin states, ST21. eQTM analyses, ST22. Literature annotation]
